# Supplementary material for: Of buds and bits: a meta-QTL study identifies stable QTL for berry quality and yield traits in cranberry mapping populations (Vaccinium macrocarpon Ait.)
Source: Front Plant Sci. 2024 Sep 17;15:1294570. doi: 10.3389/fpls.2024.1294570 (PMC11442229; doi:10.3389/fpls.2024.1294570)
Supplement: Supplementary file 1 [file DataSheet1.csv]

method	model	trait	chr	position	chr2	position2	nearest_marker	qtl_lod	marker_variance	qtl_pvalue	model_variance	interval_left	interval	interval_right
scanone	all-years	BBISFY	1	8.9	NA	NA	bin_1@8.9cM_scaffold_59245_719	7.94704884068869	8.48540206444892	5.46280422231149e-7	65.1367487449393	8.9	14.310008	23.210008
scanone	all-years	BBISFY	2	42.11004	NA	NA	bin_2@42.11cM_scaffold_20649_2180	10.1849000599344	11.2278087382736	6.87632217832856e-9	65.1367487449393	40.850037	6.550006	47.400043
scanone	2012	BBISFY	3	34.750032	NA	NA	bin_3@34.75cM_scaffold_113156_448	13.7882459811804	15.8972719757384	5.23603382873716e-12	70.3284658023223	33.360031	2.830005	36.190036
scanone	all-years	BBISFY	3	1.16	NA	NA	bin_3@1.16cM_scaffold_59355_1495	5.40486990073444	5.56747802599053	7.51724057264092e-5	65.1367487449393	1.16	59.800057	60.960057
scanone	2012	BBISFY	4	12.510013	NA	NA	bin_4@12.51cM_scaffold_9204_4798	6.0521991844252	6.14853974442514	2.07512475527416e-5	70.3284658023223	7.750008	77.350075	85.100083
scanone	all-years	BBISFY	4	1.340003	NA	NA	bin_4@1.34cM_scaffold_13942_3967	6.11109107536574	6.35779114575971	1.927023143522e-5	65.1367487449393	1.190002	1.200002	2.390004
scanone	2012	BBISFY	6	11.650015	NA	NA	bin_6@11.65cM_scaffold_42330_2535	9.2826710631141	9.93633721642349	3.78509561471674e-8	70.3284658023223	7.850012	8.030005	15.880017
scanone	all-years	BBISFY	6	75.660098	NA	NA	bin_6@75.66cM_scaffold_7268_8243	4.14065540567689	4.19037831185515	8.4303138368779e-4	65.1367487449393	66.770091	21.610022	88.380113
scanone	2012	BBISFY	10	38.730041	NA	NA	bin_10@38.73cM_scaffold_21095_4928	6.3491244978455	6.48101969960485	1.16660220443876e-5	70.3284658023223	32.910029	12.840019	45.750048
scanone	all-years	BBISFY	10	79.070077	NA	NA	bin_10@79.07cM_SCF201915	9.31699978902459	10.144213490906001	3.76396269707868e-8	65.1367487449393	76.350075	7.76000499999999	84.11008
scanone	2012	BBISFY	11	20.18002	NA	NA	bin_11@20.18cM_scaffold_72495_1231	12.7609452118336	14.463676896347	3.9941827623124495e-11	70.3284658023223	17.250019	4.630002	21.880021
scanone	all-years	BBISFY	11	38.070045	NA	NA	bin_11@38.07cM_scaffold_7181_4242	13.766539136513	15.9825688410769	5.99131855238966e-12	65.1367487449393	28.380033	10.310013	38.690046
scanone	2012	BBISFY	12	54.960038	NA	NA	bin_12@54.96cM_scaffold_2841_5173	13.3996827178589	15.349637758882	1.1295631097141298e-11	70.3284658023223	54.390037	3.200004	57.590041
scanone	2012	BBITY	4	7.750008	NA	NA	bin_4@7.75cM_scaffold_14868_593	4.8580118667516	3.90514475221208	2.0795775035831e-4	76.0692237071946	1.340003	55.080056	56.420059
scanone	all-years	BBITY	6	75.660098	NA	NA	bin_6@75.66cM_scaffold_7268_8243	9.48805741478725	11.048202233896	1.25804331396751e-8	62.8055610695535	66.770091	12.470009	79.2401
scanone	2012	BBITY	7	52.400067	NA	NA	bin_7@52.4cM_SCF137494	3.90875043697947	3.09497269786985	0.00127621453009286	76.0692237071946	32.420042	25.500035	57.920077
scanone	2012	BBITY	8	10.480008	NA	NA	bin_8@10.48cM_scaffold_92_8835	10.8175922024118	9.57660327885569	1.8492538611525302e-9	76.0692237071946	0	20.010019	20.010019
scanone	all-years	BBITY	8	27.560028	NA	NA	bin_8@27.56cM_scaffold_36494_3177	9.11515316993951	10.5575802224345	2.69063955560256e-8	62.8055610695535	13.160013	23.070021	36.230034
scanone	2012	BBITY	10	38.730041	NA	NA	bin_10@38.73cM_scaffold_21095_4928	14.1359666653196	13.2213234076291	2.63056243454685e-12	76.0692237071946	34.870032	10.120015	44.990047
scanone	all-years	BBITY	10	39.030042	NA	NA	bin_10@39.03cM_scaffold_21095_4899	6.21001367637632	6.90232768547887	9.73150652827659e-6	62.8055610695535	31.850028	11.940017	43.790045
scanone	2012	BBITY	11	35.390036	NA	NA	bin_11@35.39cM_scaffold_1773_837	19.0612513375028	19.3745449413166	2.2204460492503099e-16	76.0692237071946	30.320034	7.750011	38.070045
scanone	all-years	BBITY	11	23.860023	NA	NA	bin_11@23.86cM_scaffold_101041_374	15.3765346585018	19.4988948508651	7.18314296932476e-14	62.8055610695535	17.250019	10.740013	27.990032
scanone	2012	BBITY	12	54.390037	NA	NA	bin_12@54.39cM_scaffold_70077_1397	16.497536835559	16.0541660331891	2.44249065417534e-14	76.0692237071946	50.470034	7.120007	57.590041
scanone	all-years	BBITY	12	57.23004	NA	NA	bin_12@57.23cM_scaffold_5160_1395	13.6872875985862	16.9335525197316	2.31736851930009e-12	62.8055610695535	54.960038	3.970004	58.930042
scanone	all-years	BBITBM	2	58.090065	NA	NA	bin_2@58.09cM_scaffold_6617_6407	15.5253632776546	13.0549191725708	1.85962356624714e-13	75.3900534965516	56.670061	1.490005	58.160066
scanone	2012	BBITBM	3	50.640052	NA	NA	bin_3@50.64cM_scaffold_119452_488	5.72984241840515	6.51327558660221	3.87327997151132e-5	66.627972103361	42.860047	13.320008	56.180055
scanone	all-years	BBITBM	3	17.520014	NA	NA	bin_3@17.52cM_42710_K70	7.62290834112468	5.71915736712367	1.02689114067633e-6	75.3900534965516	1.16	22.430021	23.590021
scanone	all-years	BBITBM	4	26.770027	NA	NA	bin_4@26.77cM_scaffold_4724_2880	13.5503915116967	11.070054203355	9.17588227622446e-12	75.3900534965516	18.580019	14.300017	32.880036
scanone	2012	BBITBM	5	57.210047	NA	NA	bin_5@57.21cM_scaffold_75672_1002	4.20360152333896	4.66337526158468	7.2793966366369e-4	66.627972103361	48.650036	24.100023	72.750059
scanone	2012	BBITBM	6	51.280075	NA	NA	bin_6@51.28cM_SCF3427	11.5885101961363	14.489227627199	4.0450787164303403e-10	66.627972103361	40.50005	19.130034	59.630084
scanone	all-years	BBITBM	8	32.640033	NA	NA	bin_8@32.64cM_scaffold_10354_3896	3.72140394941844	2.64297702638794	0.00186522103915032	75.3900534965516	17.460018	36.270038	53.730056
scanone	2012	BBITBM	9	80.040071	NA	NA	bin_9@80.04cM_ct154206	8.53808405552769	10.1553105422594	1.63022780941269e-7	66.627972103361	75.260066	8.960008	84.220074
scanone	all-years	BBITBM	9	58.28005	NA	NA	bin_9@58.28cM_scaffold_184159_239	8.53015414385911	6.48287428821735	1.75195689178231e-7	75.3900534965516	55.290045	25.600027	80.890072
scanone	2012	BBITBM	10	43.210044	NA	NA	bin_10@43.21cM_scaffold_4975_3252	10.7403156079182	13.2425759853551	2.1533206329138503e-9	66.627972103361	39.030042	15.140015	54.170057
scanone	all-years	BBITBM	11	38.070045	NA	NA	bin_11@38.07cM_scaffold_7181_4242	10.6919107790949	8.38104149433025	2.54322407577945e-9	75.3900534965516	37.200041	18.770024	55.970065
scanone	2012	BBITBM	12	56.660039	NA	NA	bin_12@56.66cM_SCF116567	10.6000988250712	13.0396400772805	2.83819179269784e-9	66.627972103361	50.470034	7.120007	57.590041
scanone	all-years	BBITBM	12	53.770035	NA	NA	bin_12@53.77cM_SCF69698	14.3090674825605	11.8198471328936	2.0541346401614598e-12	75.3900534965516	50.470034	6.760006	57.23004
scanone	2012	UBL	2	74.700085	NA	NA	bin_2@74.7cM_scaffold_47218_1068	11.1151204559101	13.5902151555558	6.19182705108301e-10	67.1100192302853	67.310081	14.880009	82.19009
scanone	2013	UBL	2	74.700085	NA	NA	bin_2@74.7cM_scaffold_47218_1068	4.98457292121162	5.89410130172137	1.0453296686718e-4	64.8689682043868	67.310081	14.880009	82.19009
scanone	all-years	UBL	2	70.540083	NA	NA	bin_2@70.54cM_scaffold_7669_6864	8.21876476245737	10.3583888423222	1.20044569507094e-7	59.0069748441061	63.78008	18.41001	82.19009
scanone	2012	UBL	8	36.230034	NA	NA	bin_8@36.23cM_scaffold_51424_477	5.69303858319416	6.37420297168227	3.22239040433381e-5	67.1100192302853	23.900024	34.940037	58.840061
scanone	2013	UBL	8	20.010019	NA	NA	bin_8@20.01cM_scaffold_32841_3152	9.85572467448829	12.608304158076	4.9998718498756e-9	64.8689682043868	14.950016	12.610012	27.560028
scanone	all-years	UBL	8	32.050032	NA	NA	bin_8@32.05cM_scaffold_64256_140	4.70875443981176	5.64783697646021	1.6414144819076e-4	59.0069748441061	17.030017	41.810044	58.840061
scanone	2012	UBL	9	3.370003	NA	NA	bin_9@3.37cM_SCF125251	8.652195285588	10.1612109113796	8.79988437674228e-8	67.1100192302853	1.130001	5.690006	6.820007
scanone	2012	UBL	10	52.800056	NA	NA	bin_10@52.8cM_scaffold_4545_1974	10.2767826948292	12.3934227724934	3.3565277224312203e-9	67.1100192302853	50.000054	11.460008	61.460062
scanone	2013	UBL	10	51.790055	NA	NA	bin_10@51.79cM_scaffold_6929_8428	10.2425816658954	13.1864365638271	2.2533982457773e-9	64.8689682043868	47.54005	6.630007	54.170057
scanone	all-years	UBL	10	51.790055	NA	NA	bin_10@51.79cM_scaffold_6929_8428	11.3958822919469	15.0311194664523	1.60992774667079e-10	59.0069748441061	47.54005	6.630007	54.170057
scanone	2012	UBL	11	28.380033	NA	NA	bin_11@28.38cM_scaffold_115280_182	12.8300752759253	16.13788802297	1.9355628211315002e-11	67.1100192302853	20.18002	18.510026	38.690046
scanone	2013	UBL	11	30.320034	NA	NA	bin_11@30.32cM_scaffold_28856_2095	15.6825416472954	22.0980981856575	2.90878432451791e-14	64.8689682043868	20.18002	18.510026	38.690046
scanone	all-years	UBL	11	30.320034	NA	NA	bin_11@30.32cM_scaffold_28856_2095	14.2588032857222	19.6048822571548	4.02122779519232e-13	59.0069748441061	20.18002	17.030022	37.210042
scanone	2011	UBBL	4	7.160007	NA	NA	bin_4@7.16cM_scaffold_8435_1079	6.97316338955688	3.94981077498858	3.62999768355188e-6	81.2482344693985	1.190002	10.84001	12.030012
scanone	2011	UBBL	5	47.120032	NA	NA	bin_5@47.12cM_scaffold_19438_3420	17.5277324552319	11.5665902921735	3.5527136788005e-15	81.2482344693985	44.110028	4.200007	48.310035
scanone	all-years	UBBL	5	23.410011	NA	NA	bin_5@23.41cM_SCF259	9.55201099960305	13.5910713931885	5.12733411284216e-9	54.5927326648838	15.210008	31.900023	47.110031
scanone	2011	UBBL	6	19.740022	NA	NA	bin_6@19.74cM_scf207d	9.09267185292872	5.30782642265984	5.83724939495767e-8	81.2482344693985	17.450019	13.600017	31.050036
scanone	2011	UBBL	7	54.490072	NA	NA	bin_7@54.49cM_scaffold_11311_2457	26.5309152436095	20.0531187888258	0	81.2482344693985	52.400067	3.100006	55.500073
scanone	all-years	UBBL	7	68.540087	NA	NA	bin_7@68.54cM_scaffold_49549_2235	10.7747850209454	15.6021133688002	3.81489062561968e-10	54.5927326648838	59.000078	11.330011	70.330089
scanone	2011	UBBL	9	75.260066	NA	NA	bin_9@75.26cM_scaffold_17741_2859	11.4076197274459	6.8840513535521	6.23528118026684e-10	81.2482344693985	40.450035	48.060047	88.510082
scanone	2011	UBBL	11	54.190063	NA	NA	bin_11@54.19cM_1trimcontig444344	7.24232535293127	4.11792685065485	2.15238109202431e-6	81.2482344693985	46.900054	18.760025	65.660079
scanone	all-years	UBBL	11	60.600075	NA	NA	bin_11@60.6cM_scaffold_180807_123	13.9246406420126	21.1039501679483	4.612976667317529e-13	54.5927326648838	47.620055	23.750031	71.370086
scanone	2011	UBBL	12	50.470034	NA	NA	bin_12@50.47cM_scaffold_10505_3485	5.31775870659197	2.94269300940618	8.88741807723026e-5	81.2482344693985	46.97003	7.9900080000000004	54.960038
scanone	2011	UBM	1	100.35009	NA	NA	bin_1@100.35cM_scaffold_81716_1234	8.30424973358919	5.54776291558196	1.95366181454659e-7	78.2972996998772	97.960089	5.190004	103.150093
scanone	2013	UBM	1	69.310059	NA	NA	bin_1@69.31cM_scaffold_2119_6852	10.5691432322131	6.76319590251778	4.8853167067264305e-9	82.6316040251639	56.220046	17.780016	74.000062
scanone	all-years	UBM	1	100.35009	NA	NA	bin_1@100.35cM_scaffold_81716_1234	4.29629733923711	4.49272119193058	4.4849218978804e-4	64.0536674176476	97.960089	9.730008	107.690097
scanone	all-years	UBM	2	99.560114	NA	NA	bin_2@99.56cM_scaffold_8645_1830	3.90429468630134	4.06051087020565	9.7470600544324e-4	64.0536674176476	0	100.750115	100.750115
scanone	2011	UBM	3	45.51005	NA	NA	bin_3@45.51cM_scaffold_12440_4793	22.8835114403036	18.9356929292689	0	78.2972996998772	41.080046	11.860007	52.940053
scanone	2013	UBM	5	45.18003	NA	NA	bin_5@45.18cM_scaffold_6777_7504	14.1542571224493	9.61107668796711	4.85655959892028e-12	82.6316040251639	42.430027	11.840017	54.270044
scanone	2011	UBM	6	7.850012	NA	NA	bin_6@7.85cM_scaffold_430_12130	8.47772011656863	5.67765078706179	1.38277288730393e-7	78.2972996998772	4.470008	77.460099	81.930107
scanone	2012	UBM	6	26.590029	NA	NA	bin_6@26.59cM_scaffold_28387_441	7.08171324055945	6.9168083266148	2.03814901600374e-6	71.9420638221869	19.230021	12.680016	31.910037
scanone	2013	UBM	6	7.850012	NA	NA	bin_6@7.85cM_scaffold_430_12130	8.61867579129935	5.34218810035584	2.05855702373192e-7	82.6316040251639	0	11.050013	11.050013
scanone	all-years	UBM	6	3.020005	NA	NA	bin_6@3.02cM_SCF124927	6.86995521869818	7.44867507553133	2.56842038770522e-6	64.0536674176476	0	30.540034	30.540034
scanone	2012	UBM	8	26.970027	NA	NA	bin_8@26.97cM_scaffold_12153_3062	6.63490263664413	6.43392023202995	4.96537129157648e-6	71.9420638221869	17.460018	18.770016	36.230034
scanone	2013	UBM	8	2.380003	NA	NA	bin_8@2.38cM_scaffold_1656_11289	11.0424738672972	7.12124011651221	1.9656725136485404e-9	82.6316040251639	0	10.480008	10.480008
scanone	2011	UBM	9	77.130067	NA	NA	bin_9@77.13cM_scaffold_27798_3359	7.01249942706678	4.59973186231929	2.54476512062674e-6	78.2972996998772	68.700062	18.640017	87.340079
scanone	2012	UBM	9	26.530024	NA	NA	bin_9@26.53cM_scaffold_5282_2230	9.69086610273065	9.87473034672789	1.09186282237772e-8	71.9420638221869	22.59002	14.880013	37.470033
scanone	2013	UBM	9	7.530008	NA	NA	bin_9@7.53cM_SCF132532	9.65865936693164	6.08912621032974	2.80735018565181e-8	82.6316040251639	1.130001	10.510009	11.64001
scanone	2011	UBM	10	35.900034	NA	NA	bin_10@35.9cM_scaffold_10256_1367	16.5328371976459	12.4427829541333	1.29896093881143e-14	78.2972996998772	28.270022	8.9800160000000009	37.250038
scanone	2012	UBM	10	46.350049	NA	NA	bin_10@46.35cM_scaffold_5638_9005	9.40792814890978	9.54224063601858	1.92883213845363e-8	71.9420638221869	43.960046	10.210011	54.170057
scanone	2013	UBM	10	28.150021	NA	NA	bin_10@28.15cM_scaffold_173749_80	19.3968793704032	14.3915462228452	2.2204460492503099e-16	82.6316040251639	21.51002	9.740006	31.250026
scanone	all-years	UBM	10	37.250038	NA	NA	bin_10@37.25cM_SCF7569	11.1081476911538	12.7946681409255	4.59253080009603e-10	64.0536674176476	21.51002	28.490034	50.000054
scanone	2011	UBM	11	53.000061	NA	NA	bin_11@53cM_scaffold_51138_759	20.3395864362435	16.1983902973608	0	78.2972996998772	50.630058	2.960004	53.590062
scanone	2012	UBM	11	38.070045	NA	NA	bin_11@38.07cM_scaffold_7181_4242	19.9965668568629	24.2153254981613	0	71.9420638221869	37.200041	2.000006	39.200047
scanone	2013	UBM	11	43.470052	NA	NA	bin_11@43.47cM_scaffold_5369_8651	22.2464151710012	17.3361960936453	0	82.6316040251639	40.340049	6.560005	46.900054
scanone	all-years	UBM	11	28.380033	NA	NA	bin_11@28.38cM_scaffold_115280_182	16.2657184679062	20.1964707021895	1.1546319456101601e-14	64.0536674176476	24.540025	20.100028	44.640053
scanone	2012	UBW	1	89.400078	NA	NA	bin_1@89.4cM_scaffold_10376_2956	7.49522587825678	9.39200587555705	4.52748827761695e-7	64.2428886049101	77.400068	25.140023	102.540091
scanone	2013	UBW	1	32.270021	NA	NA	bin_1@32.27cM_scaffold_8765_4335	6.85674152096043	6.54031013166502	5.92414951339215e-6	72.4992930189058	22.620007	32.400037	55.020044
scanone	all-years	UBW	1	100.35009	NA	NA	bin_1@100.35cM_scaffold_81716_1234	11.8322019287624	12.1119199955655	1.04253494725981e-10	68.3860104863322	97.960089	5.190004	103.150093
scanone	2013	UBW	3	68.070062	NA	NA	bin_3@68.07cM_scaffold_28523_940	5.75201082700681	5.39003984074789	4.80130448206051e-5	72.4992930189058	60.960057	7.67000600000001	68.630063
scanone	2013	UBW	4	32.320035	NA	NA	bin_4@32.32cM_SCF28100	7.73967393446213	7.48849577478788	1.10334911818111e-6	72.4992930189058	20.360021	14.50002	34.860041
scanone	2013	UBW	5	90.41008	NA	NA	bin_5@90.41cM_scaffold_37436_3330	5.85478754915435	5.4953928848436	3.95431073167973e-5	72.4992930189058	72.210058	20.880024	93.090082
scanone	2012	UBW	6	35.950044	NA	NA	bin_6@35.95cM_scaffold_27703_3875	5.1594463418847	6.22697193310902	5.83209470736978e-5	64.2428886049101	28.210033	17.590027	45.80006
scanone	2013	UBW	6	0	NA	NA	bin_6@0cM_scaffold_137684_431	9.93662235768083	9.96401716425031	1.64674862634939e-8	72.4992930189058	0	25.100028	25.100028
scanone	all-years	UBW	6	2.780004	NA	NA	bin_6@2.78cM_vm31701	7.99348927992629	7.74463310208927	2.63548085133181e-7	68.3860104863322	0	14.630016	14.630016
scanone	all-years	UBW	8	58.05006	NA	NA	bin_8@58.05cM_scaffold_126870_338	4.64096121659167	4.28885375433268	2.2600173291853e-4	68.3860104863322	50.160048	31.210039	81.370087
scanone	2013	UBW	9	62.740056	NA	NA	bin_9@62.74cM_scaffold_51678_1380	9.20164862806173	9.11694238770659	6.74276948720021e-8	72.4992930189058	60.960054	3.270003	64.230057
scanone	all-years	UBW	10	28.150021	NA	NA	bin_10@28.15cM_scaffold_173749_80	10.3682705841234	10.3919881951071	2.08551365066256e-9	68.3860104863322	20.920017	17.480022	38.400039
scanone	2012	UBW	11	30.320034	NA	NA	bin_11@30.32cM_scaffold_28856_2095	22.546644740403	36.3614102989565	0	64.2428886049101	28.380033	2.850002	31.230035
scanone	all-years	UBW	11	40.340049	NA	NA	bin_11@40.34cM_scaffold_3947_9416	15.6843986980709	16.9817658401631	3.8191672047105404e-14	68.3860104863322	28.380033	14.670018	43.050051
scanone	2013	UBW	12	57.23004	NA	NA	bin_12@57.23cM_scaffold_5160_1395	10.3497342182931	10.4487120736636	7.447961580808741e-9	72.4992930189058	54.960038	15.360014	70.320052
scanone	2013	Brix	1	31.68002	NA	NA	bin_1@31.68cM_scaffold_2207_9299	11.7619828250673	8.82351601355643	8.41844594035024e-10	80.034362506748	30.270018	2.000003	32.270021
scanone	2013	Brix	3	36.490037	NA	NA	bin_3@36.49cM_scaffold_3243_9538	16.3534994653249	13.2449392387794	1.45883305435746e-13	80.034362506748	33.360031	4.740009	38.10004
scanone	2013	Brix	4	27.060029	NA	NA	bin_4@27.06cM_scaffold_16032_5807	8.95069989067073	6.41216338378699	1.63717728929313e-7	80.034362506748	26.770027	17.090023	43.86005
scanone	2013	Brix	8	20.010019	NA	NA	bin_8@20.01cM_scaffold_32841_3152	6.44554126427316	4.43409643664916	1.72723188529567e-5	80.034362506748	6.500005	29.730029	36.230034
scanone	2013	Brix	9	84.810075	NA	NA	bin_9@84.81cM_scaffold_10644_3379	16.1454825726719	13.0306727613812	2.16160422894518e-13	80.034362506748	81.240073	4.160003	85.400076
scanone	2013	Brix	10	21.51002	NA	NA	bin_10@21.51cM_scaffold_2700_844	5.38089563422128	3.63903545181265	1.2288824924788e-4	80.034362506748	9.600009	24.360021	33.96003
scanone	2013	Brix	11	14.050015	NA	NA	bin_11@14.05cM_scaffold_57381_722	9.01577931789105	6.46563287806217	1.44973776983193e-7	80.034362506748	11.070014	24.320022	35.390036
scanone	2013	Brix	12	64.380049	NA	NA	bin_12@64.38cM_scaffold_10203_5708	8.77408619772908	6.26760138751959	2.27693345067337e-7	80.034362506748	54.390037	17.690017	72.080054
scanone	2012	UCD	1	29.040015	NA	NA	bin_1@29.04cM_scaffold_35977_2889	8.08811089282192	8.79888320159233	3.93364420592235e-7	69.2530841173274	23.210008	9.060013	32.270021
scanone	2012	UCD	2	6.450009	NA	NA	bin_2@6.45cM_scaffold_21168_3751	7.5285500821619	8.11629891773771	1.17400100951848e-6	69.2530841173274	2.980006	8.330005	11.310011
scanone	2013	UCD	2	62.800077	NA	NA	bin_2@62.8cM_scaffold_131448_245	11.4801012884189	13.7715144792444	1.75320646889077e-10	67.9242243343137	56.25006	11.060021	67.310081
scanone	all-years	UCD	2	60.570071	NA	NA	bin_2@60.57cM_scaffold_2712_9176	10.4343878418689	9.45495597951377	1.8219081798776e-9	71.4459781647577	49.390047	17.920034	67.310081
scanone	2011	UCD	3	58.580056	NA	NA	bin_3@58.58cM_scaffold_42994_1177	18.5200278171736	11.2174180648761	4.44089209850063e-16	83.040115158885	50.640052	10.320005	60.960057
scanone	all-years	UCD	3	87.550075	NA	NA	bin_3@87.55cM_scaffold_60765_2081	2.41545677918927	1.95460951283737	0.0177590750594097	71.4459781647577	26.570025	65.830054	92.400079
scanone	2011	UCD	4	17.250016	NA	NA	bin_4@17.25cM_scaffold_47054_2298	13.9889579817433	7.9262880009944	3.86335408109062e-12	83.040115158885	13.810014	6.550007	20.360021
scanone	2012	UCD	4	50.140058	NA	NA	bin_4@50.14cM_scaffold_6529_1808	12.9836114623764	15.3058553081052	2.5719648633071298e-11	69.2530841173274	46.850055	9.570004	56.420059
scanone	2013	UCD	4	20.360021	NA	NA	bin_4@20.36cM_scaffold_25620_2595	19.1311417510255	26.0951681185881	0	67.9242243343137	20.23002	3.270002	23.500022
scanone	all-years	UCD	4	43.86005	NA	NA	bin_4@43.86cM_scaffold_65387_812	19.7382344403608	20.4967977907073	0	71.4459781647577	35.640043	9.090008	44.730051
scanone	2011	UCD	5	79.37007	NA	NA	bin_5@79.37cM_scaffold_6583_2455	8.97535040883035	4.73075227468786	7.34216325515291e-8	83.040115158885	65.400055	18.140018	83.540073
scanone	2012	UCD	5	44.740029	NA	NA	bin_5@44.74cM_scaffold_23139_3315	7.05582771269174	7.5488344266079	2.95139692685353e-6	69.2530841173274	42.430027	5.880008	48.310035
scanone	2013	UCD	5	51.23004	NA	NA	bin_5@51.23cM_scaffold_6908_663	8.19962711677822	9.32256549968048	1.50286729838633e-7	67.9242243343137	30.250018	25.890027	56.140045
scanone	all-years	UCD	5	51.890042	NA	NA	bin_5@51.89cM_SCF46751	13.197920953741	12.4461232820923	6.33104679792496e-12	71.4459781647577	50.350037	5.790008	56.140045
scanone	2012	UCD	6	14.630016	NA	NA	bin_6@14.63cM_scaffold_8136_242	6.56329341975706	6.966399592172	7.69584450821537e-6	69.2530841173274	11.650015	9.360009	21.010024
scanone	2013	UCD	6	45.920062	NA	NA	bin_6@45.92cM_scaffold_32066_3739	4.93735391494791	5.32651201290417	1.149705887018e-4	67.9242243343137	38.900048	8.040017	46.940065
scanone	2011	UCD	7	46.010056	NA	NA	bin_7@46.01cM_scaffold_101118_92	33.1199494175178	25.0845008257498	0	83.040115158885	42.590053	6.990005	49.580058
scanone	2012	UCD	7	46.010056	NA	NA	bin_7@46.01cM_scaffold_101118_92	10.4810356681385	11.8557893077067	3.5880149962253e-9	69.2530841173274	38.260048	11.32001	49.580058
scanone	all-years	UCD	7	46.010056	NA	NA	bin_7@46.01cM_scaffold_101118_92	17.5904147921531	17.6922776394774	7.771561172376101e-16	71.4459781647577	42.590053	9.34001	51.930063
scanone	2011	UCD	8	72.970082	NA	NA	bin_8@72.97cM_scaffold_37461_3262	7.54600006782314	3.89732608771149	1.19264698672517e-6	83.040115158885	65.410077	11.130007	76.540084
scanone	2011	UCD	9	84.220074	NA	NA	bin_9@84.22cM_scaffold_30128_1137	10.8635873065767	5.88301940943856	1.81557457956671e-9	83.040115158885	81.240073	6.560007	87.80008
scanone	2011	UCD	11	44.640053	NA	NA	bin_11@44.64cM_scaffold_66939_1710	7.65417130923429	3.95926284801854	9.66276901159802e-7	83.040115158885	28.380033	27.590032	55.970065
scanone	2011	UCLP	3	25.970023	NA	NA	bin_3@25.97cM_scaffold_40211_776	6.01486623094697	6.94500159645421	1.44165037225807e-5	61.2550248661135	20.75002	8.920007	29.670027
scanone	2012	UCLP	4	29.330033	NA	NA	bin_4@29.33cM_scaffold_90402_452	2.52802214905144	4.37434549783993	0.0137245056661128	46.5490974460039	12.510013	66.430061	78.940074
scanone	2013	UCLP	4	26.790028	NA	NA	bin_4@26.79cM_SCF6530	4.52352620144781	4.34459172332373	4.826667273825e-4	71.2548169048718	7.750008	67.510063	75.260071
scanone	2011	UCLP	5	47.120032	NA	NA	bin_5@47.12cM_scaffold_19438_3420	9.24934563757634	11.181010116897	2.04682790716504e-8	61.2550248661135	44.740029	5.610008	50.350037
scanone	2012	UCLP	5	23.960013	NA	NA	bin_5@23.96cM_scaffold_27901_2456	5.16315240581939	9.31551949908977	7.29099546339373e-5	46.5490974460039	0	56.140045	56.140045
scanone	2013	UCLP	5	20.630009	NA	NA	bin_5@20.63cM_scaffold_47787_264	7.1163361728598	7.12485057279528	3.61671968085453e-6	71.2548169048718	0	26.360017	26.360017
scanone	all-years	UCLP	5	23.960013	NA	NA	bin_5@23.96cM_scaffold_27901_2456	10.3376167121776	13.7687071228222	2.2203380245500204e-9	57.9708311878282	22.38001	3.100006	25.480016
scanone	all-years	UCLP	6	76.680099	NA	NA	bin_6@76.68cM_scaffold_17307_5204	7.91762780458928	10.1873933300772	3.07437902691277e-7	57.9708311878282	66.770091	16.350018	83.120109
scanone	2011	UCLP	7	34.800045	NA	NA	bin_7@34.8cM_SCF112540	15.1154283175419	19.8905692676324	1.23012711128467e-13	61.2550248661135	25.820039	12.440009	38.260048
scanone	2013	UCLP	7	29.450041	NA	NA	bin_7@29.45cM_scaffold_76080_956	7.07144370761215	7.07477961301119	3.93908027318535e-6	71.2548169048718	24.570038	42.780048	67.350086
scanone	all-years	UCLP	7	29.450041	NA	NA	bin_7@29.45cM_scaffold_76080_956	11.9080001921649	16.2230816758865	8.92549367748074e-11	57.9708311878282	25.820039	6.910004	32.730043
scanone	2013	UCLP	9	50.150043	NA	NA	bin_9@50.15cM_scaffold_127904_81	9.49899476563433	9.88527635119787	3.8132664581525e-8	71.2548169048718	47.180039	40.16004	87.340079
scanone	2011	UCLP	10	52.800056	NA	NA	bin_10@52.8cM_scaffold_4545_1974	10.7625550574296	13.2954747039798	9.31376642476778e-10	61.2550248661135	47.54005	13.920012	61.460062
scanone	2013	UCLP	10	4.800006	NA	NA	bin_10@4.8cM_scaffold_21682_3511	5.06509614509913	4.90692881356225	1.750214216476e-4	71.2548169048718	0.97	31.940029	32.910029
scanone	all-years	UCLP	10	54.170057	NA	NA	bin_10@54.17cM_scaffold_29128_891	6.61561408355475	8.35662577525301	4.29389894507359e-6	57.9708311878282	47.54005	16.900015	64.440065
scanone	2011	UCLP	11	39.890048	NA	NA	bin_11@39.89cM_SCF21596	6.62306558213832	7.71312068144482	4.22977215563947e-6	61.2550248661135	38.070045	22.53003	60.600075
scanone	2012	UCLP	11	39.890048	NA	NA	bin_11@39.89cM_SCF21596	5.29527491465679	9.57409131118811	5.58319340973057e-5	46.5490974460039	37.200041	12.860015	50.060056
scanone	2013	UCLP	11	64.540078	NA	NA	bin_11@64.54cM_scaffold_2406_6866	10.742997861057	11.4099182228618	3.49713857872302e-9	71.2548169048718	58.35007	11.480014	69.830084
scanone	all-years	UCLP	11	39.890048	NA	NA	bin_11@39.89cM_SCF21596	5.57319603343633	6.93725341808142	3.50272454668898e-5	57.9708311878282	30.320034	50.700063	81.020097
scanone	2012	UCLP	12	54.960038	NA	NA	bin_12@54.96cM_scaffold_2841_5173	4.88646967814285	8.77746625578835	1.2738255600708e-4	46.5490974460039	54.110036	3.480005	57.590041
scanone	2013	UCLP	12	58.930042	NA	NA	bin_12@58.93cM_scf79c	3.54433956901892	3.35160388563774	0.00297337278047038	71.2548169048718	19.070012	43.990036	63.060048
scanone	2011	UCLS	1	41.320035	NA	NA	bin_1@41.32cM_scaffold_36632_1209	23.6080513571708	20.6816738820705	0	77.2745182956596	37.460031	8.320007	45.780038
scanone	all-years	UCLS	1	44.330036	NA	NA	bin_1@44.33cM_scaffold_28685_1255	8.0123709591083	8.89688340690356	3.49309633440598e-7	63.7777680097004	30.270018	15.51002	45.780038
scanone	2013	UCLS	2	52.480053	NA	NA	bin_2@52.48cM_scaffold_27196_4009	13.6451509432718	13.866623331608	1.29918298341636e-11	73.7847367620383	43.420042	14.03002	57.450062
scanone	2011	UCLS	3	28.640026	NA	NA	bin_3@28.64cM_scaffold_13388_3745	14.5087749536823	11.0994251195677	7.70272734484934e-13	77.2745182956596	26.260024	10.870015	37.130039
scanone	2012	UCLS	3	39.270043	NA	NA	bin_3@39.27cM_scaffold_18760_4623	18.3147745866874	20.8060833259097	6.66133814775094e-16	72.9108555392552	36.190036	6.860012	43.050048
scanone	2013	UCLS	3	68.070062	NA	NA	bin_3@68.07cM_scaffold_28523_940	8.51789971937077	7.95599543126886	2.49613836600382e-7	73.7847367620383	47.000051	27.700016	74.700067
scanone	all-years	UCLS	3	62.220058	NA	NA	bin_3@62.22cM_scaffold_20885_4545	14.657691224403	17.91194416753	5.705436123548679e-13	63.7777680097004	54.230054	12.090007	66.320061
scanone	2013	UCLS	4	29.890034	NA	NA	bin_4@29.89cM_scaffold_195_14929	12.4524689441842	12.4063873414867	1.29920962876895e-10	73.7847367620383	26.790028	8.270014	35.060042
scanone	all-years	UCLS	4	33.580039	NA	NA	bin_4@33.58cM_scaffold_82274_764	6.41114911455828	6.95933632743956	8.36629951095347e-6	63.7777680097004	29.330033	7.520011	36.850044
scanone	2012	UCLS	5	35.86002	NA	NA	bin_5@35.86cM_scaffold_25615_186	14.2127302511681	15.06683764736	2.25974794432204e-12	72.9108555392552	31.090019	7.060003	38.150022
scanone	2013	UCLS	5	9.770005	NA	NA	bin_5@9.77cM_ct144370	6.10736451323232	5.4867013033884096	2.45296338062806e-5	73.7847367620383	0	44.110028	44.110028
scanone	all-years	UCLS	5	23.410011	NA	NA	bin_5@23.41cM_SCF259	7.45022769801529	8.20695791228292	1.06784187470232e-6	63.7777680097004	0	30.250018	30.250018
scanone	2011	UCLS	6	31.050036	NA	NA	bin_6@31.05cM_scaffold_10692_6394	10.4791515787759	7.56212115806029	2.53390419757693e-9	77.2745182956596	5.170009	30.780035	35.950044
scanone	2012	UCLS	6	81.930107	NA	NA	bin_6@81.93cM_scaffold_33952_482	12.1646108913656	12.464082641868	1.29742883103745e-10	72.9108555392552	76.680099	7.720011	84.40011
scanone	2013	UCLS	6	35.950044	NA	NA	bin_6@35.95cM_scaffold_27703_3875	6.32699981512354	5.70410011097495	1.61844824919655e-5	73.7847367620383	28.210033	12.290017	40.50005
scanone	all-years	UCLS	6	75.660098	NA	NA	bin_6@75.66cM_scaffold_7268_8243	5.95739465910021	6.42556210479901	2.04866335609122e-5	63.7777680097004	3.690007	76.740097	80.430104
scanone	2012	UCLS	7	41.730049	NA	NA	bin_7@41.73cM_scaffold_8913_2006	7.24321063669266	6.84809509340026	2.04844845563823e-6	72.9108555392552	34.800045	15.130015	49.93006
scanone	2013	UCLS	7	64.370082	NA	NA	bin_7@64.37cM_scaffold_79768_1133	3.28555387265509	2.82186079298646	0.0047861826463087	73.7847367620383	35.700047	42.770051	78.470098
scanone	2011	UCLS	9	87.340079	NA	NA	bin_9@87.34cM_scaffold_74053_1006	9.79986114944379	7.00336840079979	9.869193018374741e-9	77.2745182956596	81.240073	8.05001	89.290083
scanone	2013	UCLS	9	58.28005	NA	NA	bin_9@58.28cM_scaffold_184159_239	10.8390407374528	10.5153134027819	2.9072919627282102e-9	73.7847367620383	55.290045	8.940012	64.230057
scanone	2011	UCLS	10	54.170057	NA	NA	bin_10@54.17cM_scaffold_29128_891	8.07605009233152	5.63127460929699	3.07733101001517e-7	77.2745182956596	51.790055	9.670007	61.460062
scanone	2012	UCLS	10	74.370074	NA	NA	bin_10@74.37cM_scaffold_28539_2202	7.09848182159501	6.69560628907296	2.71604106227841e-6	72.9108555392552	61.460062	22.650018	84.11008
scanone	all-years	UCLS	10	76.350075	NA	NA	bin_10@76.35cM_scaffold_4805_2602	7.39746301005582	8.14274326021953	1.18578198571306e-6	63.7777680097004	66.900068	17.210012	84.11008
scanone	2011	UCLS	11	37.360043	NA	NA	bin_11@37.36cM_scaffold_155461_120	18.0608261368902	14.5585554895824	6.66133814775094e-16	77.2745182956596	31.230035	7.460011	38.690046
scanone	2012	UCLS	12	42.600023	NA	NA	bin_12@42.6cM_scaffold_2038_8084	4.384948890926	3.96012277745083	5.1486326903016e-4	72.9108555392552	33.400018	44.160041	77.560059
scanone	2011	UKEC	1	32.870022	NA	NA	bin_1@32.87cM_scaffold_5152_276	12.8172009647913	9.12427679912633	3.8924641287962894e-11	78.3257265826902	29.700016	10.060016	39.760032
scanone	2013	UKEC	1	82.850072	NA	NA	bin_1@82.85cM_scaffold_35108_2089	3.96871916692761	5.17189953841299	9.5589440186172e-4	60.651865197489	71.140061	21.810023	92.950084
scanone	2012	UKEC	2	85.970094	NA	NA	bin_2@85.97cM_scaffold_10729_6216	8.38601410846278	8.92316166472094	1.5007580556059e-7	70.0714602998167	63.78008	30.410031	94.190111
scanone	2013	UKEC	2	67.310081	NA	NA	bin_2@67.31cM_scaffold_3191_5626	7.63884593593333	10.5577544317065	6.69857508794891e-7	60.651865197489	63.78008	14.620009	78.400089
scanone	all-years	UKEC	2	67.310081	NA	NA	bin_2@67.31cM_scaffold_3191_5626	10.3042062824262	9.31157634716702	5.441890937873951e-9	71.4704471102465	62.860078	12.530009	75.390087
scanone	2011	UKEC	3	36.190036	NA	NA	bin_3@36.19cM_scaffold_6553_5632	17.8376871509478	13.6682835001962	1.99840144432528e-15	78.3257265826902	28.640026	10.870018	39.510044
scanone	2012	UKEC	3	52.940053	NA	NA	bin_3@52.94cM_scaffold_14059_5352	10.0945658068524	11.044537153987	4.84482221008165e-9	70.0714602998167	50.640052	10.320005	60.960057
scanone	2013	UKEC	3	52.940053	NA	NA	bin_3@52.94cM_scaffold_14059_5352	9.13687505630007	12.9390711327134	3.3256339571075e-8	60.651865197489	50.640052	24.820016	75.460068
scanone	all-years	UKEC	3	29.670027	NA	NA	bin_3@29.67cM_scaffold_42014_1292	13.639172039898	12.9339568906913	7.70228325563949e-12	71.4704471102465	28.640026	4.130004	32.77003
scanone	2012	UKEC	5	60.97005	NA	NA	bin_5@60.97cM_scaffold_1210_954	13.9269785028813	16.2338134474589	2.1000978733809497e-12	70.0714602998167	57.210047	10.410009	67.620056
scanone	2011	UKEC	6	2.190003	NA	NA	bin_6@2.19cM_SCF109269	6.1234346065916	3.96127299178602	1.88161346095228e-5	78.3257265826902	0	7.850012	7.850012
scanone	all-years	UKEC	6	2.190003	NA	NA	bin_6@2.19cM_SCF109269	4.26714262148458	3.54010170842527	6.6286164080831e-4	71.4704471102465	0	7.850012	7.850012
scanone	2011	UKEC	8	58.05006	NA	NA	bin_8@58.05cM_scaffold_126870_338	18.4632845185071	14.2795891317505	5.55111512312578e-16	78.3257265826902	51.220049	7.620012	58.840061
scanone	2012	UKEC	8	51.74005	NA	NA	bin_8@51.74cM_scaffold_34921_1026	11.7372133539665	13.1932242738246	1.76343606383966e-10	70.0714602998167	47.650044	6.990014	54.640058
scanone	all-years	UKEC	8	58.05006	NA	NA	bin_8@58.05cM_scaffold_126870_338	12.4857798245751	11.6435337629839	7.476452790200479e-11	71.4704471102465	54.640058	4.200003	58.840061
scanone	2011	UKEC	9	81.240073	NA	NA	bin_9@81.24cM_scaffold_4532_4509	21.3468897791819	17.2368874679232	0	78.3257265826902	80.040071	4.180003	84.220074
scanone	2013	UKEC	9	85.400076	NA	NA	bin_9@85.4cM_scaffold_3471_6487	11.4499403152061	16.8410942979648	3.15004800022223e-10	60.651865197489	81.240073	5.85000500000001	87.090078
scanone	all-years	UKEC	9	80.040071	NA	NA	bin_9@80.04cM_ct154206	13.8324301095166	13.1541942314623	5.261124869093689e-12	71.4704471102465	70.500063	13.720011	84.220074
scanone	2011	UKEC	11	38.070045	NA	NA	bin_11@38.07cM_scaffold_7181_4242	15.2843818759465	11.2792210284383	2.99316127438942e-13	78.3257265826902	28.380033	10.310013	38.690046
scanone	2012	UKEC	11	43.470052	NA	NA	bin_11@43.47cM_scaffold_5369_8651	12.1889985197776	13.803700326716	7.077427532919959e-11	70.0714602998167	37.360043	9.540011	46.900054
scanone	2013	UKEC	11	20.18002	NA	NA	bin_11@20.18cM_scaffold_72495_1231	13.090159911512	19.783270903864	1.1434631019824298e-11	60.651865197489	11.070014	11.940008	23.010022
scanone	all-years	UKEC	11	20.18002	NA	NA	bin_11@20.18cM_scaffold_72495_1231	14.180879239182	13.5542479321144	2.6454394230768198e-12	71.4704471102465	17.250019	4.630002	21.880021
scanone	2011	UKEC	12	54.960038	NA	NA	bin_12@54.96cM_scaffold_2841_5173	5.76714472248703	3.71212153770618	3.74239256765163e-5	78.3257265826902	49.400033	8.190008	57.590041
scanone	all-years	UKEC	12	54.960038	NA	NA	bin_12@54.96cM_scaffold_2841_5173	4.58047766094654	3.81673603755569	3.6483803081266e-4	71.4704471102465	48.810032	8.780009	57.590041
scanone	2012	UKLvW	2	78.400089	NA	NA	bin_2@78.4cM_scaffold_3671_8042	11.4222498979705	13.6652978441016	3.33117200490562e-10	67.9799002477766	63.78008	18.41001	82.19009
scanone	2013	UKLvW	2	84.390093	NA	NA	bin_2@84.39cM_scaffold_17171_1079	6.46353841231909	11.0563042682425	5.2187087218325e-6	50.3691837199276	75.430088	18.290022	93.72011
scanone	all-years	UKLvW	2	74.700085	NA	NA	bin_2@74.7cM_scaffold_47218_1068	10.0855176131159	11.1614966858292	3.7161778099204e-9	64.9512274705806	63.78008	11.610007	75.390087
scanone	2011	UKLvW	3	36.190036	NA	NA	bin_3@36.19cM_scaffold_6553_5632	13.9083952417379	17.0522720640582	1.4712675522332599e-12	63.2587717202973	28.640026	10.630017	39.270043
scanone	2012	UKLvW	3	30.230028	NA	NA	bin_3@30.23cM_scaffold_36500_3209	10.2835604738894	12.074937513763	3.3110094666000102e-09	67.9799002477766	28.640026	4.130004	32.77003
scanone	all-years	UKLvW	3	29.670027	NA	NA	bin_3@29.67cM_scaffold_42014_1292	14.1224280318697	16.5687262328281	9.47686373820034e-13	64.9512274705806	28.640026	6.110006	34.750032
scanone	2011	UKLvW	4	18.450018	NA	NA	bin_4@18.45cM_5ms2b12	5.70444159512096	6.21871407195925	2.69123938898552e-5	63.2587717202973	13.810014	34.220042	48.030056
scanone	2013	UKLvW	4	64.870064	NA	NA	bin_4@64.87cM_scaffold_45116_2562	4.7994683071084	7.99393951675199	1.5177121217235e-4	50.3691837199276	48.030056	20.780011	68.810067
scanone	2012	UKLvW	5	60.97005	NA	NA	bin_5@60.97cM_scaffold_1210_954	11.451024947507	13.7062212619778	3.14315684590838e-10	67.9799002477766	58.470049	10.060008	68.530057
scanone	2011	UKLvW	8	51.74005	NA	NA	bin_8@51.74cM_scaffold_34921_1026	14.0288560999338	17.2301939553719	1.14863674127719e-12	63.2587717202973	50.160048	8.680013	58.840061
scanone	2012	UKLvW	8	51.74005	NA	NA	bin_8@51.74cM_scaffold_34921_1026	10.390366043109	12.2217251378383	2.66996713627066e-9	67.9799002477766	43.470041	15.37002	58.840061
scanone	all-years	UKLvW	8	58.05006	NA	NA	bin_8@58.05cM_scaffold_126870_338	12.683423122672	14.5722769388812	1.8200330131890002e-11	64.9512274705806	54.640058	4.200003	58.840061
scanone	2011	UKLvW	9	81.240073	NA	NA	bin_9@81.24cM_scaffold_4532_4509	11.7106069336488	13.9071633024818	1.33748789821198e-10	63.2587717202973	80.040071	4.180003	84.220074
scanone	2013	UKLvW	9	88.510082	NA	NA	bin_9@88.51cM_scaffold_17431_1305	7.2089340336649	12.4803158758773	1.14135692053097e-6	50.3691837199276	81.240073	8.62001100000001	89.860084
scanone	all-years	UKLvW	9	80.890072	NA	NA	bin_9@80.89cM_scaffold_32504_717	12.2344670017574	13.9653497020401	4.5708214990725095e-11	64.9512274705806	75.260066	8.960008	84.220074
scanone	2011	UKLvW	11	39.200047	NA	NA	bin_11@39.2cM_scaffold_75872_1296	7.98538295045394	8.99051466267167	2.67922490748695e-7	63.2587717202973	20.18002	53.570069	73.750089
scanone	2013	UKLvW	11	20.18002	NA	NA	bin_11@20.18cM_scaffold_72495_1231	10.2416143280252	18.6268776629398	2.25789520413855e-9	50.3691837199276	11.070014	16.220015	27.290029
scanone	all-years	UKLvW	11	30.320034	NA	NA	bin_11@30.32cM_scaffold_28856_2095	9.77705235050297	10.7724100124876	6.97617030809283e-9	64.9512274705806	20.18002	18.510026	38.690046
scanone	2012	UKLvW	12	43.510027	NA	NA	bin_12@43.51cM_scaffold_3221_3047	5.07816559074484	5.48121897437638	1.0858200357066e-4	67.9799002477766	20.860014	33.530023	54.390037
scanone	2011	UKSO	1	78.60007	NA	NA	bin_1@78.6cM_scaffold_29336_265	21.1086835199772	13.5239671872572	0	82.7409096136398	74.280063	7.11000800000001	81.390071
scanone	all-years	UKSO	1	78.60007	NA	NA	bin_1@78.6cM_scaffold_29336_265	10.1741572016674	11.0902879495008	4.66685001754286e-9	65.5220888634694	71.140061	21.810023	92.950084
scanone	2011	UKSO	2	49.390047	NA	NA	bin_2@49.39cM_scaffold_77675_473	11.7900683428462	6.58473098622105	7.59715179654563e-10	82.7409096136398	43.420042	9.060011	52.480053
scanone	2012	UKSO	2	59.230068	NA	NA	bin_2@59.23cM_scaffold_2711_7365	13.4376258830847	8.73672633070365	1.9399370998485197e-11	83.1698335462613	58.090065	3.140007	61.230072
scanone	all-years	UKSO	2	78.400089	NA	NA	bin_2@78.4cM_scaffold_3671_8042	6.5217792981521	6.74903593500136	6.72292639736227e-6	65.5220888634694	67.310081	21.230021	88.540102
scanone	2011	UKSO	3	60.960057	NA	NA	bin_3@60.96cM_scaffold_26817_3858	7.75162846273	4.08605879254141	1.48259303567322e-6	82.7409096136398	50.640052	12.110007	62.750059
scanone	2012	UKSO	3	34.750032	NA	NA	bin_3@34.75cM_scaffold_113156_448	11.8543311546212	7.50767600291796	4.11647049780584e-10	83.1698335462613	30.260029	6.230008	36.490037
scanone	all-years	UKSO	3	37.130039	NA	NA	bin_3@37.13cM_scaffold_158866_55	9.38610095676913	10.1164804477428	2.25682961207951e-8	65.5220888634694	35.940035	9.570015	45.51005
scanone	2011	UKSO	4	32.880036	NA	NA	bin_4@32.88cM_scaffold_23637_4496	11.0550696753954	6.10914268031867	3.0327522715367604e-9	82.7409096136398	27.060029	7.800012	34.860041
scanone	all-years	UKSO	4	35.640043	NA	NA	bin_4@35.64cM_SCF154541	4.92074172779843	4.97882927943228	1.5692424803348e-4	65.5220888634694	28.700032	41.120036	69.820068
scanone	2011	UKSO	5	38.150022	NA	NA	bin_5@38.15cM_scaffold_29013_2953	8.85695591593679	4.74269147653008	1.87949075192151e-7	82.7409096136398	22.38001	16.340013	38.720023
scanone	2012	UKSO	5	44.740029	NA	NA	bin_5@44.74cM_scaffold_23139_3315	9.62854441827758	5.8791402811852	2.97431157481043e-8	83.1698335462613	39.870025	11.360015	51.23004
scanone	all-years	UKSO	5	38.150022	NA	NA	bin_5@38.15cM_scaffold_29013_2953	7.98990544151934	8.44200531577051	3.65278468583696e-7	65.5220888634694	37.050021	7.060007	44.110028
scanone	2012	UKSO	6	19.740022	NA	NA	bin_6@19.74cM_scf207d	8.63028077926606	5.18458705546101	2.01336242566796e-7	83.1698335462613	5.770011	30.180033	35.950044
scanone	2012	UKSO	7	56.060074	NA	NA	bin_7@56.06cM_scaffold_15867_4759	14.1974384247941	9.34838954169247	4.46753745109163e-12	83.1698335462613	54.490072	4.510006	59.000078
scanone	2011	UKSO	8	41.690039	NA	NA	bin_8@41.69cM_scaffold_112042_455	11.1020881757297	6.13928043915422	2.77589784491994e-9	82.7409096136398	32.640033	13.740009	46.380042
scanone	2011	UKSO	9	8.810009	NA	NA	bin_9@8.81cM_scaffold_14290_5672	6.16588667013652	3.17810589183981	2.82297702569601e-5	82.7409096136398	1.130001	26.220024	27.350025
scanone	2012	UKSO	9	87.340079	NA	NA	bin_9@87.34cM_scaffold_74053_1006	11.7118777353686	7.40003524307606	5.41670042153441e-10	83.1698335462613	84.810075	2.990005	87.80008
scanone	all-years	UKSO	9	8.810009	NA	NA	bin_9@8.81cM_scaffold_14290_5672	4.02662437191464	4.02352686501661	8.9511567143274e-4	65.5220888634694	0	89.290083	89.290083
scanone	2011	UKSO	11	46.900054	NA	NA	bin_11@46.9cM_scaffold_91186_478	17.0503088815395	10.2830552750413	3.63042929052426e-14	82.7409096136398	44.640053	5.420003	50.060056
scanone	2011	UKSO	12	63.060048	NA	NA	bin_12@63.06cM_scaffold_147305_234	5.21860140535003	2.65424967908234	1.6201863264409e-4	82.7409096136398	54.960038	22.600021	77.560059
scanone	2012	UKSO	12	49.400033	NA	NA	bin_12@49.4cM_scaffold_40948_2457	22.8712659441756	17.4592088193656	0	83.1698335462613	46.97003	11.960012	58.930042
scanone	2013	UKTO	2	87.960099	NA	NA	bin_2@87.96cM_scaffold_90528_1718	8.91152091933845	11.9438888395159	5.22922449786023e-8	62.6228238178359	84.190092	7.47001399999999	91.660106
scanone	2011	UKTO	3	25.500022	NA	NA	bin_3@25.5cM_scaffold_103107_262	3.66505738154047	4.09164093445745	0.00156231188428158	61.2847661879398	8.820009	44.120044	52.940053
scanone	2013	UKTO	3	34.780033	NA	NA	bin_3@34.78cM_scaffold_2087_7048	10.9348862962482	15.1489317077715	8.90712614776135e-10	62.6228238178359	32.77003	3.420006	36.190036
scanone	2011	UKTO	4	35.060042	NA	NA	bin_4@35.06cM_scaffold_9081_1388	6.05495121181244	6.98986360584304	1.32989243939452e-5	61.2847661879398	26.790028	17.940023	44.730051
scanone	2012	UKTO	4	28.130031	NA	NA	bin_4@28.13cM_scaffold_45191_576	8.54673570130599	10.9296313593095	1.08730369485777e-7	64.1248263519299	25.550025	6.77001	32.320035
scanone	2013	UKTO	4	25.550025	NA	NA	bin_4@25.55cM_scaffold_95115_667	4.58670689231973	5.73391478513181	2.8545758049569e-4	62.6228238178359	13.810014	19.770025	33.580039
scanone	all-years	UKTO	4	35.060042	NA	NA	bin_4@35.06cM_scaffold_9081_1388	5.75663067960145	7.38028879967403	1.92989684002498e-5	56.8230033803632	18.580019	29.450037	48.030056
scanone	2012	UKTO	6	34.290042	NA	NA	bin_6@34.29cM_scaffold_6969_6677	7.17202363264447	8.96974599639641	1.70206800531592e-6	64.1248263519299	31.050036	9.450014	40.50005
scanone	2011	UKTO	8	41.090035	NA	NA	bin_8@41.09cM_scaffold_9117_954	6.75089270989518	7.8701477304909	3.26721492127646e-6	61.2847661879398	13.160013	41.480045	54.640058
scanone	all-years	UKTO	8	52.930054	NA	NA	bin_8@52.93cM_scaffold_7472_6967	5.38595903798769	6.86918983560277	4.12315474722647e-5	56.8230033803632	36.230034	22.610027	58.840061
scanone	2011	UKTO	9	55.290045	NA	NA	bin_9@55.29cM_scaffold_49889_117	13.4832896582756	17.3117495435904	3.5235148132528597e-12	61.2847661879398	44.630038	13.650012	58.28005
scanone	2012	UKTO	9	1.130001	NA	NA	bin_9@1.13cM_scaffold_19177_636	6.92695304097104	8.62907623345331	2.77505709589398e-6	64.1248263519299	0	11.64001	11.64001
scanone	2013	UKTO	9	85.400076	NA	NA	bin_9@85.4cM_scaffold_3471_6487	10.0750675487031	13.7622733712462	5.03882735536365e-9	62.6228238178359	70.500063	16.840016	87.340079
scanone	all-years	UKTO	9	65.720058	NA	NA	bin_9@65.72cM_scaffold_5384_8241	9.33491278684664	12.5906533395569	1.1821111645105e-8	56.8230033803632	59.170052	11.330011	70.500063
scanone	2011	UKTO	11	20.18002	NA	NA	bin_11@20.18cM_scaffold_72495_1231	9.61436393040873	11.6740980533285	9.722929239508462e-9	61.2847661879398	17.250019	4.630002	21.880021
scanone	2012	UKTO	11	38.070045	NA	NA	bin_11@38.07cM_scaffold_7181_4242	6.34565031034525	7.83132769617382	8.82774035404488e-6	64.1248263519299	6.870009	57.670069	64.540078
scanone	2013	UKTO	11	8.660012	NA	NA	bin_11@8.66cM_scaffold_17462_4134	9.35252404668398	12.6253502102891	2.1560837448753e-8	62.6228238178359	0	21.880021	21.880021
scanone	all-years	UKTO	11	8.660012	NA	NA	bin_11@8.66cM_scaffold_17462_4134	14.2677541877588	20.6650272409536	3.94684285254243e-13	56.8230033803632	6.870009	15.010012	21.880021
scanone	2012	UKTO	12	54.960038	NA	NA	bin_12@54.96cM_scaffold_2841_5173	10.0512681760972	13.1729005615407	5.286175053242911e-9	64.1248263519299	50.470034	7.120007	57.590041
scanone	2012	UKUX	1	96.390088	NA	NA	bin_1@96.39cM_scaffold_1825_2668	6.31217031894938	4.42469386644737	1.66455989858427e-5	79.6120806810493	83.770073	16.580017	100.35009
scanone	2013	UKUX	1	83.770073	NA	NA	bin_1@83.77cM_scaffold_4180_1919	7.11148954387789	8.72540191802047	2.64806491467873e-6	64.7706529097375	76.170065	9.06000900000001	85.230074
scanone	all-years	UKUX	1	31.68002	NA	NA	bin_1@31.68cM_scaffold_2207_9299	3.65319660991106	2.10407790412575	0.0024429009432968	80.0232102094736	8.9	91.45009	100.35009
scanone	2012	UKUX	2	52.480053	NA	NA	bin_2@52.48cM_scaffold_27196_4009	19.3053693492545	16.7875342432739	2.2204460492503099e-16	79.6120806810493	43.420042	14.670023	58.090065
scanone	2013	UKUX	2	89.430103	NA	NA	bin_2@89.43cM_SCF141794	7.71558831460257	9.55943997457499	8.14794853365441e-7	64.7706529097375	75.430088	18.170021	93.600109
scanone	all-years	UKUX	2	49.390047	NA	NA	bin_2@49.39cM_scaffold_77675_473	19.5505602844109	14.1637564139279	2.2204460492503099e-16	80.0232102094736	48.260045	4.220008	52.480053
scanone	2011	UKUX	3	29.670027	NA	NA	bin_3@29.67cM_scaffold_42014_1292	21.9881298279578	27.5354264496563	0	66.7086594099849	28.640026	4.130004	32.77003
scanone	2012	UKUX	3	8.820009	NA	NA	bin_3@8.82cM_scaffold_69755_831	9.55834226125472	7.06191285810773	3.403039894323e-8	79.6120806810493	4.560001	11.76001	16.320011
scanone	all-years	UKUX	3	29.670027	NA	NA	bin_3@29.67cM_scaffold_42014_1292	28.8332545760695	24.0562563515808	0	80.0232102094736	28.640026	4.130004	32.77003
scanone	2011	UKUX	4	7.160007	NA	NA	bin_4@7.16cM_scaffold_8435_1079	4.35225907084155	4.21838541964181	4.7568598292335e-4	66.7086594099849	1.340003	35.510041	36.850044
scanone	2011	UKUX	5	35.86002	NA	NA	bin_5@35.86cM_scaffold_25615_186	7.7490410059293104	7.87874520497324	5.89751221635737e-7	66.7086594099849	26.360017	12.360006	38.720023
scanone	2012	UKUX	5	61.250051	NA	NA	bin_5@61.25cM_scaffold_128490_342	10.4147917822034	7.80326595412828	6.572668409532411e-9	79.6120806810493	41.750026	25.87003	67.620056
scanone	2013	UKUX	5	78.180067	NA	NA	bin_5@78.18cM_scaffold_12152_1265	8.68188861103701	10.9265730749759	1.22991804296646e-7	64.7706529097375	76.390065	7.150008	83.540073
scanone	all-years	UKUX	5	25.190015	NA	NA	bin_5@25.19cM_scaffold_9832_4414	10.9705123903629	7.00849698207614	2.2878582361940403e-9	80.0232102094736	22.38001	13.48001	35.86002
scanone	2011	UKUX	8	36.230034	NA	NA	bin_8@36.23cM_scaffold_51424_477	6.92410369492906	6.95821502138141	3.03194284900776e-6	66.7086594099849	32.640033	14.33001	46.970043
scanone	2012	UKUX	8	51.810051	NA	NA	bin_8@51.81cM_scaffold_48237	8.74757833142817	6.37807763986135	1.60863148579438e-7	79.6120806810493	36.230034	22.610027	58.840061
scanone	all-years	UKUX	8	58.05006	NA	NA	bin_8@58.05cM_scaffold_126870_338	12.4930084387942	8.15853873623365	1.21978649403331e-10	80.0232102094736	54.640058	4.200003	58.840061
scanone	2011	UKUX	9	81.240073	NA	NA	bin_9@81.24cM_scaffold_4532_4509	9.77563538031087	10.2305642996726	1.03591430988814e-8	66.7086594099849	75.260066	8.960008	84.220074
scanone	2013	UKUX	9	84.810075	NA	NA	bin_9@84.81cM_scaffold_10644_3379	7.84161041298856	9.73541529149422	6.36956515309706e-7	64.7706529097375	75.260066	14.600018	89.860084
scanone	all-years	UKUX	9	81.240073	NA	NA	bin_9@81.24cM_scaffold_4532_4509	16.3282919231912	11.2775354593161	7.371880883511041e-14	80.0232102094736	77.91007	6.31000399999999	84.220074
scanone	2012	UKUX	10	43.210044	NA	NA	bin_10@43.21cM_scaffold_4975_3252	11.9276698811565	9.16209083244122	3.57389229321825e-10	79.6120806810493	38.730041	10.21001	48.940051
scanone	all-years	UKUX	10	32.910029	NA	NA	bin_10@32.91cM_scaffold_12381_1637	10.724906024425	6.82742888514491	3.6684197901593e-9	80.0232102094736	21.51002	15.740018	37.250038
scanone	2013	UKUX	11	38.070045	NA	NA	bin_11@38.07cM_scaffold_7181_4242	13.8851172788704	19.0383402790063	4.32254232407558e-12	64.7706529097375	37.210042	1.480004	38.690046
scanone	2011	UKUX	12	62.160046	NA	NA	bin_12@62.16cM_scaffold_11520_5733	4.44629677341253	4.31520031342447	3.9613308054908e-4	66.7086594099849	46.97003	23.760023	70.730053
scanone	2012	UKUX	12	62.160046	NA	NA	bin_12@62.16cM_scaffold_11520_5733	6.30266115270661	4.41735321396186	1.69481509386671e-5	79.6120806810493	44.600028	19.780021	64.380049
scanone	2013	UKUX	12	57.23004	NA	NA	bin_12@57.23cM_scaffold_5160_1395	5.52801751651869	6.6121806976788	5.72106870750932e-5	64.7706529097375	54.390037	9.990012	64.380049
scanone	all-years	UKUX	12	57.23004	NA	NA	bin_12@57.23cM_scaffold_5160_1395	10.1077152593037	6.37776252481049	1.20029448602565e-8	80.0232102094736	53.770035	3.820006	57.590041
scanone	2012	UKUY	2	37.130033	NA	NA	bin_2@37.13cM_SCF73288	29.5056201298804	23.0258351099282	0	84.6955660474519	29.370029	10.350007	39.720036
scanone	all-years	UKUY	2	17.05002	NA	NA	bin_2@17.05cM_scaffold_6652_6608	8.73684889813157	6.95842138676177	1.17011492495322e-7	74.2855618038151	11.310011	17.500017	28.810028
scanone	2011	UKUY	3	30.260029	NA	NA	bin_3@30.26cM_scaffold_90420_584	13.8005361730214	12.8879611085637	3.2078784073519297e-12	71.9702479087797	20.75002	14.000012	34.750032
scanone	2012	UKUY	3	29.670027	NA	NA	bin_3@29.67cM_scaffold_42014_1292	8.19352118344694	4.44435781992287	4.63996408184286e-7	84.6955660474519	20.75002	18.760024	39.510044
scanone	all-years	UKUY	3	30.260029	NA	NA	bin_3@30.26cM_scaffold_90420_584	12.8618181208005	10.8697921444007	3.5649483365318695e-11	74.2855618038151	28.640026	4.720005	33.360031
scanone	2011	UKUY	4	43.86005	NA	NA	bin_4@43.86cM_scaffold_65387_812	8.61115072837082	7.4624508256362	1.05984428233619e-7	71.9702479087797	41.470049	6.560007	48.030056
scanone	2012	UKUY	4	35.640043	NA	NA	bin_4@35.64cM_SCF154541	14.2368859559524	8.53015256776308	4.139466547314899e-12	84.6955660474519	33.86004	2.990004	36.850044
scanone	all-years	UKUY	4	35.640043	NA	NA	bin_4@35.64cM_SCF154541	7.84692682718641	6.17103275551436	6.63924912047698e-7	74.2855618038151	20.360021	27.670035	48.030056
scanone	2012	UKUY	5	54.270044	NA	NA	bin_5@54.27cM_SCF101878	17.2345519030832	10.8603179778482	1.24344978758018e-14	84.6955660474519	44.740029	12.470018	57.210047
scanone	all-years	UKUY	5	31.090019	NA	NA	bin_5@31.09cM_scaffold_20582_2639	9.54575345661971	7.69098380830465	2.40550501739989e-8	74.2855618038151	22.38001	15.770012	38.150022
scanone	2011	UKUY	8	53.140055	NA	NA	bin_8@53.14cM_scaffold_28279_2688	10.5542988895706	9.40419929513852	2.17978390892881e-9	71.9702479087797	47.650044	12.970022	60.620066
scanone	2012	UKUY	8	51.220049	NA	NA	bin_8@51.22cM_scaffold_31968_1818	11.3185502015039	6.46116649717665	1.1553953349619e-9	84.6955660474519	43.470041	15.37002	58.840061
scanone	2011	UKUY	9	8.810009	NA	NA	bin_9@8.81cM_scaffold_14290_5672	17.2002036486081	16.8844393528821	3.3306690738754704e-15	71.9702479087797	4.840006	6.800004	11.64001
scanone	all-years	UKUY	9	2.530002	NA	NA	bin_9@2.53cM_scaffold_210_510	6.29432239625346	4.84247284572159	1.35230536006947e-5	74.2855618038151	0	11.64001	11.64001
scanone	2011	UKUY	10	57.15006	NA	NA	bin_10@57.15cM_scaffold_89267_727	7.6464799726457	6.53622041315445	7.23101672983617e-7	71.9702479087797	52.800056	10.390008	63.190064
scanone	2012	UKUY	10	57.15006	NA	NA	bin_10@57.15cM_scaffold_89267_727	12.2578191781858	7.10668169029587	1.8911228139018e-10	84.6955660474519	51.790055	20.790018	72.580073
scanone	all-years	UKUY	10	57.15006	NA	NA	bin_10@57.15cM_scaffold_89267_727	5.16282382266322	3.90925687873207	1.1967051803463e-4	74.2855618038151	51.790055	12.65001	64.440065
scanone	2011	UKUY	11	17.250019	NA	NA	bin_11@17.25cM_scaffold_26864_4373	14.5379106260871	13.723434014191	7.26307902709777e-13	71.9702479087797	8.660012	13.220009	21.880021
scanone	2012	UKUY	11	46.900054	NA	NA	bin_11@46.9cM_scaffold_91186_478	13.8115680403433	8.2167989828022	9.41913214091983e-12	84.6955660474519	41.67005	10.130009	51.800059
scanone	all-years	UKUY	11	17.250019	NA	NA	bin_11@17.25cM_scaffold_26864_4373	16.5583821669414	14.7711671797225	2.42028619368284e-14	74.2855618038151	8.660012	11.520008	20.18002
scanone	2011	UDM	1	97.960089	NA	NA	bin_1@97.96cM_scaffold_1825_2736	8.7687479953748	5.1095837641523	1.09942483561554e-7	81.1950746824117	85.570075	16.970016	102.540091
scanone	2012	UDM	1	32.870022	NA	NA	bin_1@32.87cM_scaffold_5152_276	15.1774460737389	12.5184627892955	6.71018796083445e-13	79.2609137802886	29.040015	10.720017	39.760032
scanone	2013	UDM	1	78.60007	NA	NA	bin_1@78.6cM_scaffold_29336_265	6.3301619208291	4.6611453460812	2.1378631929081e-5	78.589802880857	71.140061	14.090013	85.230074
scanone	2011	UDM	2	43.300041	NA	NA	bin_2@43.3cM_scaffold_1741_1992	8.41003758613892	4.87558777104326	2.21483130613542e-7	81.1950746824117	37.130033	19.540028	56.670061
scanone	2011	UDM	3	34.750032	NA	NA	bin_3@34.75cM_scaffold_113156_448	18.9952581985885	12.8474013467026	2.2204460492503099e-16	81.1950746824117	33.360031	3.130006	36.490037
scanone	2012	UDM	3	39.510044	NA	NA	bin_3@39.51cM_scaffold_10536_5015	11.116637812275	8.57082158970086	1.7042256494903501e-9	79.2609137802886	38.10004	7.41001	45.51005
scanone	2011	UDM	4	17.250016	NA	NA	bin_4@17.25cM_scaffold_47054_2298	6.47061989241939	3.64954434422381	9.61464366056042e-6	81.1950746824117	11.320011	25.530033	36.850044
scanone	2012	UDM	4	29.890034	NA	NA	bin_4@29.89cM_scaffold_195_14929	6.30733462656138	4.49710844865056	1.67987765953281e-5	79.2609137802886	28.130031	8.720013	36.850044
scanone	2013	UDM	4	29.890034	NA	NA	bin_4@29.89cM_scaffold_195_14929	7.57641366087392	5.69200839361253	2.12115171072114e-6	78.589802880857	20.360021	14.50002	34.860041
scanone	2012	UDM	5	45.18003	NA	NA	bin_5@45.18cM_scaffold_6777_7504	15.7889654414284	13.1573480433882	2.0539125955565399e-13	79.2609137802886	41.750026	6.560009	48.310035
scanone	2013	UDM	5	44.110028	NA	NA	bin_5@44.11cM_scaffold_150251_82	7.08124552437501	5.27762737002509	5.32072109193926e-6	78.589802880857	39.870025	10.480012	50.350037
scanone	2012	UDM	6	30.540034	NA	NA	bin_6@30.54cM_scaffold_28511_3940	10.382738681542	7.90908453625799	6.99026347916742e-9	79.2609137802886	27.09003	10.190015	37.280045
scanone	2011	UDM	7	52.940068	NA	NA	bin_7@52.94cM_scaffold_196647_142	19.5059291213746	13.2935981204298	0	81.1950746824117	51.970065	3.530008	55.500073
scanone	2011	UDM	8	53.870057	NA	NA	bin_8@53.87cM_scaffold_15552_2650	14.9565683902171	9.53025616583753	5.71986902286881e-13	81.1950746824117	46.380042	12.460019	58.840061
scanone	2013	UDM	8	32.640033	NA	NA	bin_8@32.64cM_scaffold_10354_3896	8.57532843078643	6.54763433640771	3.29968696810568e-7	78.589802880857	23.900024	17.190011	41.090035
scanone	2013	UDM	9	87.940081	NA	NA	bin_9@87.94cM_scaffold_3698_12740	11.7973810314298	9.49594047603091	7.87637954857701e-10	78.589802880857	87.090078	2.770006	89.860084
scanone	2012	UDM	10	28.270022	NA	NA	bin_10@28.27cM_scaffold_62514_950	12.717992595513	10.068266570462	7.783873545719189e-11	79.2609137802886	21.51002	12.45001	33.96003
scanone	2013	UDM	10	66.900068	NA	NA	bin_10@66.9cM_scaffold_7594_831	9.03487714662922	6.95028439546776	1.39891497275002e-7	78.589802880857	58.430061	15.940013	74.370074
scanone	2011	UDM	11	70.430085	NA	NA	bin_11@70.43cM_scaffold_123424_120	12.7958726516463	7.90074173814776	4.0594860806209e-11	81.1950746824117	68.050083	7.590008	75.640091
scanone	2013	UDM	11	51.800059	NA	NA	bin_11@51.8cM_scaffold_8539_6223	10.7028176998953	8.4610488095248	6.155225662496381e-9	78.589802880857	44.640053	14.540019	59.180072
scanone	2012	UDM	12	44.600028	NA	NA	bin_12@44.6cM_scaffold_84682_293	14.8915203629699	12.2238870882247	1.16684439888104e-12	79.2609137802886	43.510027	5.250004	48.760031
scanone	2013	UDM	12	62.070045	NA	NA	bin_12@62.07cM_scaffold_91065_486	13.6902934687627	11.3709865846983	2.2298274338084002e-11	78.589802880857	57.590041	9.650009	67.24005
scanone	2011	MFM	1	32.870022	NA	NA	bin_1@32.87cM_scaffold_5152_276	6.10786394610761	5.18911254601495	1.19549053436696e-5	71.528924992383	25.470014	18.860022	44.330036
scanone	2012	MFM	1	82.850072	NA	NA	bin_1@82.85cM_scaffold_35108_2089	4.49011143766902	3.85669107809566	3.4500002765602e-4	74.279346244753	50.870042	65.010064	115.880106
scanone	2013	MFM	1	100.35009	NA	NA	bin_1@100.35cM_scaffold_81716_1234	4.99528038652709	2.57034714849375	3.1112135555855e-4	84.7152282967117	90.93008	24.950026	115.880106
scanone	all-years	MFM	1	58.000047	NA	NA	bin_1@58cM_scaffold_17674_2425	6.43606235298668	6.48288066470472	6.16938620101593e-6	66.4000677233298	22.620007	38.140043	60.76005
scanone	2013	MFM	2	61.230072	NA	NA	bin_2@61.23cM_scaffold_1182_9666	17.2981948034332	10.8981643848179	5.41788836017076e-14	84.7152282967117	58.160066	9.150015	67.310081
scanone	all-years	MFM	2	6.450009	NA	NA	bin_2@6.45cM_scaffold_21168_3751	5.82234879647628	5.81420983839593	2.12347156685055e-5	66.4000677233298	0	11.860012	11.860012
scanone	2011	MFM	3	36.490037	NA	NA	bin_3@36.49cM_scaffold_3243_9538	12.8679080424827	12.0418170569171	1.2464473897466599e-11	71.528924992383	35.340034	10.170016	45.51005
scanone	2012	MFM	3	39.270043	NA	NA	bin_3@39.27cM_scaffold_18760_4623	14.96443846107	15.2529482329658	2.56350496385949e-13	74.279346244753	33.360031	9.690017	43.050048
scanone	2013	MFM	3	36.190036	NA	NA	bin_3@36.19cM_scaffold_6553_5632	24.6888851055055	17.6680447157928	0	84.7152282967117	35.340034	3.930009	39.270043
scanone	all-years	MFM	3	45.51005	NA	NA	bin_3@45.51cM_scaffold_12440_4793	11.3384624727309	12.2480363366425	2.86616175237953e-10	66.4000677233298	40.480045	10.160007	50.640052
scanone	2013	MFM	4	12.510013	NA	NA	bin_4@12.51cM_scaffold_9204_4798	5.11258155010864	2.63563642424501	2.523559404185e-4	84.7152282967117	7.160007	13.200014	20.360021
scanone	2013	MFM	5	54.270044	NA	NA	bin_5@54.27cM_SCF101878	8.70642790736601	4.75595140063133	3.833975678047e-7	84.7152282967117	48.650036	8.560011	57.210047
scanone	2011	MFM	6	21.610025	NA	NA	bin_6@21.61cM_scaffold_68858_1607	7.3079458096347	6.31482308841458	1.05858404286785e-6	71.528924992383	19.820023	10.720011	30.540034
scanone	2013	MFM	8	20.010019	NA	NA	bin_8@20.01cM_scaffold_32841_3152	10.4818371424534	5.89422604903231	1.5019651300463e-8	84.7152282967117	11.67001	15.890018	27.560028
scanone	2011	MFM	10	48.940051	NA	NA	bin_10@48.94cM_scaffold_19499_3539	19.3895733511576	19.9720464852755	0	71.528924992383	34.870032	17.930024	52.800056
scanone	2012	MFM	10	29.810024	NA	NA	bin_10@29.81cM_scaffold_68094_1349	19.6066734328098	21.6203050436403	0	74.279346244753	21.51002	12.45001	33.96003
scanone	2013	MFM	10	43.790045	NA	NA	bin_10@43.79cM_scaffold_75617_1013	10.0587155018708	5.61721389915681	3.25511013699042e-8	84.7152282967117	39.030042	13.770014	52.800056
scanone	all-years	MFM	10	36.610037	NA	NA	bin_10@36.61cM_scaffold_42230_1280	19.3159134007254	23.4545477919812	0	66.4000677233298	33.96003	7.910013	41.870043
scanone	2011	MFM	11	38.690046	NA	NA	bin_11@38.69cM_scaffold_75872_1322	15.7409451353554	15.3614076339764	3.39728245535298e-14	71.528924992383	28.380033	13.290017	41.67005
scanone	2012	MFM	11	23.010022	NA	NA	bin_11@23.01cM_scaffold_101041_435	15.5532257673523	16.0105324498247	7.76045894212984e-14	74.279346244753	20.18002	11.050015	31.230035
scanone	2013	MFM	11	38.070045	NA	NA	bin_11@38.07cM_scaffold_7181_4242	16.504423293577702	10.2593928720832	2.34035013590983e-13	84.7152282967117	37.360043	1.330003	38.690046
scanone	all-years	MFM	11	30.320034	NA	NA	bin_11@30.32cM_scaffold_28856_2095	11.5320204328618	12.4919410412748	1.92824756162224e-10	66.4000677233298	27.990032	8.660005	36.650037
scanone	2012	MFM	12	20.860014	NA	NA	bin_12@20.86cM_scaffold_4159_1110	8.96816810115732	8.27891933303115	4.66701117751711e-8	74.279346244753	12.210008	12.840007	25.050015
scanone	2013	MFM	12	57.23004	NA	NA	bin_12@57.23cM_scaffold_5160_1395	7.58966584977726	4.07151331563563	2.91550775011196e-6	84.7152282967117	49.400033	14.980016000000001	64.380049
scanone	2013	UNAB	1	78.60007	NA	NA	bin_1@78.6cM_scaffold_29336_265	7.08736508363623	7.94634270452286	2.01529763255159e-6	67.7944132967113	71.140061	17.410015	88.550076
scanone	2011	UNAB	2	70.540083	NA	NA	bin_2@70.54cM_scaffold_7669_6864	11.4660765564413	5.88066955793668	5.55845702798763e-10	84.0764854526743	59.380069	15.320016	74.700085
scanone	2011	UNAB	3	35.340034	NA	NA	bin_3@35.34cM_scaffold_89673_809	29.9444992980684	20.2608594422767	0	84.0764854526743	34.780033	1.710004	36.490037
scanone	2013	UNAB	3	39.510044	NA	NA	bin_3@39.51cM_scaffold_10536_5015	15.1606337873273	19.4128259113726	1.72195591119362e-13	67.7944132967113	35.940035	18.290019	54.230054
scanone	all-years	UNAB	3	35.340034	NA	NA	bin_3@35.34cM_scaffold_89673_809	27.777148842902	30.6668941826996	0	73.1301851068042	33.360031	3.130006	36.490037
scanone	2011	UNAB	4	43.86005	NA	NA	bin_4@43.86cM_scaffold_65387_812	9.97133396662957	5.00533161573078	1.04513082632707e-8	84.0764854526743	41.470049	14.95001	56.420059
scanone	2011	UNAB	5	45.18003	NA	NA	bin_5@45.18cM_scaffold_6777_7504	16.7819480103995	9.30107013195904	1.55431223447522e-14	84.0764854526743	42.430027	5.280006	47.710033
scanone	2011	UNAB	7	34.800045	NA	NA	bin_7@34.8cM_SCF112540	25.4480394638596	16.0648310735435	0	84.0764854526743	29.450041	8.810007	38.260048
scanone	2013	UNAB	7	51.960064	NA	NA	bin_7@51.96cM_scaffold_28911_1339	4.64723500278266	5.01058427685976	2.5348049041529e-4	67.7944132967113	25.820039	36.200041	62.02008
scanone	all-years	UNAB	7	29.450041	NA	NA	bin_7@29.45cM_scaffold_76080_956	11.8616016158072	10.3242990873888	9.8158148276184e-11	73.1301851068042	25.820039	30.240035	56.060074
scanone	2011	UNAB	8	36.230034	NA	NA	bin_8@36.23cM_scaffold_51424_477	3.7102949946415	1.70473165905456	0.00190476311315124	84.0764854526743	1.790002	49.430047	51.220049
scanone	2013	UNAB	8	2.380003	NA	NA	bin_8@2.38cM_scaffold_1656_11289	8.89547956670278	10.2700990029535	5.40038245233632e-8	67.7944132967113	0	14.650015	14.650015
scanone	all-years	UNAB	8	0	NA	NA	bin_8@0cM_scaffold_20565_3367	6.0380572135932304	4.83653939010365	1.37589958019158e-5	73.1301851068042	0	32.050032	32.050032
scanone	2013	UNAB	9	87.090078	NA	NA	bin_9@87.09cM_scaffold_57514_1484	11.3389010011106	13.6254421968175	3.94160482031225e-10	67.7944132967113	87.010077	2.280006	89.290083
scanone	all-years	UNAB	9	89.290083	NA	NA	bin_9@89.29cM_scaffold_194_6347	5.88872084050134	4.70701256917714	1.85816853033316e-5	73.1301851068042	75.260066	14.600018	89.860084
scanone	all-years	UNAB	11	47.620055	NA	NA	bin_11@47.62cM_scaffold_33043_2724	8.45137090784569	7.00494557899603	1.03925824501694e-7	73.1301851068042	37.200041	19.380025	56.580066
scanone	2011	UNAB	12	54.110036	NA	NA	bin_12@54.11cM_scaffold_47570_2090	19.4401843421345	11.2077286918261	0	84.0764854526743	50.470034	4.490004	54.960038
scanone	2011	UNAF	3	47.000051	NA	NA	bin_3@47cM_scaffold_200430_94	13.7382477584926	18.4329926242014	1.19748655436069e-12	59.6921589296673	36.190036	16.750017	52.940053
scanone	all-years	UNAF	3	8.820009	NA	NA	bin_3@8.82cM_scaffold_69755_831	7.17897388863882	9.68201468392144	1.03259443351433e-6	55.4821238365671	4.560001	11.76001	16.320011
scanone	all-years	UNAF	4	69.820068	NA	NA	bin_4@69.82cM_scaffold_3122_7154	3.11962045175117	3.97442299707391	0.00403635847418216	55.4821238365671	0	85.700084	85.700084
scanone	2013	UNAF	6	7.850012	NA	NA	bin_6@7.85cM_scaffold_430_12130	2.66540301713447	3.58888235209054	0.0105085051360083	58.4971018482845	0	69.160093	69.160093
scanone	2011	UNAF	7	59.000078	NA	NA	bin_7@59cM_SCF4305	5.82983736070939	6.98466880869466	1.66083125181515e-5	59.6921589296673	51.970065	29.630037	81.600102
scanone	2011	UNAF	8	9.880007	NA	NA	bin_8@9.88cM_scaffold_11240_4170	3.09613971555477	3.57031248406468	0.00422947229357085	59.6921589296673	0	28.75003	28.75003
scanone	2013	UNAF	8	14.950016	NA	NA	bin_8@14.95cM_scaffold_135908_391	5.679236705984	8.02214545118286	2.56697008826912e-5	58.4971018482845	6.500005	13.510014	20.010019
scanone	all-years	UNAF	8	66.000078	NA	NA	bin_8@66cM_SCF17979	4.21994486678438	5.45931866472619	4.4259400485235e-4	55.4821238365671	5.310004	65.040076	70.35008
scanone	2013	UNAF	9	11.64001	NA	NA	bin_9@11.64cM_scaffold_10258_1783	5.1715625271138	7.24595517958649	7.16824084323608e-5	58.4971018482845	1.130001	31.670031	32.800032
scanone	2011	UNAF	11	46.900054	NA	NA	bin_11@46.9cM_scaffold_91186_478	12.602895564425	16.6330171386898	1.2907896973501899e-11	59.6921589296673	38.070045	13.730014	51.800059
scanone	2013	UNAF	11	21.880021	NA	NA	bin_11@21.88cM_scaffold_1122_2182	15.735260046307	26.2171212519723	2.59792187762287e-14	58.4971018482845	11.070014	15.000012	26.070026
scanone	all-years	UNAF	11	14.050015	NA	NA	bin_11@14.05cM_scaffold_57381_722	19.3001519471237	31.0432027948296	0	55.4821238365671	8.300011	11.880009	20.18002
scanone	2011	UNB	1	56.220046	NA	NA	bin_1@56.22cM_scaffold_29472_3905	10.1548195592712	8.515732008515	3.22566817700931e-9	73.4681956903554	44.610037	16.150013	60.76005
scanone	all-years	UNB	1	30.570019	NA	NA	bin_1@30.57cM_SCF43220	11.8860889762651	11.4440024527391	9.335410222632849e-11	70.2879412469802	23.210008	9.060013	32.270021
scanone	2011	UNB	4	23.500022	NA	NA	bin_4@23.5cM_scaffold_4761_4837	7.22666058710275	5.81254801378293	1.24801457401791e-6	73.4681956903554	20.23002	16.620024	36.850044
scanone	2011	UNB	5	65.400055	NA	NA	bin_5@65.4cM_scaffold_25855_3062	15.6704092539277	14.2361835072794	3.9301895071730504e-14	73.4681956903554	61.250051	10.960007	72.210058
scanone	all-years	UNB	5	58.410048	NA	NA	bin_5@58.41cM_scaffold_20507_5170	6.87085120399421	6.15771132056236	2.56377202789704e-6	70.2879412469802	52.000043	23.970021	75.970064
scanone	all-years	UNB	8	64.220074	NA	NA	bin_8@64.22cM_vm13884	4.46632924868781	3.86969181002578	3.1992842789851e-4	70.2879412469802	62.210068	10.170013	72.380081
scanone	2011	UNB	10	14.960011	NA	NA	bin_10@14.96cM_scaffold_26452_1178	9.28305617462613	7.68814476704489	1.91089797318966e-8	73.4681956903554	4.180005	14.35001	18.530015
scanone	all-years	UNB	10	2.960002	NA	NA	bin_10@2.96cM_SCF56747	8.62991847539364	7.92969678574931	7.22729029956071e-8	70.2879412469802	0.97	17.560015	18.530015
scanone	2011	UNB	11	46.900054	NA	NA	bin_11@46.9cM_scaffold_91186_478	25.5731460513454	26.9503632501716	0	73.4681956903554	44.640053	5.420003	50.060056
scanone	all-years	UNB	11	43.470052	NA	NA	bin_11@43.47cM_scaffold_5369_8651	25.1991104072606	29.569846753912	0	70.2879412469802	41.67005	5.950005	47.620055
scanone	2013	UN0	1	44.330036	NA	NA	bin_1@44.33cM_scaffold_28685_1255	3.97737800221881	3.00985029041222	0.0011200961521054	77.153864147133	22.220005	90.600097	112.820102
scanone	2013	UN0	2	8.03001	NA	NA	bin_2@8.03cM_scaffold_11068_3570	7.5968331353673	6.09214066515931	1.02748035635258e-6	77.153864147133	5.060007	29.690023	34.75003
scanone	2013	UN0	3	38.950042	NA	NA	bin_3@38.95cM_scaffold_10536_5013	19.0484640224831	18.4799649739146	2.2204460492503099e-16	77.153864147133	37.130039	3.95000700000001	41.080046
scanone	2013	UN0	5	58.410048	NA	NA	bin_5@58.41cM_scaffold_20507_5170	9.92980397530745	8.2709770174601	1.06140243261166e-8	77.153864147133	57.210047	10.410009	67.620056
scanone	2013	UN0	7	32.420042	NA	NA	bin_7@32.42cM_scaffold_24689_3361	7.725490116777	6.20822124872367	7.9918576756377e-7	77.153864147133	22.900034	39.120046	62.02008
scanone	2013	UN0	12	54.390037	NA	NA	bin_12@54.39cM_scaffold_70077_1397	12.9295798274671	11.3153542975672	2.8619218106484797e-11	77.153864147133	50.470034	6.190005	56.660039
scanone	2012	UNP	1	22.220005	NA	NA	bin_1@22.22cM_scaffold_40397_985	14.2772056268006	10.4765027018911	7.36988248206671e-12	81.2692103599991	8.9	20.140014999999998	29.040015
scanone	2013	UNP	1	96.390088	NA	NA	bin_1@96.39cM_scaffold_1825_2668	8.8666669685705	9.35133553725959	5.72197589310264e-8	70.5664375253297	89.400078	10.950012	100.35009
scanone	all-years	UNP	1	58.280049	NA	NA	bin_1@58.28cM_scaffold_23359_736	9.41052882896041	10.6581446239044	1.01006358832478e-8	63.7829844294575	55.020044	5.740006	60.76005
scanone	2012	UNP	2	54.150057	NA	NA	bin_2@54.15cM_scaffold_20030_3302	6.05124286325245	3.88072416580873	3.57802207697766e-5	81.2692103599991	39.720036	16.950025	56.670061
scanone	2012	UNP	3	54.230054	NA	NA	bin_3@54.23cM_scaffold_52119_1893	16.5958699409345	12.6616161197207	9.225953334635051e-14	81.2692103599991	50.640052	10.320005	60.960057
scanone	all-years	UNP	3	39.510044	NA	NA	bin_3@39.51cM_scaffold_10536_5015	9.55664318194493	10.8462676973713	7.45275741120821e-9	63.7829844294575	26.570025	32.010031	58.580056
scanone	2012	UNP	4	15.600015	NA	NA	bin_4@15.6cM_scaffold_293_13406	8.25144708442699	5.48296448597981	6.03673880439359e-7	81.2692103599991	12.510013	10.990009	23.500022
scanone	2013	UNP	6	37.280045	NA	NA	bin_6@37.28cM_scaffold_1960_3583	8.32306529498809	8.70081711373135	1.70258429577075e-7	70.5664375253297	31.050036	15.890029	46.940065
scanone	2012	UNP	7	21.06003	NA	NA	bin_7@21.06cM_scaffold_16570_4501	13.3805317731917	9.67285584161094	3.9984238142665195e-11	81.2692103599991	17.770026	10.790014	28.56004
scanone	2012	UNP	8	17.030017	NA	NA	bin_8@17.03cM_scaffold_54259	5.51139200195829	3.50406818197021	9.66931721888553e-5	81.2692103599991	14.650015	5.360004	20.010019
scanone	2013	UNP	8	13.160013	NA	NA	bin_8@13.16cM_scaffold_6370_1454	7.80689388320623	8.09322570426276	4.78642673940044e-7	70.5664375253297	0	20.010019	20.010019
scanone	all-years	UNP	8	12.270012	NA	NA	bin_8@12.27cM_scaffold_10406_2358	7.91270116738221	8.77251723391583	2.2635980800878e-7	63.7829844294575	5.310004	12.150014	17.460018
scanone	2013	UNP	9	87.340079	NA	NA	bin_9@87.34cM_scaffold_74053_1006	7.55549601698266	7.80081758657479	7.91312845249692e-7	70.5664375253297	84.810075	5.050009	89.860084
scanone	2012	UNP	10	34.830031	NA	NA	bin_10@34.83cM_scaffold_140834_192	9.86534795093014	6.72998420542714	2.95843611830549e-8	81.2692103599991	21.51002	15.740018	37.250038
scanone	2012	UNP	11	16.420018	NA	NA	bin_11@16.42cM_scaffold_170652_55	13.5060195007578	9.7839797411348	3.15615311663464e-11	81.2692103599991	11.070014	19.25002	30.320034
scanone	2013	UNP	11	31.230035	NA	NA	bin_11@31.23cM_scaffold_62302_445	18.9186854911234	23.5938873757101	0	70.5664375253297	28.380033	7.010003	35.390036
scanone	all-years	UNP	11	23.860023	NA	NA	bin_11@23.86cM_scaffold_101041_374	18.6971515201837	24.2471128482473	0	63.7829844294575	20.18002	6.490007	26.670027
scanone	2011	UNS	1	76.170065	NA	NA	bin_1@76.17cM_scf11l	6.23556966070471	5.46868203464746	1.51499787115483e-5	70.6623656682258	71.140061	31.40003	102.540091
scanone	2012	UNS	1	100.35009	NA	NA	bin_1@100.35cM_scaffold_81716_1234	4.96748653096093	4.95132312856472	1.6850266130097e-4	70.3786899891067	29.040015	77.870081	106.910096
scanone	2013	UNS	1	83.770073	NA	NA	bin_1@83.77cM_scaffold_4180_1919	7.35655532691138	5.26693484147935	4.44776649499712e-6	79.5239938382417	71.140061	21.220021	92.360082
scanone	all-years	UNS	1	76.430066	NA	NA	bin_1@76.43cM_scaffold_26291	5.82932990167588	6.30900946192617	3.31954437067239e-5	63.5878935187072	69.310059	14.460014	83.770073
scanone	2013	UNS	3	92.400079	NA	NA	bin_3@92.4cM_SCF27510	7.90919809398682	5.71343955146742	1.63303282052496e-6	79.5239938382417	80.010069	12.39001	92.400079
scanone	all-years	UNS	3	85.170073	NA	NA	bin_3@85.17cM_scaffold_15806_2166	8.92449199683637	10.0918342481096	8.10955141927749e-8	63.5878935187072	80.010069	12.39001	92.400079
scanone	2011	UNS	4	32.320035	NA	NA	bin_4@32.32cM_SCF28100	5.12384942367721	4.42398731463253	1.2896305540355e-4	70.6623656682258	18.580019	46.290045	64.870064
scanone	2013	UNS	4	79.310077	NA	NA	bin_4@79.31cM_scaffold_179775_160	11.97596946653	9.24631186512563	9.72989910863475e-10	79.5239938382417	65.830066	17.490014	83.32008
scanone	all-years	UNS	4	83.32008	NA	NA	bin_4@83.32cM_SCF53282	5.84746999089977	6.33025786965542	3.2054193251585e-5	63.5878935187072	69.820068	16.530018	86.350086
scanone	2011	UNS	5	63.170054	NA	NA	bin_5@63.17cM_SCF11431	6.65159927431112	5.86788837614155	6.77192846942898e-6	70.6623656682258	54.270044	14.260013	68.530057
scanone	2013	UNS	5	8.580004	NA	NA	bin_5@8.58cM_SCF7132	9.36561042034228	6.92758972955295	1.15357556396134e-7	79.5239938382417	0	23.410011	23.410011
scanone	2011	UNS	6	51.750076	NA	NA	bin_6@51.75cM_scaffold_9477_1301	9.70529498601832	8.94169473759032	1.76007128871447e-8	70.6623656682258	38.900048	20.730036	59.630084
scanone	2012	UNS	6	49.790074	NA	NA	bin_6@49.79cM_SCF9909	7.92840022639735	8.28790617473059	5.37568348613071e-7	70.3786899891067	40.360049	14.98003	55.340079
scanone	all-years	UNS	6	51.280075	NA	NA	bin_6@51.28cM_SCF3427	6.34074517973427	6.91212481496422	1.23617502336693e-5	63.5878935187072	46.160064	9.340016	55.50008
scanone	2011	UNS	7	52.200066	NA	NA	bin_7@52.2cM_scaffold_16505_2368	15.1530877293266	15.10696472578	3.88022947106492e-13	70.6623656682258	46.010056	9.490017	55.500073
scanone	2012	UNS	7	49.580058	NA	NA	bin_7@49.58cM_scaffold_11351_6036	12.7287773008127	14.3951148960696	4.2563730318079297e-11	70.3786899891067	41.730049	8.200011	49.93006
scanone	2013	UNS	7	25.820039	NA	NA	bin_7@25.82cM_SCF25221	5.57128139201441	3.87589306804048	1.1107517063069e-4	79.5239938382417	22.900034	15.360014	38.260048
scanone	all-years	UNS	7	33.150044	NA	NA	bin_7@33.15cM_scaffold_53332_313	5.51024779770639	5.93697469712524	6.1380354402174e-5	63.5878935187072	24.570038	32.750038	57.320076
scanone	2013	UNS	8	14.950016	NA	NA	bin_8@14.95cM_scaffold_135908_391	5.12981615437351	3.54366688256115	2.4470761766881e-4	79.5239938382417	6.500005	13.510014	20.010019
scanone	2013	UNS	9	80.040071	NA	NA	bin_9@80.04cM_ct154206	5.31273262886783	3.68076780949511	1.7646828705619e-4	79.5239938382417	62.740056	18.150016	80.890072
scanone	2011	UNS	10	18.530015	NA	NA	bin_10@18.53cM_scaffold_10669_2217	9.88769382617769	9.13356556659156	1.23126455697786e-8	70.6623656682258	14.960011	5.960006	20.920017
scanone	2012	UNS	10	28.150021	NA	NA	bin_10@28.15cM_scaffold_173749_80	12.7770709845225	14.4613084070885	3.86888299175325e-11	70.3786899891067	21.51002	12.45001	33.96003
scanone	2013	UNS	10	15.560012	NA	NA	bin_10@15.56cM_Pr031818817	4.55074997025715	3.11475060322657	6.8633585823652e-4	79.5239938382417	12.58001	7.140006	19.720016
scanone	all-years	UNS	10	18.530015	NA	NA	bin_10@18.53cM_scaffold_10669_2217	6.65545350579489	7.28748664850675	6.72154396685887e-6	63.5878935187072	14.960011	19.000019	33.96003
scanone	2012	UNS	11	24.400024	NA	NA	bin_11@24.4cM_scaffold_613_15422	9.89328875827286	10.6779760921613	1.14041149856803e-8	70.3786899891067	20.18002	10.140014	30.320034
scanone	2011	UNS	12	73.570056	NA	NA	bin_12@73.57cM_scaffold_23173_4257	9.70164648013715	8.93786654257564	1.77269324774798e-8	70.6623656682258	70.730053	5.04000500000001	75.770058
scanone	2012	UNS	12	73.570056	NA	NA	bin_12@73.57cM_scaffold_23173_4257	4.49408554796204	4.44578856560933	4.1785916912351e-4	70.3786899891067	63.060048	14.500011	77.560059
scanone	2013	UNS	12	62.750047	NA	NA	bin_12@62.75cM_scaffold_121110_433	17.2822017705414	14.5821054025945	5.57331958361829e-14	79.5239938382417	56.660039	7.72001	64.380049
scanone	all-years	UNS	12	73.570056	NA	NA	bin_12@73.57cM_scaffold_23173_4257	9.79976111002448	11.2210790863502	1.46274996559725e-8	63.5878935187072	70.730053	5.04000500000001	75.770058
scanone	2012	PAC	1	37.460031	NA	NA	bin_1@37.46cM_scaffold_56836_1453	11.3273710580746	9.62761921967579	1.90535698330052e-9	77.2163224534683	30.570019	15.210019	45.780038
scanone	2013	PAC	1	100.35009	NA	NA	bin_1@100.35cM_scaffold_81716_1234	8.37566919733574	6.32014949503771	3.27612784567499e-7	78.772291186564	96.390088	15.590013	111.980101
scanone	2012	PAC	2	43.420042	NA	NA	bin_2@43.42cM_scaffold_1741_1883	13.2750005438774	11.6525623597101	4.87831997020294e-11	77.2163224534683	39.720036	8.540009	48.260045
scanone	2011	PAC	3	60.960057	NA	NA	bin_3@60.96cM_scaffold_26817_3858	5.5847267361089	3.09774662133668	6.6277376647772e-5	81.2741671926001	28.640026	37.680035	66.320061
scanone	2013	PAC	3	58.580056	NA	NA	bin_3@58.58cM_scaffold_42994_1177	11.4163686909173	9.05386021607181	9.57045775962229e-10	78.772291186564	52.940053	8.020004	60.960057
scanone	2011	PAC	4	59.880062	NA	NA	bin_4@59.88cM_SCF100820	15.3457672214293	9.79280952487578	4.9338311214342e-13	81.2741671926001	56.90006	23.830018	80.730078
scanone	2011	PAC	5	50.350037	NA	NA	bin_5@50.35cM_scaffold_12541_1991	12.2549658547858	7.47611590041505	1.92998728110183e-10	81.2741671926001	41.750026	14.390019	56.140045
scanone	2012	PAC	5	23.690012	NA	NA	bin_5@23.69cM_scaffold_33601_2175	8.20703147747857	6.62866777709421	6.55774469393577e-7	77.2163224534683	22.38001	3.100006	25.480016
scanone	2011	PAC	6	73.280095	NA	NA	bin_6@73.28cM_SCF16407	13.9664957358157	8.7346992677286	7.100320331687729e-12	81.2741671926001	66.770091	15.160016	81.930107
scanone	2012	PAC	6	11.050013	NA	NA	bin_6@11.05cM_ct92708	4.33369882734678	3.2891014361813	8.3302077644309e-4	77.2163224534683	5.170009	9.460007	14.630016
scanone	2011	PAC	7	25.820039	NA	NA	bin_7@25.82cM_SCF25221	5.59205108415041	3.10212864741065	6.53689322098749e-5	81.2741671926001	22.900034	74.130086	97.03012
scanone	2012	PAC	7	70.330089	NA	NA	bin_7@70.33cM_scf5k	9.57919431870413	7.91165885807359	5.05499009317845e-8	77.2163224534683	64.380083	8.930008	73.310091
scanone	2013	PAC	7	57.320076	NA	NA	bin_7@57.32cM_scaffold_31844_2897	21.615944918147	20.3643564043877	0	78.772291186564	55.500073	6.520007	62.02008
scanone	2012	PAC	8	51.810051	NA	NA	bin_8@51.81cM_scaffold_48237	3.3454561985961	2.49956046537302	0.00496001298438908	77.2163224534683	10.910009	51.970061	62.88007
scanone	2013	PAC	8	46.970043	NA	NA	bin_8@46.97cM_scaffold_40880_1057	6.7118551122386	4.93025089056322	7.80049529802707e-6	78.772291186564	43.470041	9.460013	52.930054
scanone	2011	PAC	9	84.810075	NA	NA	bin_9@84.81cM_scaffold_10644_3379	13.9507255595112	8.72283098093429	7.32003346826104e-12	81.2741671926001	77.91007	9.430009	87.340079
scanone	2012	PAC	9	89.290083	NA	NA	bin_9@89.29cM_scaffold_194_6347	6.60861470568612	5.20158783511228	1.27740885427219e-5	77.2163224534683	87.940081	1.92000299999999	89.860084
scanone	2013	PAC	10	41.870043	NA	NA	bin_10@41.87cM_scaffold_43599_778	10.9728499728376	8.63882877832775	2.2474636596214703e-9	78.772291186564	30.110025	14.880022	44.990047
scanone	2011	PAC	11	55.970065	NA	NA	bin_11@55.97cM_scaffold_44881_490	10.4052458135524	6.18069088451216	6.779520833610771e-9	81.2741671926001	47.620055	10.730015	58.35007
scanone	2012	PAC	11	44.640053	NA	NA	bin_11@44.64cM_scaffold_66939_1710	14.861242290314	13.394894715488	2.44715359087877e-12	77.2163224534683	41.67005	11.330011	53.000061
scanone	2013	PAC	11	82.5201	NA	NA	bin_11@82.52cM_scaffold_215562_100	8.60779663372323	6.51984470940467	2.10184427529292e-7	78.772291186564	68.050083	19.240022	87.290105
scanone	2011	PAC	12	48.760031	NA	NA	bin_12@48.76cM_scaffold_24404_4173	23.2100138452742	16.6535970653768	0	81.2741671926001	43.510027	13.720013	57.23004
scanone	2013	PAC	12	14.590009	NA	NA	bin_12@14.59cM_scaffold_58926_848	9.45324673002477	7.25948688696771	4.16289240856571e-8	78.772291186564	7.910006	10.260005	18.170011
scanone	2012	PFR	1	30.570019	NA	NA	bin_1@30.57cM_SCF43220	5.86050023037742	7.94192962561162	1.77748977188141e-5	60.298416575654	23.210008	9.060013	32.270021
scanone	2013	PFR	1	68.750058	NA	NA	bin_1@68.75cM_scaffold_81148_991	6.80081015013625	6.68305174910444	4.84909096210018e-6	71.6424468191359	46.100039	54.250051	100.35009
scanone	2011	PFR	6	11.390014	NA	NA	bin_6@11.39cM_scaffold_18472_3038	4.89811354804367	4.80352533359459	1.640253878814e-4	66.5717816240769	0	16.850018	16.850018
scanone	2012	PFR	6	44.390058	NA	NA	bin_6@44.39cM_scaffold_106588_724	4.67767284103953	6.22029276019305	1.9390741193858e-4	60.298416575654	34.160041	14.030027	48.190068
scanone	2013	PFR	6	0	NA	NA	bin_6@0cM_scaffold_137684_431	3.14484525374706	2.91523937724958	0.0054032096205322	71.6424468191359	0	21.610025	21.610025
scanone	all-years	PFR	6	11.390014	NA	NA	bin_6@11.39cM_scaffold_18472_3038	4.51794117610503	4.80713942529984	2.4190032882354e-4	63.5380634208857	0	19.230021	19.230021
scanone	2011	PFR	7	11.640014	NA	NA	bin_7@11.64cM_scaffold_30502_3978	5.86142743601177	5.8265237448035	2.47511604725137e-5	66.5717816240769	5.950009	11.530015	17.480024
scanone	2013	PFR	7	33.150044	NA	NA	bin_7@33.15cM_scaffold_53332_313	8.31344465930045	8.37174263097177	2.53102963476692e-7	71.6424468191359	32.420042	12.380012	44.800054
scanone	all-years	PFR	7	42.260051	NA	NA	bin_7@42.26cM_scaffold_3253_2909	7.23404563259562	7.99702576385233	9.21556715605121e-7	63.5380634208857	12.290015	32.510039	44.800054
scanone	2011	PFR	8	57.030059	NA	NA	bin_8@57.03cM_scaffold_21353_2418	7.67656103804059	7.82908722599299	6.81140934544189e-7	66.5717816240769	51.220049	7.620012	58.840061
scanone	2011	PFR	9	6.820007	NA	NA	bin_9@6.82cM_scaffold_48060_1390	6.58648076248771	6.61451504426834	5.91544534378485e-6	66.5717816240769	0	43.770037	43.770037
scanone	2013	PFR	9	18.860017	NA	NA	bin_9@18.86cM_scaffold_16287_5091	8.23255841875455	8.27941646360988	2.96520256792832e-7	71.6424468191359	14.020016	23.450017	37.470033
scanone	2011	PFR	11	38.070045	NA	NA	bin_11@38.07cM_scaffold_7181_4242	14.7627324495913	16.6743564708557	4.6163073363914e-13	66.5717816240769	30.320034	8.370012	38.690046
scanone	2012	PFR	11	31.230035	NA	NA	bin_11@31.23cM_scaffold_62302_445	16.5344250105323	26.7103316640334	4.88498130835069e-15	60.298416575654	20.18002	18.510026	38.690046
scanone	2013	PFR	11	37.200041	NA	NA	bin_11@37.2cM_scaffold_95332_586	15.1317950393011	17.0525482494734	3.65818486613989e-13	71.6424468191359	31.230035	6.84001	38.070045
scanone	all-years	PFR	11	30.320034	NA	NA	bin_11@30.32cM_scaffold_28856_2095	21.4044750269182	29.1004735504256	0	63.5380634208857	28.380033	2.850002	31.230035
scanone	2011	PFR	12	25.050015	NA	NA	bin_12@25.05cM_scaffold_48814_2384	11.8557454009828	12.8368338564824	1.6021428628221202e-10	66.5717816240769	15.19001	25.34001	40.53002
scanone	2012	PFR	12	6.590004	NA	NA	bin_12@6.59cM_ct110752	8.07740548846795	11.344444811223	1.93070188170275e-7	60.298416575654	2.84	18.020014	20.860014
scanone	2013	PFR	12	40.53002	NA	NA	bin_12@40.53cM_scaffold_3092_8217	15.2557844416941	17.2280813577771	2.86104473445903e-13	71.6424468191359	33.400018	12.900011	46.300029
scanone	all-years	PFR	12	18.170011	NA	NA	bin_12@18.17cM_scaffold_104350_512	16.5891615282132	20.9933174993598	2.9976021664879203e-15	63.5380634208857	7.180005	13.680009	20.860014
scanone	2011	URB	1	30.270018	NA	NA	bin_1@30.27cM_scaffold_156331_44	12.7949383794038	11.8917148286224	4.0669689838068696e-11	71.6935224392663	29.700016	3.990008	33.690024
scanone	2011	URB	1	30.270018	NA	NA	bin_1@30.27cM_scaffold_156331_44	12.7949383794038	11.8917148286224	4.0669689838068696e-11	71.6935224392663	29.700016	3.990008	33.690024
scanone	2011	URB	1	30.270018	NA	NA	bin_1@30.27cM_scaffold_156331_44	12.7949383794038	11.8917148286224	4.0669689838068696e-11	71.6935224392663	29.700016	3.990008	33.690024
scanone	2011	URB	3	91.120078	NA	NA	bin_3@91.12cM_scaffold_95650_374	4.41671296405225	3.643146007496	4.9859338362368e-4	71.6935224392663	42.860047	49.540032	92.400079
scanone	2011	URB	3	91.120078	NA	NA	bin_3@91.12cM_scaffold_95650_374	4.41671296405225	3.643146007496	4.9859338362368e-4	71.6935224392663	42.860047	49.540032	92.400079
scanone	2011	URB	3	91.120078	NA	NA	bin_3@91.12cM_scaffold_95650_374	4.41671296405225	3.643146007496	4.9859338362368e-4	71.6935224392663	42.860047	49.540032	92.400079
scanone	2011	URB	6	34.290042	NA	NA	bin_6@34.29cM_scaffold_6969_6677	2.88384887631853	2.32848568700925	0.00896688466223328	71.6935224392663	28.210033	61.880082	90.090115
scanone	2011	URB	6	34.290042	NA	NA	bin_6@34.29cM_scaffold_6969_6677	2.88384887631853	2.32848568700925	0.00896688466223328	71.6935224392663	28.210033	61.880082	90.090115
scanone	2011	URB	6	34.290042	NA	NA	bin_6@34.29cM_scaffold_6969_6677	2.88384887631853	2.32848568700925	0.00896688466223328	71.6935224392663	28.210033	61.880082	90.090115
scanone	2011	URB	7	42.410052	NA	NA	bin_7@42.41cM_scaffold_7675_2964	8.94002340542229	7.86070509368485	7.8670727043928e-8	71.6935224392663	24.570038	33.350039	57.920077
scanone	2011	URB	7	42.410052	NA	NA	bin_7@42.41cM_scaffold_7675_2964	8.94002340542229	7.86070509368485	7.8670727043928e-8	71.6935224392663	24.570038	33.350039	57.920077
scanone	2011	URB	7	42.410052	NA	NA	bin_7@42.41cM_scaffold_7675_2964	8.94002340542229	7.86070509368485	7.8670727043928e-8	71.6935224392663	24.570038	33.350039	57.920077
scanone	2011	URB	8	41.090035	NA	NA	bin_8@41.09cM_scaffold_9117_954	8.37898956126435	7.30874848774799	2.35316429675336e-7	71.6935224392663	23.900024	28.430028	52.330052
scanone	2011	URB	8	41.090035	NA	NA	bin_8@41.09cM_scaffold_9117_954	8.37898956126435	7.30874848774799	2.35316429675336e-7	71.6935224392663	23.900024	28.430028	52.330052
scanone	2011	URB	8	41.090035	NA	NA	bin_8@41.09cM_scaffold_9117_954	8.37898956126435	7.30874848774799	2.35316429675336e-7	71.6935224392663	23.900024	28.430028	52.330052
scanone	2011	URB	10	12.58001	NA	NA	bin_10@12.58cM_scaffold_90650_663	9.42858668675635	8.34832706545003	3.0256004590612e-8	71.6935224392663	9.600009	10.120007	19.720016
scanone	2011	URB	10	12.58001	NA	NA	bin_10@12.58cM_scaffold_90650_663	9.42858668675635	8.34832706545003	3.0256004590612e-8	71.6935224392663	9.600009	10.120007	19.720016
scanone	2011	URB	10	12.58001	NA	NA	bin_10@12.58cM_scaffold_90650_663	9.42858668675635	8.34832706545003	3.0256004590612e-8	71.6935224392663	9.600009	10.120007	19.720016
scanone	2011	URB	11	38.690046	NA	NA	bin_11@38.69cM_scaffold_75872_1322	15.8623388102043	15.4178557426856	9.54791801177635e-14	71.6935224392663	37.500044	12.560012	50.060056
scanone	2011	URB	11	38.690046	NA	NA	bin_11@38.69cM_scaffold_75872_1322	15.8623388102043	15.4178557426856	9.54791801177635e-14	71.6935224392663	37.500044	12.560012	50.060056
scanone	2011	URB	11	38.690046	NA	NA	bin_11@38.69cM_scaffold_75872_1322	15.8623388102043	15.4178557426856	9.54791801177635e-14	71.6935224392663	37.500044	12.560012	50.060056
scanone	2013	USL	1	25.470014	NA	NA	bin_1@25.47cM_scaffold_55875_1442	9.76673296859395	6.52584119757658	3.55844624877477e-8	81.6243876394403	22.220005	9.460015	31.68002
scanone	2013	USL	3	43.300049	NA	NA	bin_3@43.3cM_scaffold_18271_1034	10.175984689558	6.84497097603754	1.65315128253241e-8	81.6243876394403	35.940035	14.700017	50.640052
scanone	2013	USL	5	47.110031	NA	NA	bin_5@47.11cM_scaffold_218000_24	6.6960308769297	4.25668937030885	1.08654688972809e-5	81.6243876394403	22.38001	34.830037	57.210047
scanone	2013	USL	7	56.060074	NA	NA	bin_7@56.06cM_scaffold_15867_4759	5.91648657454178	3.71431775777846	4.58737495353523e-5	81.6243876394403	46.010056	24.320033	70.330089
scanone	2013	USL	8	52.330052	NA	NA	bin_8@52.33cM_scaffold_31968_1730	12.4087182507677	8.65943921752219	2.49374521033019e-10	81.6243876394403	47.650044	15.230026	62.88007
scanone	2013	USL	10	18.530015	NA	NA	bin_10@18.53cM_scaffold_10669_2217	16.440134975565	12.2726464816991	1.23900889548167e-13	81.6243876394403	12.58001	8.340007	20.920017
scanone	2013	USL	11	68.050083	NA	NA	bin_11@68.05cM_scaffold_113569_478	8.02569523993518	5.21271583989459	9.19343553285046e-7	81.6243876394403	60.900076	8.930008	69.830084
scanone	2013	USL	12	42.810024	NA	NA	bin_12@42.81cM_scaffold_23451_2236	10.0759976032736	6.76662664152384	1.99382708121476e-8	81.6243876394403	25.050015	21.250014	46.300029
scanone	2011	SFY	1	29.700016	NA	NA	bin_1@29.7cM_scaffold_64996_1622	7.35920594853256	4.22247132144128	2.29864334144736e-6	81.108849346753	25.010011	5.560008	30.570019
scanone	2013	SFY	1	29.040015	NA	NA	bin_1@29.04cM_scaffold_35977_2889	4.92187802624805	3.17301751381268	2.2898942816518e-4	80.8275604534524	23.210008	9.060013	32.270021
scanone	2011	SFY	2	43.420042	NA	NA	bin_2@43.42cM_scaffold_1741_1883	13.237240365131001	8.26352415633302	2.9027891201849298e-11	81.108849346753	42.11004	14.560021	56.670061
scanone	2011	SFY	3	34.780033	NA	NA	bin_3@34.78cM_scaffold_2087_7048	9.12525563499571	5.36893931471147	7.8926861379891e-8	81.108849346753	26.260024	10.870015	37.130039
scanone	2012	SFY	3	35.940035	NA	NA	bin_3@35.94cM_scaffold_6553_5779	7.75445000778992	8.29052014060385	7.55225791126968e-7	69.6192237014524	26.570025	9.920012	36.490037
scanone	2012	SFY	4	18.580019	NA	NA	bin_4@18.58cM_scaffold_27846_3448	5.67107730236958	5.86313398071377	4.33937058061939e-5	69.6192237014524	7.750008	19.590022	27.34003
scanone	all-years	SFY	4	85.700084	NA	NA	bin_4@85.7cM_SCF29560	5.53863938122804	6.35545430654042	3.75426098480069e-5	61.2365890106093	70.590069	15.760017	86.350086
scanone	2011	SFY	6	58.660083	NA	NA	bin_6@58.66cM_scaffold_9039_2289	14.7662394029105	9.42583206556478	1.5136780717739398e-12	81.108849346753	56.400081	3.230003	59.630084
scanone	2012	SFY	6	45.600059	NA	NA	bin_6@45.6cM_scaffold_37239_2606	5.25527634073165	5.39722823307095	9.68288578764298e-5	69.6192237014524	32.700038	15.010029	47.710067
scanone	2013	SFY	6	45.600059	NA	NA	bin_6@45.6cM_scaffold_37239_2606	8.08892807384299	5.48722792059772	5.66588183259498e-7	80.8275604534524	40.360049	6.580016	46.940065
scanone	2011	SFY	7	11.640014	NA	NA	bin_7@11.64cM_scaffold_30502_3978	7.72577863576184	4.45589683303899	1.14368001402632e-6	81.108849346753	5.950009	32.310039	38.260048
scanone	2013	SFY	7	38.260048	NA	NA	bin_7@38.26cM_scaffold_48675_2016	15.9762836119359	12.346609174364	1.42885703269258e-13	80.8275604534524	32.730043	12.070011	44.800054
scanone	all-years	SFY	7	42.260051	NA	NA	bin_7@42.26cM_scaffold_3253_2909	5.55369192793783	6.3740749273708	3.64255419591508e-5	61.2365890106093	1.190003	51.750065	52.940068
scanone	2011	SFY	8	42.81004	NA	NA	bin_8@42.81cM_scaffold_51524_72	9.72871531538432	5.7735841872644	2.48347893361256e-8	81.108849346753	32.640033	24.390026	57.030059
scanone	2013	SFY	8	11.970011	NA	NA	bin_8@11.97cM_scaffold_141394_22	7.98859304147294	5.41035984352035	6.8621223769938e-7	80.8275604534524	10.910009	6.120008	17.030017
scanone	all-years	SFY	8	13.890014	NA	NA	bin_8@13.89cM_scaffold_32595_3575	10.8386423711866	13.4105059713301	7.97142130082307e-10	61.2365890106093	10.910009	9.550011	20.46002
scanone	2012	SFY	10	28.150021	NA	NA	bin_10@28.15cM_scaffold_173749_80	4.82094556873557	4.91695396227688	2.2330083278698e-4	69.6192237014524	21.51002	62.60006	84.11008
scanone	2013	SFY	10	79.070077	NA	NA	bin_10@79.07cM_SCF201915	4.9091862261393	3.16419462752039	2.3450501961841e-4	80.8275604534524	72.580073	11.530007	84.11008
scanone	2011	SFY	11	38.070045	NA	NA	bin_11@38.07cM_scaffold_7181_4242	17.8678115718901	11.9386313586538	3.774758283725531e-15	81.108849346753	37.210042	1.480004	38.690046
scanone	2012	SFY	11	37.210042	NA	NA	bin_11@37.21cM_scaffold_38945_3027	16.3478758555398	20.14536219821	3.28626015289046e-14	69.6192237014524	31.230035	13.410018	44.640053
scanone	2013	SFY	11	31.230035	NA	NA	bin_11@31.23cM_scaffold_62302_445	10.5306896183868	7.43383042491119	5.26013477220033e-9	80.8275604534524	27.990032	15.060019	43.050051
scanone	all-years	SFY	11	21.880021	NA	NA	bin_11@21.88cM_scaffold_1122_2182	10.644396909276299	13.1334388345989	1.1859530024693802e-9	61.2365890106093	17.250019	13.070015	30.320034
scanone	2011	SFY	12	41.410021	NA	NA	bin_12@41.41cM_scaffold_68603_1565	17.0939256711809	11.2915103928626	1.66533453693773e-14	81.108849346753	33.400018	9.200005	42.600023
scanone	2012	SFY	12	44.600028	NA	NA	bin_12@44.6cM_scaffold_84682_293	10.7849173193021	12.1145328299398	1.9722046218362303e-9	69.6192237014524	40.53002	17.060021	57.590041
scanone	2013	SFY	12	40.53002	NA	NA	bin_12@40.53cM_scaffold_3092_8217	24.6271736726776	22.0826012839234	0	80.8275604534524	33.400018	9.490007	42.890025
scanone	all-years	SFY	12	42.600023	NA	NA	bin_12@42.6cM_scaffold_2038_8084	12.2469751994861	15.4640548752383	4.4550807487553395e-11	61.2365890106093	33.400018	12.900011	46.300029
scanone	2011	TA	1	107.690097	NA	NA	bin_1@107.69cM_scaffold_29457_199	7.207702336567	10.4273540736055	9.73099834711277e-7	52.2655708849254	96.390088	15.590013	111.980101
scanone	2013	TA	1	32.270021	NA	NA	bin_1@32.27cM_scaffold_8765_4335	7.16570432185153	5.18344234028562	4.54892499401893e-6	79.2480338190281	29.700016	10.060016	39.760032
scanone	all-years	TA	1	85.570075	NA	NA	bin_1@85.57cM_1trimcontig179737	6.42865035739478	3.2546109852741	1.73529631639635e-5	83.1105575649328	44.610037	55.740053	100.35009
scanone	2011	TA	2	50.25005	NA	NA	bin_2@50.25cM_scaffold_12807_2487	5.6015662831649	7.92221876284178	2.6518965546507e-5	52.2655708849254	39.130035	35.57005	74.700085
scanone	2013	TA	2	52.480053	NA	NA	bin_2@52.48cM_scaffold_27196_4009	14.2180031798919	11.547431901755	8.24096346718761e-12	79.2480338190281	49.390047	7.28001399999999	56.670061
scanone	all-years	TA	2	52.480053	NA	NA	bin_2@52.48cM_scaffold_27196_4009	19.068595485333	11.5959627724189	7.771561172376101e-16	83.1105575649328	47.790044	5.770012	53.560056
scanone	2013	TA	3	32.77003	NA	NA	bin_3@32.77cM_scaffold_58370_1534	13.6588546701003	10.9903320831963	2.36600739000892e-11	79.2480338190281	28.640026	7.300009	35.940035
scanone	all-years	TA	3	34.780033	NA	NA	bin_3@34.78cM_scaffold_2087_7048	12.2268564074409	6.72475157352781	3.33436389610142e-10	83.1105575649328	30.260029	10.220016	40.480045
scanone	2012	TA	4	28.700032	NA	NA	bin_4@28.7cM_scaffold_3474_6975	9.6739668770309	12.5500575435545	1.12962201814781e-8	64.2682652894419	20.360021	26.380033	46.740054
scanone	2013	TA	4	20.360021	NA	NA	bin_4@20.36cM_scaffold_25620_2595	6.99256419665483	5.0440928293452	6.27200012737195e-6	79.2480338190281	12.510013	14.280015	26.790028
scanone	all-years	TA	4	17.980017	NA	NA	bin_4@17.98cM_SCF113389	10.1434744117401	5.41395176484092	1.68361679042661e-8	83.1105575649328	12.510013	10.990009	23.500022
scanone	2012	TA	5	51.890042	NA	NA	bin_5@51.89cM_SCF46751	11.4156064276774	15.2387839247008	3.37615269074831e-10	64.2682652894419	45.18003	10.960015	56.140045
scanone	2012	TA	6	45.600059	NA	NA	bin_6@45.6cM_scaffold_37239_2606	5.95120426635389	7.26899051415995	1.9319328335321e-5	64.2682652894419	34.290042	31.110045	65.400087
scanone	2013	TA	6	45.600059	NA	NA	bin_6@45.6cM_scaffold_37239_2606	7.3252947440931	5.31255316219082	3.3824429976903e-6	79.2480338190281	40.50005	16.760032	57.260082
scanone	all-years	TA	6	58.660083	NA	NA	bin_6@58.66cM_scaffold_9039_2289	13.7464049939688	7.72913710561178	1.89213089640816e-11	83.1105575649328	56.400081	3.230003	59.630084
scanone	2012	TA	7	11.640014	NA	NA	bin_7@11.64cM_scaffold_30502_3978	7.20007701039768	8.97288850856903	1.60938850046755e-6	64.2682652894419	5.950009	22.610031	28.56004
scanone	all-years	TA	7	32.420042	NA	NA	bin_7@32.42cM_scaffold_24689_3361	9.1352902146872	4.80601280960869	1.11599835705967e-7	83.1105575649328	29.450041	12.280008	41.730049
scanone	2011	TA	8	54.640058	NA	NA	bin_8@54.64cM_scaffold_67225_1543	4.95308487033829	6.94160792099812	9.98003769828726e-5	52.2655708849254	50.160048	30.060038	80.220086
scanone	2013	TA	9	26.530024	NA	NA	bin_9@26.53cM_scaffold_5282_2230	6.23261756469931	4.44126156339388	2.56001591454336e-5	79.2480338190281	11.64001	19.280018	30.920028
scanone	all-years	TA	10	36.470036	NA	NA	bin_10@36.47cM_scaffold_11071_5921	12.3474856973051	6.80296485911457	2.65581334701892e-10	83.1105575649328	32.910029	5.49001	38.400039
scanone	2011	TA	11	53.000061	NA	NA	bin_11@53cM_scaffold_51138_759	12.3559375609194	19.2426536664195	2.16398010621788e-11	52.2655708849254	50.060056	4.720008	54.780064
scanone	2012	TA	11	75.640091	NA	NA	bin_11@75.64cM_scaffold_28041_700	7.24995751474375	9.04232764607828	1.45686227481789e-6	64.2682652894419	53.590062	30.120039	83.710101
scanone	2013	TA	11	26.070026	NA	NA	bin_11@26.07cM_Pr031818821_185	3.70176476132475	2.53340145603435	0.00261496537006178	79.2480338190281	11.070014	48.110058	59.180072
scanone	all-years	TA	11	51.94006	NA	NA	bin_11@51.94cM_scaffold_21445_4206	9.04939090248909	4.75498773463774	1.31083326415649e-7	83.1105575649328	47.620055	8.960011	56.580066
scanone	2013	TA	12	54.390037	NA	NA	bin_12@54.39cM_scaffold_70077_1397	8.58150223782598	6.35154133867596	3.26189139032707e-7	79.2480338190281	50.470034	7.120007	57.590041
scanone	all-years	TA	12	70.320052	NA	NA	bin_12@70.32cM_vm34671	14.9203579708745	8.534249753815	2.05391259555654e-12	83.1105575649328	63.060048	10.510008	73.570056
scanone	2012	Tacy	1	85.570075	NA	NA	bin_1@85.57cM_1trimcontig179737	8.16577957709458	7.50802939934442	3.37913493853037e-7	74.0461056112707	77.860069	12.65001	90.510079
scanone	2013	Tacy	1	29.040015	NA	NA	bin_1@29.04cM_scaffold_35977_2889	4.73152125602699	5.24867116324179	1.7400639517384e-4	66.9095478823291	23.210008	16.550024	39.760032
scanone	all-years	Tacy	1	106.910096	NA	NA	bin_1@106.91cM_scaffold_12748_4086	7.30076610356818	10.120415147976	6.00046241916452e-7	54.3214772755104	48.48004	63.500061	111.980101
scanone	2011	Tacy	3	58.580056	NA	NA	bin_3@58.58cM_scaffold_42994_1177	22.6949338103574	40.3166828042753	0	53.274956963606	50.640052	10.320005	60.960057
scanone	2012	Tacy	3	52.940053	NA	NA	bin_3@52.94cM_scaffold_14059_5352	17.709293310134	19.0776983068476	2.2204460492503103e-15	74.0461056112707	50.640052	10.320005	60.960057
scanone	2013	Tacy	3	54.230054	NA	NA	bin_3@54.23cM_scaffold_52119_1893	21.2934064448481	31.0971921033927	0	66.9095478823291	50.640052	10.320005	60.960057
scanone	all-years	Tacy	3	47.000051	NA	NA	bin_3@47cM_scaffold_200430_94	20.0600469034019	33.4844568922959	0	54.3214772755104	43.300049	17.660008	60.960057
scanone	2012	Tacy	6	21.610025	NA	NA	bin_6@21.61cM_scaffold_68858_1607	7.27396302161798	6.59223380095989	1.92922823838426e-6	74.0461056112707	11.650015	22.640027	34.290042
scanone	2013	Tacy	6	0	NA	NA	bin_6@0cM_scaffold_137684_431	7.48707087851079	8.68097705247096	6.46470916354502e-7	66.9095478823291	0	15.880017	15.880017
scanone	2012	Tacy	7	57.920077	NA	NA	bin_7@57.92cM_scaffold_7398_4061	9.21778335548747	8.62150241776867	4.29927394796081e-8	74.0461056112707	54.490072	7.530008	62.02008
scanone	2013	Tacy	7	55.500073	NA	NA	bin_7@55.5cM_scaffold_91938_860	7.64612317155942	8.88821933125364	4.66933311793483e-7	66.9095478823291	52.200066	15.15002	67.350086
scanone	all-years	Tacy	7	34.800045	NA	NA	bin_7@34.8cM_SCF112540	7.76873386177603	10.8408036412809	2.23595754689221e-7	54.3214772755104	29.450041	26.610033	56.060074
scanone	2012	Tacy	10	0.97	NA	NA	bin_10@0.97cM_scaffold_6416_3097	8.00235135237822	7.338299575306	4.65198392030075e-7	74.0461056112707	0.97	8.030007	9.000007
scanone	2011	Tacy	11	73.750089	NA	NA	bin_11@73.75cM_SCF28931	6.97566925667853	9.84589651002297	9.01195522873266e-7	53.274956963606	54.780064	22.980029	77.760093
scanone	2012	Tacy	11	38.690046	NA	NA	bin_11@38.69cM_scaffold_75872_1322	11.4010798703581	11.0520234254085	5.85453241441769e-10	74.0461056112707	38.070045	31.760039	69.830084
scanone	2011	UTBM	1	45.780038	NA	NA	bin_1@45.78cM_scaffold_4719_7228	9.11806535457471	7.92162675854051	5.55447132732922e-8	72.1021193341851	41.320035	7.16000500000001	48.48004
scanone	2012	UTBM	1	30.270018	NA	NA	bin_1@30.27cM_scaffold_156331_44	10.1008218628708	14.6670756838114	3.01789548906584e-9	60.2837724438977	29.700016	5.560011	35.260027
scanone	2013	UTBM	1	32.270021	NA	NA	bin_1@32.27cM_scaffold_8765_4335	5.74569933144538	2.67627579551031	8.12389604591957e-5	86.3288998564912	8.9	30.860032	39.760032
scanone	all-years	UTBM	1	103.150093	NA	NA	bin_1@103.15cM_scaffold_19539_410	5.57967278675888	6.2009901045956	4.30939234035144e-5	62.4784876817876	90.93008	15.980016000000001	106.910096
scanone	2011	UTBM	2	94.190111	NA	NA	bin_2@94.19cM_SCF177451	5.41768826575282	4.46651493865848	7.33422287878538e-5	72.1021193341851	87.050097	13.700018	100.750115
scanone	2013	UTBM	2	36.020031	NA	NA	bin_2@36.02cM_scaffold_2429_10453	6.42640716300776	3.02622117349151	2.38799987932747e-5	86.3288998564912	29.370029	18.030014	47.400043
scanone	all-years	UTBM	2	100.750115	NA	NA	bin_2@100.75cM_vm13780	3.60826218105554	3.90094285347762	0.00200867869353016	62.4784876817876	91.940108	8.810007	100.750115
scanone	2011	UTBM	3	54.230054	NA	NA	bin_3@54.23cM_scaffold_52119_1893	12.3090742874241	11.1959124987237	1.05871311717465e-10	72.1021193341851	42.860047	18.10001	60.960057
scanone	2013	UTBM	4	27.060029	NA	NA	bin_4@27.06cM_scaffold_16032_5807	10.3212957969545	5.17755787371988	2.01441305858197e-8	86.3288998564912	20.360021	8.970012	29.330033
scanone	2011	UTBM	5	38.830024	NA	NA	bin_5@38.83cM_scaffold_69681_708	8.02132101515031	6.86078763386372	4.72673803098012e-7	72.1021193341851	37.050021	14.180019	51.23004
scanone	2012	UTBM	6	18.04002	NA	NA	bin_6@18.04cM_scaffold_93830_824	6.20178914488369	8.45369540708496	8.8880065700625e-6	60.2837724438977	0	31.050036	31.050036
scanone	2013	UTBM	6	35.950044	NA	NA	bin_6@35.95cM_scaffold_27703_3875	12.8520326595547	6.72182765572569	1.9486590119299801e-10	86.3288998564912	28.210033	12.150016	40.360049
scanone	all-years	UTBM	6	2.190003	NA	NA	bin_6@2.19cM_SCF109269	7.99649399898618	9.19567543879267	3.60521150710724e-7	62.4784876817876	0	5.170009	5.170009
scanone	2012	UTBM	8	36.230034	NA	NA	bin_8@36.23cM_scaffold_51424_477	3.79617971963492	4.97967548975857	0.00113143579868891	60.2837724438977	23.900024	34.940037	58.840061
scanone	2013	UTBM	8	10.910009	NA	NA	bin_8@10.91cM_scaffold_109459_101	9.77343795120471	4.8589651845318	5.48084593265941e-8	86.3288998564912	6.500005	7.390009	13.890014
scanone	all-years	UTBM	8	13.160013	NA	NA	bin_8@13.16cM_scaffold_6370_1454	3.94508118112315	4.28515867005956	0.00104823623776151	62.4784876817876	0	36.230034	36.230034
scanone	2011	UTBM	9	87.80008	NA	NA	bin_9@87.8cM_scaffold_70962_1187	10.6128710126103	9.41982326218421	2.97000046778351e-9	72.1021193341851	87.340079	1.95000399999999	89.290083
scanone	2013	UTBM	9	4.840006	NA	NA	bin_9@4.84cM_scaffold_13009_2645	11.7258982777842	6.01961771831188	1.53911394740192e-9	86.3288998564912	1.130001	10.510009	11.64001
scanone	2011	UTBM	10	28.970023	NA	NA	bin_10@28.97cM_scaffold_54877_1023	12.3177943163757	11.2052582462905	1.04069641793103e-10	72.1021193341851	21.51002	12.45001	33.96003
scanone	2013	UTBM	10	49.320053	NA	NA	bin_10@49.32cM_scaffold_12682_4818	9.64149913478931	4.78304760908372	6.97342135147494e-8	86.3288998564912	39.030042	15.140015	54.170057
scanone	all-years	UTBM	10	43.210044	NA	NA	bin_10@43.21cM_scaffold_4975_3252	5.37227020795848	5.9531214492031	6.47720575657207e-5	62.4784876817876	28.270022	24.530034	52.800056
scanone	2011	UTBM	11	40.340049	NA	NA	bin_11@40.34cM_scaffold_3947_9416	16.000109206751	15.3583530197361	7.283063041541031e-14	72.1021193341851	38.070045	11.990011	50.060056
scanone	2012	UTBM	11	37.210042	NA	NA	bin_11@37.21cM_scaffold_38945_3027	18.4556179483937	30.812854727095	1.11022302462516e-16	60.2837724438977	28.380033	13.290017	41.67005
scanone	2013	UTBM	11	40.340049	NA	NA	bin_11@40.34cM_scaffold_3947_9416	19.1902252070597	11.1677125352296	1.66533453693773e-15	86.3288998564912	28.380033	21.680023	50.060056
scanone	all-years	UTBM	11	47.620055	NA	NA	bin_11@47.62cM_scaffold_33043_2724	14.471944544229	18.269647331866	8.29558643999917e-13	62.4784876817876	38.690046	11.37001	50.060056
scanone	2013	UTBM	12	31.540016	NA	NA	bin_12@31.54cM_scaffold_17_20403	14.9007889265565	8.06419176079797	4.4990677849909795e-12	86.3288998564912	18.170011	15.110006	33.280017
scanone	2012	TY	2	67.310081	NA	NA	bin_2@67.31cM_scaffold_3191_5626	7.98227895304482	7.33314804184602	4.83820524532774e-7	73.99064973708	40.850037	29.390045	70.240082
scanone	2013	TY	2	42.11004	NA	NA	bin_2@42.11cM_scaffold_20649_2180	5.81600173208488	3.81552595421611	4.25487015753845e-5	80.7665970759337	39.130035	13.350018	52.480053
scanone	all-years	TY	2	53.560056	NA	NA	bin_2@53.56cM_scaffold_13781_5835	4.7107037767324504	4.83155604368442	2.3656498077906e-4	64.9471582069789	29.370029	58.720071	88.0901
scanone	2012	TY	3	52.940053	NA	NA	bin_3@52.94cM_scaffold_14059_5352	9.18829806125367	8.60814913157836	4.55542426003319e-8	73.99064973708	41.080046	15.100009	56.180055
scanone	2013	TY	3	34.750032	NA	NA	bin_3@34.75cM_scaffold_113156_448	8.00975175553992	5.44380488856424	6.59048830065068e-7	80.7665970759337	28.640026	7.55001	36.190036
scanone	all-years	TY	3	35.940035	NA	NA	bin_3@35.94cM_scaffold_6553_5779	8.97502334447054	9.77715922437658	5.12873330471564e-8	64.9471582069789	26.570025	13.91002	40.480045
scanone	2012	TY	4	18.580019	NA	NA	bin_4@18.58cM_scaffold_27846_3448	7.25913459531699	6.59127402597261	1.98582465293917e-6	73.99064973708	10.230009	13.710014	23.940023
scanone	all-years	TY	4	85.100083	NA	NA	bin_4@85.1cM_SCF145739	5.76550534694813	6.00160469063505	2.98973067822672e-5	64.9471582069789	17.980017	68.370069	86.350086
scanone	2013	TY	6	35.950044	NA	NA	bin_6@35.95cM_scaffold_27703_3875	11.4596659527529	8.24025462068501	8.804850182286831e-10	80.7665970759337	34.160041	9.370012	43.530053
scanone	2013	TY	7	33.150044	NA	NA	bin_7@33.15cM_scaffold_53332_313	15.6728952750798	12.0887793047859	2.57127652503186e-13	80.7665970759337	32.420042	12.380012	44.800054
scanone	2012	TY	8	13.890014	NA	NA	bin_8@13.89cM_scaffold_32595_3575	8.85915136586054	8.25541531670549	8.68879257431843e-8	73.99064973708	0	20.010019	20.010019
scanone	2013	TY	8	36.230034	NA	NA	bin_8@36.23cM_scaffold_51424_477	6.83003754779956	4.55437823802151	6.23242049169193e-6	80.7665970759337	11.67001	29.420025	41.090035
scanone	all-years	TY	8	13.890014	NA	NA	bin_8@13.89cM_scaffold_32595_3575	9.47461869687439	10.3953189643978	1.89095245017867e-8	64.9471582069789	13.160013	12.000012	25.160025
scanone	2012	TY	11	20.18002	NA	NA	bin_11@20.18cM_scaffold_72495_1231	13.0927822427927	13.0800487217476	2.07261985352147e-11	73.99064973708	17.250019	29.650035	46.900054
scanone	2013	TY	11	43.050051	NA	NA	bin_11@43.05cM_scaffold_49289_664	12.0696097090249	8.76665718853529	2.71843436649988e-10	80.7665970759337	38.070045	8.830009	46.900054
scanone	all-years	TY	11	20.18002	NA	NA	bin_11@20.18cM_scaffold_72495_1231	6.70309758121682	7.07042196512759	4.69657848189975e-6	64.9471582069789	17.250019	29.650035	46.900054
scanone	2012	TY	12	63.060048	NA	NA	bin_12@63.06cM_scaffold_147305_234	13.5861645918798	13.6847828793051	7.81041897823798e-12	73.99064973708	54.960038	12.280012	67.24005
scanone	2013	TY	12	42.810024	NA	NA	bin_12@42.81cM_scaffold_23451_2236	23.0272740616299	20.1429518255734	0	80.7665970759337	38.110019	8.19001	46.300029
scanone	all-years	TY	12	41.690022	NA	NA	bin_12@41.69cM_scaffold_1179_7946	11.6621197685857	13.2038995636416	2.36339836590105e-10	64.9471582069789	33.400018	33.840032	67.24005
scanone	2013	ULvW	1	83.770073	NA	NA	bin_1@83.77cM_scaffold_4180_1919	4.11436331598881	6.51795634568086	5.998305705781e-4	52.2769112262925	67.240056	38.480038	105.720094
scanone	all-years	ULvW	1	74.000062	NA	NA	bin_1@74cM_scaffold_70204_1236	4.79484524439192	7.18603486736858	1.3776307520152e-4	48.8406500088591	67.240056	23.270023	90.510079
scanone	2011	ULvW	2	74.700085	NA	NA	bin_2@74.7cM_scaffold_47218_1068	6.32360353644139	9.96294539255218	6.02237582658649e-6	47.3616057312766	67.310081	14.880009	82.19009
scanone	2012	ULvW	2	73.480084	NA	NA	bin_2@73.48cM_scaffold_9595_7405	6.77049979932549	10.6766084249022	2.79245354839475e-6	54.4719374640758	43.420042	38.770048	82.19009
scanone	2013	ULvW	2	78.400089	NA	NA	bin_2@78.4cM_scaffold_3671_8042	6.9580608066981	11.5361943534752	1.90480793860193e-6	52.2769112262925	52.970055	31.220037	84.190092
scanone	all-years	ULvW	2	70.240082	NA	NA	bin_2@70.24cM_scaffold_9808_3404	7.59969349119104	11.8489205838792	4.32719012843918e-7	48.8406500088591	36.570032	45.620058	82.19009
scanone	2011	ULvW	8	52.930054	NA	NA	bin_8@52.93cM_scaffold_7472_6967	5.03363935690798	7.78803209923483	8.46818286258655e-5	47.3616057312766	32.050032	26.790029	58.840061
scanone	2012	ULvW	8	58.05006	NA	NA	bin_8@58.05cM_scaffold_126870_338	6.01182776378752	9.36533162643496	1.30742463392286e-5	54.4719374640758	54.640058	4.200003	58.840061
scanone	2011	ULvW	10	62.450063	NA	NA	bin_10@62.45cM_scaffold_21402_3106	6.76915383523776	10.7322025634856	2.40566354714478e-6	47.3616057312766	51.790055	20.790018	72.580073
scanone	2012	ULvW	10	51.790055	NA	NA	bin_10@51.79cM_scaffold_6929_8428	7.4095317170834	11.8053742884196	7.5752978911936e-7	54.4719374640758	43.210044	10.960013	54.170057
scanone	2013	ULvW	10	51.790055	NA	NA	bin_10@51.79cM_scaffold_6929_8428	4.47884382524845	7.13661538202773	2.8908985775744e-4	52.2769112262925	43.210044	21.620022	64.830066
scanone	all-years	ULvW	10	52.800056	NA	NA	bin_10@52.8cM_scaffold_4545_1974	6.9728392844225	10.7754884928927	1.58038301745211e-6	48.8406500088591	45.750048	18.690017	64.440065
scanone	2011	ULvW	11	30.320034	NA	NA	bin_11@30.32cM_scaffold_28856_2095	9.80698854571482	16.2351601077511	4.42582237525357e-9	47.3616057312766	7.47001	27.920026	35.390036
scanone	2012	ULvW	11	30.320034	NA	NA	bin_11@30.32cM_scaffold_28856_2095	9.0667461969279	14.8393784728527	2.53450087583929e-8	54.4719374640758	26.680028	12.010018	38.690046
scanone	2013	ULvW	11	21.880021	NA	NA	bin_11@21.88cM_scaffold_1122_2182	10.3987606080944	18.2326116413649	1.6331415109149802e-9	52.2769112262925	11.070014	20.160021	31.230035
scanone	all-years	ULvW	11	17.250019	NA	NA	bin_11@17.25cM_scaffold_26864_4373	9.22464544665258	14.7189260380575	1.48678396261204e-8	48.8406500088591	6.870009	24.360026	31.230035
scanone	2011	UMFM	1	100.35009	NA	NA	bin_1@100.35cM_scaffold_81716_1234	7.5752765394451	6.36953361813896	4.55139352206757e-7	72.4004613846585	97.960089	7.76000500000001	105.720094
scanone	2012	UMFM	1	82.850072	NA	NA	bin_1@82.85cM_scaffold_35108_2089	2.65654336036533	2.62352708517246	0.0134378641717648	69.555319582585	52.060043	55.630054	107.690097
scanone	2013	UMFM	1	48.48004	NA	NA	bin_1@48.48cM_scaffold_54729_2106	6.73788431046349	5.60851553007075	7.42438967549219e-6	75.955317368975	44.610037	16.150013	60.76005
scanone	all-years	UMFM	1	100.35009	NA	NA	bin_1@100.35cM_scaffold_81716_1234	3.11299801141821	3.01590701373492	0.00460898572624235	66.1435675566234	56.220046	53.070053	109.290099
scanone	2011	UMFM	3	45.51005	NA	NA	bin_3@45.51cM_scaffold_12440_4793	18.9102951138294	18.7477553890068	0	72.4004613846585	36.530038	16.410015	52.940053
scanone	2013	UMFM	4	33.86004	NA	NA	bin_4@33.86cM_scaffold_6270_6464	2.76285747912657	2.15855534001356	0.0124234022911471	75.955317368975	25.550025	60.150059	85.700084
scanone	2012	UMFM	6	30.540034	NA	NA	bin_6@30.54cM_scaffold_28511_3940	5.5554000522117	5.74497043987196	5.42635394653601e-5	69.555319582585	0	34.290042	34.290042
scanone	2013	UMFM	6	31.910037	NA	NA	bin_6@31.91cM_scaffold_89554_711	10.2213241663448	9.00330743209378	9.53197720754417e-9	75.955317368975	3.690007	30.600035	34.290042
scanone	all-years	UMFM	6	30.540034	NA	NA	bin_6@30.54cM_scaffold_28511_3940	10.0118070706333	10.6916867146468	4.31990165861151e-9	66.1435675566234	21.610025	14.170018	35.780043
scanone	2012	UMFM	8	32.640033	NA	NA	bin_8@32.64cM_scaffold_10354_3896	5.52490136250397	5.71064283617388	5.75560224824745e-5	69.555319582585	2.380003	44.000039	46.380042
scanone	2013	UMFM	8	51.810051	NA	NA	bin_8@51.81cM_scaffold_48237	6.72525171282953	5.59686185728638	7.60460841009447e-6	75.955317368975	0	52.930054	52.930054
scanone	2012	UMFM	9	4.560005	NA	NA	bin_9@4.56cM_scaffold_127896_347	8.44297054424521	9.14715323588852	1.96406643837577e-7	69.555319582585	0	11.64001	11.64001
scanone	2013	UMFM	9	6.820007	NA	NA	bin_9@6.82cM_scaffold_48060_1390	6.50649114695015	5.39577829856576	1.15171916381662e-5	75.955317368975	1.130001	10.510009	11.64001
scanone	all-years	UMFM	9	13.930015	NA	NA	bin_9@13.93cM_scaffold_3406_2136	3.38584601903595	3.2927177881827	0.00270370557840027	66.1435675566234	4.550004	67.14006	71.690064
scanone	2011	UMFM	10	34.830031	NA	NA	bin_10@34.83cM_scaffold_140834_192	15.4240557934913	14.5236786211396	3.48610029732299e-14	72.4004613846585	28.970023	9.430016	38.400039
scanone	2012	UMFM	10	28.970023	NA	NA	bin_10@28.97cM_scaffold_54877_1023	7.95798872050198	8.55417020701669	5.07353493550688e-7	69.555319582585	19.720016	33.08004	52.800056
scanone	2013	UMFM	10	49.320053	NA	NA	bin_10@49.32cM_scaffold_12682_4818	7.9981844128646	6.79448319876634	6.73763137060135e-7	75.955317368975	43.210044	10.960013	54.170057
scanone	all-years	UMFM	10	46.350049	NA	NA	bin_10@46.35cM_scaffold_5638_9005	10.09766177547	10.7966508698902	3.62513530305364e-9	66.1435675566234	36.470036	16.33002	52.800056
scanone	2011	UMFM	11	53.000061	NA	NA	bin_11@53cM_scaffold_51138_759	20.1916722732569	20.4046211909466	0	72.4004613846585	37.360043	16.230019	53.590062
scanone	2012	UMFM	11	28.380033	NA	NA	bin_11@28.38cM_scaffold_115280_182	16.7437877027295	20.8153454427453	1.48769885299771e-14	69.555319582585	26.070026	13.130021	39.200047
scanone	2013	UMFM	11	44.640053	NA	NA	bin_11@44.64cM_scaffold_66939_1710	14.5512134210529	13.7697046994282	2.25397478459399e-12	75.955317368975	31.230035	21.770026	53.000061
scanone	all-years	UMFM	11	38.070045	NA	NA	bin_11@38.07cM_scaffold_7181_4242	17.3883614244133	20.6748229473115	1.11022302462516e-15	66.1435675566234	37.200041	5.85001	43.050051
scanone	2012	UL	1	29.700016	NA	NA	bin_1@29.7cM_scaffold_64996_1622	4.92530239698652	2.88085365770064	1.8273618611908e-4	82.6059656249254	8.9	41.970042	50.870042
scanone	2013	UL	1	45.780038	NA	NA	bin_1@45.78cM_scaffold_4719_7228	6.1381925937018	5.14348713865735	2.31396732202072e-5	75.5601246828614	29.700016	20.210025	49.910041
scanone	all-years	UL	1	32.270021	NA	NA	bin_1@32.27cM_scaffold_8765_4335	7.8266327178999	6.22234639557458	6.90691346338923e-7	73.9970188069397	25.470014	24.440027	49.910041
scanone	2011	UL	2	56.25006	NA	NA	bin_2@56.25cM_scaffold_81822_1213	14.3254265413476	11.1989900806503	1.11444187211873e-12	76.7149212388145	51.910052	15.400029	67.310081
scanone	2013	UL	2	8.03001	NA	NA	bin_2@8.03cM_scaffold_11068_3570	8.9894726722108	7.88808813183871	1.01239925109908e-7	75.5601246828614	5.060007	8.000008	13.060015
scanone	2011	UL	3	43.050048	NA	NA	bin_3@43.05cM_scaffold_40993_3056	3.68910443016556	2.47787304772189	0.00171887671923976	76.7149212388145	20.75002	41.470038	62.220058
scanone	2013	UL	3	26.570025	NA	NA	bin_3@26.57cM_scaffold_3812_6378	9.0062590426002	7.90497824437723	9.80371693826143e-8	75.5601246828614	11.20001	24.990026	36.190036
scanone	all-years	UL	3	17.760016	NA	NA	bin_3@17.76cM_scaffold_37953_2229	7.66409918853363	6.07909145551513	9.47785567695369e-7	73.9970188069397	11.20001	15.060014	26.260024
scanone	2011	UL	4	20.23002	NA	NA	bin_4@20.23cM_SCF140628	13.7384772274485	10.6486052650737	3.6347591603202996e-12	76.7149212388145	17.250016	6.250006	23.500022
scanone	2012	UL	4	35.640043	NA	NA	bin_4@35.64cM_SCF154541	17.3470944559441	12.44745668944	4.44089209850063e-15	82.6059656249254	27.060029	9.790015	36.850044
scanone	all-years	UL	4	4.180006	NA	NA	bin_4@4.18cM_scaffold_2971_4766	14.2217239194444	12.3968556421181	2.4407142973359397e-12	73.9970188069397	3.330005	20.170017	23.500022
scanone	2011	UL	5	25.190015	NA	NA	bin_5@25.19cM_scaffold_9832_4414	5.70635200306902	3.94259091891283	3.35889879888862e-5	76.7149212388145	15.210008	27.220019	42.430027
scanone	2012	UL	5	44.740029	NA	NA	bin_5@44.74cM_scaffold_23139_3315	13.5009449797365	9.08154827565312	9.245049170658599e-12	82.6059656249254	38.830024	8.880009	47.710033
scanone	2011	UL	6	24.590026	NA	NA	bin_6@24.59cM_scaffold_1462_6406	7.5912668250775	5.38638961250827	8.06947008991088e-7	76.7149212388145	21.610025	6.470006	28.080031
scanone	2012	UL	6	34.290042	NA	NA	bin_6@34.29cM_scaffold_6969_6677	17.2939070604781	12.3981104697975	4.9960036108132005e-15	82.6059656249254	28.210033	12.290017	40.50005
scanone	2013	UL	6	31.910037	NA	NA	bin_6@31.91cM_scaffold_89554_711	14.5261878889513	13.966102108572	2.36566322087128e-12	75.5601246828614	28.210033	18.730032	46.940065
scanone	all-years	UL	6	43.530053	NA	NA	bin_6@43.53cM_scaffold_54808_1901	17.2633242557572	15.7357177003774	5.995204332975851e-15	73.9970188069397	35.950044	9.650015	45.600059
scanone	all-years	UL	7	33.150044	NA	NA	bin_7@33.15cM_scaffold_53332_313	4.09639062958344	3.09009852622667	9.1695515147916e-4	73.9970188069397	0	55.500073	55.500073
scanone	2013	UL	8	54.640058	NA	NA	bin_8@54.64cM_scaffold_67225_1543	10.2260830844405	9.15625815108341	9.44523326218416e-9	75.5601246828614	46.380042	12.460019	58.840061
scanone	2013	UL	9	85.400076	NA	NA	bin_9@85.4cM_scaffold_3471_6487	21.3485344984404	23.0490886957586	0	75.5601246828614	84.220074	2.87000400000001	87.090078
scanone	all-years	UL	9	13.310013	NA	NA	bin_9@13.31cM_scf306f	5.90202557597836	4.56630874773123	2.8852265385293e-5	73.9970188069397	1.130001	29.950029	31.08003
scanone	2013	UL	10	62.450063	NA	NA	bin_10@62.45cM_scaffold_21402_3106	4.52205221965828	3.69259049392613	4.8399756637795e-4	75.5601246828614	52.800056	31.310024	84.11008
scanone	2011	UL	11	46.900054	NA	NA	bin_11@46.9cM_scaffold_91186_478	18.9502016880537	15.8598358817148	1.11022302462516e-16	76.7149212388145	41.67005	8.540007	50.210057
scanone	2012	UL	11	31.230035	NA	NA	bin_11@31.23cM_scaffold_62302_445	19.0051683499181	14.0274663328937	2.2204460492503099e-16	82.6059656249254	30.320034	32.270043	62.590077
scanone	all-years	UL	11	79.330095	NA	NA	bin_11@79.33cM_scaffold_56695_1863	10.6727803825367	8.83717161859282	2.6405353459324504e-9	73.9970188069397	62.590077	19.930023	82.5201
scanone	2012	UL	12	56.660039	NA	NA	bin_12@56.66cM_SCF116567	11.9317998785439	7.81991421042285	2.05451433643589e-10	82.6059656249254	54.390037	2.840003	57.23004
stepwiseqtl	2012	BBISFY	1	20.580003	NA	NA	bin_1@20.58cM_scaffold_42029_793	10.0588568627183	4.32683802357049	5.14220849234803e-8	88.2266101778579	8.9	13.590006	22.490006
stepwiseqtl	2012	BBISFY	2	42.11004	NA	NA	bin_2@42.11cM_scaffold_20649_2180	11.2419702492986	4.9305932351548	6.23844043090571e-9	88.2266101778579	39.720036	7.680007	47.400043
stepwiseqtl	all-years	BBISFY	2	58.160066	NA	NA	bin_2@58.16cM_scaffold_6617_6412	14.8464596684726	8.1152882437524	4.3044456887741896e-12	83.8422846721696	56.670061	6.130016	62.800077
stepwiseqtl	2012	BBISFY	3	34.750032	NA	NA	bin_3@34.75cM_scaffold_113156_448	18.4965394680423	9.1607326198974	1.3877787807814501e-14	88.2266101778579	30.230028	6.260009	36.490037
stepwiseqtl	all-years	BBISFY	3	4.650002	NA	NA	bin_3@4.65cM_scaffold_17610_5409	20.1242007293373	11.8936349019293	2.2204460492503099e-16	83.8422846721696	1.16	5.870006	7.030006
stepwiseqtl	all-years	BBISFY	3	52.940053	NA	NA	bin_3@52.94cM_scaffold_14059_5352	19.1010806825775	11.1178505772837	1.5543122344752201e-15	83.8422846721696	47.000051	9.180004	56.180055
stepwiseqtl	2012	BBISFY	4	26.490026	NA	NA	bin_4@26.49cM_scaffold_590_1189	12.3200700002372	5.50045271441233	9.08665587218138e-10	88.2266101778579	20.360021	11.960014	32.320035
stepwiseqtl	all-years	BBISFY	4	80.730078	NA	NA	bin_4@80.73cM_scaffold_12481_3093	14.2710441554064	7.73543057523545	1.2487122447169e-11	83.8422846721696	75.260071	8.06000900000001	83.32008
stepwiseqtl	2012	BBISFY	5	58.410048	NA	NA	bin_5@58.41cM_scaffold_20507_5170	12.0964959101969	5.3807002010394704	1.3553279609723702e-9	88.2266101778579	56.540046	4.430004	60.97005
stepwiseqtl	2012	BBISFY	6	14.630016	NA	NA	bin_6@14.63cM_scaffold_8136_242	17.8672831728904	8.75483032795877	4.30766533554561e-14	88.2266101778579	11.650015	6.390005	18.04002
stepwiseqtl	all-years	BBISFY	6	75.660098	NA	NA	bin_6@75.66cM_scaffold_7268_8243	12.1899484139205	6.41056074512532	5.84016945914811e-10	83.8422846721696	66.770091	13.360011	80.130102
stepwiseqtl	all-years	BBISFY	8	0	NA	NA	bin_8@0cM_scaffold_20565_3367	10.8306310974649	5.5851129970971	7.147876512902941e-9	83.8422846721696	0	5.310004	5.310004
stepwiseqtl	2012	BBISFY	9	87.090078	NA	NA	bin_9@87.09cM_scaffold_57514_1484	11.5672303315488	5.10050925796423	3.49003381749924e-9	88.2266101778579	87.010077	0.790002999999999	87.80008
stepwiseqtl	2012	BBISFY	10	43.790045	NA	NA	bin_10@43.79cM_scaffold_75617_1013	13.5499578551168	6.17432096123169	1.00484953691193e-10	88.2266101778579	38.44004	16.880018	55.320058
stepwiseqtl	all-years	BBISFY	10	35.900034	NA	NA	bin_10@35.9cM_scaffold_10256_1367	10.362527642761	5.30790169353453	1.69075460298984e-8	83.8422846721696	32.910029	8.960014	41.870043
stepwiseqtl	all-years	BBISFY	10	55.960059	NA	NA	bin_10@55.96cM_scaffold_209977_51	11.308971894092	5.87208546970371	2.96290214585326e-9	83.8422846721696	52.800056	8.660006	61.460062
stepwiseqtl	2012	BBISFY	11	20.18002	NA	NA	bin_11@20.18cM_scaffold_72495_1231	17.8215044309711	8.72560968015603	4.67403893367191e-14	88.2266101778579	17.250019	9.420008	26.670027
stepwiseqtl	all-years	BBISFY	11	30.320034	NA	NA	bin_11@30.32cM_scaffold_28856_2095	22.445543873333	13.7366135440644	0	83.8422846721696	27.520031	3.710004	31.230035
stepwiseqtl	2012	BBISFY	12	57.23004	NA	NA	bin_12@57.23cM_scaffold_5160_1395	25.4132536451697	14.1877568312548	0	88.2266101778579	54.960038	2.630003	57.590041
stepwiseqtl	all-years	BBISFY	12	64.380049	NA	NA	bin_12@64.38cM_scaffold_10203_5708	9.83090465169574	4.99735782836436	4.48987671486378e-8	83.8422846721696	38.110019	32.210033	70.320052
stepwiseqtl	all-years	BBITY	3	4.560001	NA	NA	bin_3@4.56cM_scaffold_5310_4095	8.6139590434184	4.49810692600614	4.17751142012257e-7	83.1108199866125	1.16	5.870006	7.030006
stepwiseqtl	2012	BBITY	4	84.310081	NA	NA	bin_4@84.31cM_scaffold_18215_3418	17.6998376251836	3.28987699448655	9.850841253822302e-10	95.5212389568715	80.730078	4.37000499999999	85.100083
stepwiseqtl	all-years	BBITY	4	27.060029	NA	NA	bin_4@27.06cM_scaffold_16032_5807	7.26966620474627	3.72434240555775	4.85750046519406e-6	83.1108199866125	18.580019	13.740016	32.320035
stepwiseqtl	all-years	BBITY	5	25.480016	NA	NA	bin_5@25.48cM_SCF132595	13.2336566742305	7.38542078077823	8.502054615888709e-11	83.1108199866125	22.38001	13.48001	35.86002
stepwiseqtl	2012	BBITY	6	69.160093	NA	NA	bin_6@69.16cM_scaffold_41120_329	21.7189568201216	4.32477828069409	5.47022360741778e-8	95.5212389568715	66.770091	3.580003	70.350094
stepwiseqtl	2012	BBITY	6	69.160093	11	64.540078	NA	17.0984581276679	3.14585778091067	9.81624422857763e-7	95.5212389568715	54.960038	NA	57.23004
stepwiseqtl	all-years	BBITY	6	75.660098	NA	NA	bin_6@75.66cM_scaffold_7268_8243	11.9516161930751	6.54715566667088	9.06437369607715e-10	83.1108199866125	74.470097	4.770003	79.2401
stepwiseqtl	2012	BBITY	8	36.230034	NA	NA	bin_8@36.23cM_scaffold_51424_477	39.6075238560943	10.8813622198813	0	95.5212389568715	32.640033	8.450002	41.090035
stepwiseqtl	2012	BBITY	8	36.230034	12	43.510027	NA	9.48547821144338	1.53768505251885	0.00307968169327999	95.5212389568715	54.960038	NA	57.23004
stepwiseqtl	all-years	BBITY	8	6.500005	NA	NA	bin_8@6.5cM_1trimcontig326802	6.99213663067975	3.56811868834509	8.04719686531286e-6	83.1108199866125	5.310004	7.850009	13.160013
stepwiseqtl	all-years	BBITY	8	28.150029	NA	NA	bin_8@28.15cM_scaffold_5800_2079	6.19070087088468	3.12359829691836	3.4433457431482e-5	83.1108199866125	26.970027	9.260007	36.230034
stepwiseqtl	2012	BBITY	10	21.51002	NA	NA	bin_10@21.51cM_scaffold_2700_844	19.4157063081222	3.71592466307432	6.82740400659299e-7	95.5212389568715	19.720016	8.430005	28.150021
stepwiseqtl	2012	BBITY	10	39.030042	NA	NA	bin_10@39.03cM_scaffold_21095_4899	23.7640594895737	4.90320444503188	5.22359933086136e-13	95.5212389568715	38.44004	3.430003	41.870043
stepwiseqtl	2012	BBITY	10	21.51002	11	11.070014	NA	18.3611536195457	3.45139237913574	2.38361893001304e-7	95.5212389568715	54.960038	NA	57.23004
stepwiseqtl	all-years	BBITY	10	39.030042	NA	NA	bin_10@39.03cM_scaffold_21095_4899	16.1997409721304	9.44153325772722	3.50719453479087e-13	83.1108199866125	38.44004	4.770004	43.210044
stepwiseqtl	2012	BBITY	11	11.070014	NA	NA	bin_11@11.07cM_scaffold_12068_4942	45.286940490439	13.850441667815	0	95.5212389568715	9.570013	4.480002	14.050015
stepwiseqtl	2012	BBITY	11	43.470052	NA	NA	bin_11@43.47cM_scaffold_5369_8651	41.150614689032	11.6368686548204	0	95.5212389568715	41.67005	2.970003	44.640053
stepwiseqtl	2012	BBITY	11	64.540078	NA	NA	bin_11@64.54cM_scaffold_2406_6866	26.5308798992767	5.74670936052573	2.41196840278235e-10	95.5212389568715	62.590077	3.070002	65.660079
stepwiseqtl	2012	BBITY	11	43.470052	12	56.660039	NA	23.215664552693	4.74447001596445	9.14196163215308e-10	95.5212389568715	54.960038	NA	57.23004
stepwiseqtl	all-years	BBITY	11	20.18002	NA	NA	bin_11@20.18cM_scaffold_72495_1231	24.0582820752258	15.7708579031811	0	83.1108199866125	17.250019	4.630002	21.880021
stepwiseqtl	2012	BBITY	12	43.510027	NA	NA	bin_12@43.51cM_scaffold_3221_3047	12.564356356065	2.14258813985161	7.9920734981531e-4	95.5212389568715	42.810024	1.790004	44.600028
stepwiseqtl	2012	BBITY	12	56.660039	NA	NA	bin_12@56.66cM_SCF116567	38.0799925384156	10.1683638852393	3.33066907387547e-16	95.5212389568715	54.960038	2.27000200000001	57.23004
stepwiseqtl	all-years	BBITY	12	14.590009	NA	NA	bin_12@14.59cM_scaffold_58926_848	6.26920924620214	3.16671317603046	2.98717885212074e-5	83.1108199866125	2.84	16.230012	19.070012
stepwiseqtl	all-years	BBITY	12	56.660039	NA	NA	bin_12@56.66cM_SCF116567	28.081513829469	19.578849761629	0	83.1108199866125	54.960038	2.630003	57.590041
stepwiseqtl	2012	BBITBM	2	57.670064000000004	NA	NA	bin_2@57.67cM_scaffold_125738_231	28.8496321992081	9.20509060390383	4.77395900588817e-13	93.6687653428086	56.670061	2.710008	59.380069
stepwiseqtl	2012	BBITBM	2	57.670064000000004	12	54.390037	NA	17.2903661865871	4.51157933078558	9.87410599950778e-8	93.6687653428086	53.770035	NA	54.960038
stepwiseqtl	all-years	BBITBM	2	57.670064000000004	NA	NA	bin_2@57.67cM_scaffold_125738_231	35.260728722384	13.3615621575457	0	91.797080685516	56.670061	1.490005	58.160066
stepwiseqtl	all-years	BBITBM	2	57.670064000000004	3	16.320011	NA	8.29036642108882	2.09295608522646	0.00222617600284702	91.797080685516	53.770035	NA	57.590041
stepwiseqtl	2012	BBITBM	3	35.340034	NA	NA	bin_3@35.34cM_scaffold_89673_809	17.362176361801	4.53583410616127	1.3845014024127501e-10	93.6687653428086	32.77003	10.090017	42.860047
stepwiseqtl	all-years	BBITBM	3	16.320011	NA	NA	bin_3@16.32cM_scaffold_805_1077	24.2954357318809	7.76321643712876	2.0224266705781698e-11	91.797080685516	11.20001	6.560006	17.760016
stepwiseqtl	all-years	BBITBM	4	27.060029	NA	NA	bin_4@27.06cM_scaffold_16032_5807	19.9919174737698	5.98659260967307	4.50306458787963e-13	91.797080685516	25.550025	11.300019	36.850044
stepwiseqtl	all-years	BBITBM	5	44.110028	NA	NA	bin_5@44.11cM_scaffold_150251_82	16.2276973278037	4.59546987827287	9.12571794575712e-7	91.797080685516	41.750026	5.960007	47.710033
stepwiseqtl	all-years	BBITBM	5	44.110028	9	64.230057	NA	8.14964381455748	2.05331676609445	0.00262254572633969	91.797080685516	53.770035	NA	57.590041
stepwiseqtl	2012	BBITBM	6	55.340079	NA	NA	bin_6@55.34cM_scaffold_11512_6263	26.8566221810986	8.27087942132987	6.266320795589309e-12	93.6687653428086	51.280075	5.120006	56.400081
stepwiseqtl	2012	BBITBM	6	66.180089	NA	NA	bin_6@66.18cM_scaffold_7347_562	15.8399695335512	4.03311491535015	5.2701599686511e-6	93.6687653428086	60.980086	7.610006	68.590092
stepwiseqtl	2012	BBITBM	6	55.340079	6	66.180089	NA	13.8292192458776	3.40452292230601	7.09191390257935e-6	93.6687653428086	53.770035	NA	54.960038
stepwiseqtl	all-years	BBITBM	6	65.400087	NA	NA	bin_6@65.4cM_scaffold_177_5322	10.3543074597601	2.69225052811305	7.14142944335805e-7	91.797080685516	58.660083	9.930009	68.590092
stepwiseqtl	2012	BBITBM	9	4.560005	NA	NA	bin_9@4.56cM_scaffold_127896_347	10.625243802017	2.4807307981301	1.43779910466435e-6	93.6687653428086	0	6.820007	6.820007
stepwiseqtl	2012	BBITBM	9	87.010077	NA	NA	bin_9@87.01cM_scaffold_6314_8219	22.4716373942837	6.40846489374509	1.18238752122579e-13	93.6687653428086	81.240073	5.85000500000001	87.090078
stepwiseqtl	all-years	BBITBM	9	64.230057	NA	NA	bin_9@64.23cM_scaffold_37146_830	18.7520675304405	5.51244471242059	3.4653519720429e-8	91.797080685516	57.070048	9.840012	66.91006
stepwiseqtl	2012	BBITBM	10	2.990003	NA	NA	bin_10@2.99cM_scaffold_7448_397	23.9227236243785	6.99687199230377	2.64885890999267e-10	93.6687653428086	0.97	3.210005	4.180005
stepwiseqtl	2012	BBITBM	10	71.390072	NA	NA	bin_10@71.39cM_60699_K70	14.8092748107277	3.7059923279225	4.6613628512659505e-9	93.6687653428086	66.900068	5.68000499999999	72.580073
stepwiseqtl	2012	BBITBM	10	2.990003	12	41.690022	NA	13.3909137586163	3.27264488641664	1.20388697397722e-5	93.6687653428086	53.770035	NA	54.960038
stepwiseqtl	all-years	BBITBM	10	4.800006	NA	NA	bin_10@4.8cM_scaffold_21682_3511	19.135834122594	5.65748786630316	2.09139244811141e-8	91.797080685516	2.960002	9.620008	12.58001
stepwiseqtl	all-years	BBITBM	10	54.170057	NA	NA	bin_10@54.17cM_scaffold_29128_891	17.8232258813894	5.16764385759517	1.16707294939289e-7	91.797080685516	52.800056	8.660006	61.460062
stepwiseqtl	all-years	BBITBM	10	4.800006	10	54.170057	NA	11.9616579139515	3.1830269335739	2.44925662042927e-5	91.797080685516	53.770035	NA	57.590041
stepwiseqtl	all-years	BBITBM	11	38.070045	NA	NA	bin_11@38.07cM_scaffold_7181_4242	23.4462854644206	7.39586976550289	2.66453525910038e-15	91.797080685516	37.210042	1.990005	39.200047
stepwiseqtl	2012	BBITBM	12	41.690022	NA	NA	bin_12@41.69cM_scaffold_1179_7946	17.493920806646	4.58047359008862	7.42996073332947e-7	93.6687653428086	38.110019	5.400008	43.510027
stepwiseqtl	2012	BBITBM	12	54.390037	NA	NA	bin_12@54.39cM_scaffold_70077_1397	23.6978645687922	6.90394446560377	3.52017637261781e-10	93.6687653428086	53.770035	1.190003	54.960038
stepwiseqtl	all-years	BBITBM	12	56.660039	NA	NA	bin_12@56.66cM_SCF116567	22.6110895249616	7.04280551700602	9.10382880192628e-15	91.797080685516	53.770035	3.820006	57.590041
stepwiseqtl	2013	UBL	1	71.140061	NA	NA	bin_1@71.14cM_scaffold_220971_127	8.63850729155121	3.12547030472355	2.07175613553545e-6	89.8651396758482	62.990052	11.01001	74.000062
stepwiseqtl	2012	UBL	2	54.150057	NA	NA	bin_2@54.15cM_scaffold_20030_3302	18.4222956513884	5.54236472869587	2.54307686020638e-12	92.8391832017422	49.990048	7.460014	57.450062
stepwiseqtl	2012	UBL	2	78.400089	NA	NA	bin_2@78.4cM_scaffold_3671_8042	17.3114698508981	5.11078755128639	1.3764323014697798e-11	92.8391832017422	74.830086	7.360004	82.19009
stepwiseqtl	2013	UBL	2	73.480084	NA	NA	bin_2@73.48cM_scaffold_9595_7405	12.3432644364763	4.74567785630936	4.72545236274158e-9	89.8651396758482	67.310081	7.390004	74.700085
stepwiseqtl	all-years	UBL	2	2.380005	NA	NA	bin_2@2.38cM_scaffold_9857_1606	19.525556594001	4.98316792773109	9.38808063510876e-8	92.9600331859745	1.200003	1.780003	2.980006
stepwiseqtl	all-years	UBL	2	48.260045	NA	NA	bin_2@48.26cM_scaffold_74218_403	15.7675891224385	3.8062930699553	7.77262737106099e-6	92.9600331859745	47.790044	1.50000199999999	49.290046
stepwiseqtl	all-years	UBL	2	59.230068	NA	NA	bin_2@59.23cM_scaffold_2711_7365	14.1785678376366	3.34399509042302	4.69049683711198e-5	92.9600331859745	58.160066	2.270004	60.43007
stepwiseqtl	all-years	UBL	2	75.390087	NA	NA	bin_2@75.39cM_scaffold_59545_1381	19.2998869412131	4.90902244478944	1.2305450791672e-7	92.9600331859745	74.830086	7.360004	82.19009
stepwiseqtl	all-years	UBL	2	2.380005	2	75.390087	NA	14.4227058457703	3.41372015073591	4.49178332162514e-6	92.9600331859745	28.380033	NA	31.230035
stepwiseqtl	all-years	UBL	2	48.260045	2	59.230068	NA	12.8495443032504	2.97250663472197	2.90333288113231e-5	92.9600331859745	28.380033	NA	31.230035
stepwiseqtl	2012	UBL	3	58.580056	NA	NA	bin_3@58.58cM_scaffold_42994_1177	28.4461946957658	10.1920246764931	2.33146835171283e-14	92.8391832017422	52.940053	8.020004	60.960057
stepwiseqtl	2012	UBL	3	58.580056	11	68.050083	NA	11.4652284895922	3.06971201942757	3.20626965988335e-5	92.8391832017422	66.260081	NA	69.830084
stepwiseqtl	2013	UBL	3	38.10004	NA	NA	bin_3@38.1cM_scaffold_3243_9609	16.230598410761	6.65898615238136	8.11564485614369e-8	89.8651396758482	37.130039	1.790002	38.920041
stepwiseqtl	2013	UBL	3	38.10004	8	20.980021	NA	7.02902675121699	2.47773947650981	0.00375795938536394	89.8651396758482	2.84	NA	18.170011
stepwiseqtl	all-years	UBL	3	45.51005	NA	NA	bin_3@45.51cM_scaffold_12440_4793	32.5064295164187	10.1214016390518	7.99360577730113e-15	92.9600331859745	43.300049	7.340003	50.640052
stepwiseqtl	all-years	UBL	3	45.51005	9	12.240011	NA	12.6604812926639	2.92075078296925	3.62283961745646e-5	92.9600331859745	28.380033	NA	31.230035
stepwiseqtl	2013	UBL	4	64.870064	NA	NA	bin_4@64.87cM_scaffold_45116_2562	8.98430142977423	3.26891830241992	1.17731169113622e-6	89.8651396758482	59.880062	10.710007	70.590069
stepwiseqtl	all-years	UBL	4	46.450053	NA	NA	bin_4@46.45cM_scaffold_49282_741	17.5535568722113	4.35050010428806	1.4188716868091001e-10	92.9600331859745	41.470049	8.670009	50.140058
stepwiseqtl	2013	UBL	6	3.020005	NA	NA	bin_6@3.02cM_SCF124927	16.1066897892923	6.59436142536919	9.37383504151512e-12	89.8651396758482	0	5.170009	5.170009
stepwiseqtl	2012	UBL	7	1.790004	NA	NA	bin_7@1.79cM_scaffold_9532_3973	15.2694587938791	4.35531431270526	1.85916995532054e-6	92.8391832017422	0.590002	5.360007	5.950009
stepwiseqtl	2012	UBL	7	1.790004	9	29.730027	NA	12.4510097850401	3.38838139938215	8.77259450160484e-6	92.8391832017422	66.260081	NA	69.830084
stepwiseqtl	2012	UBL	8	26.970027	NA	NA	bin_8@26.97cM_scaffold_12153_3062	11.9023577511604	3.20981547762385	4.96532583937892e-8	92.8391832017422	23.900024	4.850006	28.75003
stepwiseqtl	2013	UBL	8	20.980021	NA	NA	bin_8@20.98cM_36394_K70	23.7648496783526	11.0958431682373	9.67226299053436e-13	89.8651396758482	17.460018	7.700007	25.160025
stepwiseqtl	all-years	UBL	8	32.050032	NA	NA	bin_8@32.05cM_scaffold_64256_140	25.8084880802175	7.24287142589465	4.10749212420569e-11	92.9600331859745	28.150029	8.080005	36.230034
stepwiseqtl	all-years	UBL	8	32.050032	10	51.790055	NA	8.98132842808801	1.9651881026142901	0.00228526647525795	92.9600331859745	28.380033	NA	31.230035
stepwiseqtl	2012	UBL	9	2.530002	NA	NA	bin_9@2.53cM_scaffold_210_510	11.3017871980431	3.01781529198639	1.22720632766971e-7	92.8391832017422	1.130001	10.510009	11.64001
stepwiseqtl	2012	UBL	9	29.730027	NA	NA	bin_9@29.73cM_scaffold_8155_3594	21.0442653595899	6.62220767319945	7.94550647498227e-10	92.8391832017422	28.910026	2.010002	30.920028
stepwiseqtl	2013	UBL	9	32.800032	NA	NA	bin_9@32.8cM_Pr031818814	11.1743245202233	4.21415677594595	3.24012321417655e-8	89.8651396758482	26.530024	11.53001	38.060034
stepwiseqtl	all-years	UBL	9	12.240011	NA	NA	bin_9@12.24cM_scaffold_79173_913	31.4728120611902	9.6419882102107	3.03090885722668e-14	92.9600331859745	11.64001	1.670003	13.310013
stepwiseqtl	2012	UBL	10	52.800056	NA	NA	bin_10@52.8cM_scaffold_4545_1974	32.4084140687746	12.4689031815769	0	92.8391832017422	51.790055	2.380002	54.170057
stepwiseqtl	2013	UBL	10	44.990047	NA	NA	bin_10@44.99cM_vm72062	23.6000363705703	10.9872437491472	0	89.8651396758482	43.210044	2.540004	45.750048
stepwiseqtl	all-years	UBL	10	51.790055	NA	NA	bin_10@51.79cM_scaffold_6929_8428	34.7696101831556	11.2197712236468	4.44089209850063e-16	92.9600331859745	50.000054	4.170003	54.170057
stepwiseqtl	2012	UBL	11	37.18004	NA	NA	bin_11@37.18cM_scaffold_7181_4291	23.5740437635222	7.75100557747939	9.992007221626409e-16	92.8391832017422	31.230035	5.980007	37.210042
stepwiseqtl	2012	UBL	11	68.050083	NA	NA	bin_11@68.05cM_scaffold_113569_478	16.3701031446901	4.75654633692879	4.40131368462104e-7	92.8391832017422	66.260081	3.570003	69.830084
stepwiseqtl	2013	UBL	11	30.320034	NA	NA	bin_11@30.32cM_scaffold_28856_2095	34.9413652453788	19.9257905124305	0	89.8651396758482	28.380033	2.850002	31.230035
stepwiseqtl	all-years	UBL	11	30.320034	NA	NA	bin_11@30.32cM_scaffold_28856_2095	27.1134475767427	7.76303354688186	2.2204460492503099e-16	92.9600331859745	28.380033	2.850002	31.230035
stepwiseqtl	2013	UBL	12	5.400002	NA	NA	bin_12@5.4cM_ct174735	5.40593489726038	1.85656872135304	3.9070498640747e-4	89.8651396758482	2.84	15.330011	18.170011
stepwiseqtl	all-years	UBBL	1	71.140061	NA	NA	bin_1@71.14cM_scaffold_220971_127	8.61190334526614	3.60593282849175	4.19325221656663e-7	86.4570649707684	67.240056	6.760006	74.000062
stepwiseqtl	2011	UBBL	2	59.230068	NA	NA	bin_2@59.23cM_scaffold_2711_7365	8.76078117436262	2.41869299622324	3.19325185849095e-7	91.0893186814528	48.260045	19.050036	67.310081
stepwiseqtl	all-years	UBBL	2	40.850037	NA	NA	bin_2@40.85cM_SCF48645	12.0980475162016	5.32555602096402	6.91911195005446e-10	86.4570649707684	37.130033	12.160013	49.290046
stepwiseqtl	2011	UBBL	3	45.51005	NA	NA	bin_3@45.51cM_scaffold_12440_4793	11.0227141048127	3.14338839411283	5.0192680012273205e-9	91.0893186814528	41.080046	11.860007	52.940053
stepwiseqtl	all-years	UBBL	3	43.300049	NA	NA	bin_3@43.3cM_scaffold_18271_1034	18.6289040067182	9.02466944921287	3.88578058618805e-15	86.4570649707684	39.270043	13.67001	52.940053
stepwiseqtl	2011	UBBL	4	4.180006	NA	NA	bin_4@4.18cM_scaffold_2971_4766	12.6293351782576	3.68611595670265	2.595763604063e-10	91.0893186814528	1.340003	5.820004	7.160007
stepwiseqtl	all-years	UBBL	4	12.030012	NA	NA	bin_4@12.03cM_scaffold_49537_1710	13.799674008026	6.22651685142516	2.98627789163675e-11	86.4570649707684	7.750008	7.850007	15.600015
stepwiseqtl	2011	UBBL	5	47.720034	NA	NA	bin_5@47.72cM_scaffold_59748_765	33.2147223970836	13.2367964142775	0	91.0893186814528	47.120032	1.190003	48.310035
stepwiseqtl	all-years	UBBL	5	25.480016	NA	NA	bin_5@25.48cM_SCF132595	18.8693439526742	9.17390093476564	2.44249065417534e-15	86.4570649707684	23.690012	12.170008	35.86002
stepwiseqtl	all-years	UBBL	5	73.72006	NA	NA	bin_5@73.72cM_1trimcontig191066	13.1321771175784	5.86807959839747	1.0255418736449001e-10	86.4570649707684	58.470049	16.630012	75.100061
stepwiseqtl	2011	UBBL	6	57.260082	NA	NA	bin_6@57.26cM_scaffold_25074_4410	10.0967171405115	2.84126842145248	2.75565221752316e-8	91.0893186814528	47.230066	18.170021	65.400087
stepwiseqtl	2011	UBBL	7	55.500073	NA	NA	bin_7@55.5cM_scaffold_91938_860	36.9914184463448	15.6525184883106	0	91.0893186814528	54.490072	3.430005	57.920077
stepwiseqtl	all-years	UBBL	7	62.02008	NA	NA	bin_7@62.02cM_SCF128015	21.4444466510313	10.8353879498133	0	86.4570649707684	59.000078	9.540009	68.540087
stepwiseqtl	2011	UBBL	8	20.980021	NA	NA	bin_8@20.98cM_36394_K70	11.3358274459315	3.2472934730911	2.81990253370168e-9	91.0893186814528	17.460018	4.790005	22.250023
stepwiseqtl	all-years	UBBL	8	58.05006	NA	NA	bin_8@58.05cM_scaffold_126870_338	11.6123335235712	5.07600104096123	1.6942539593500801e-9	86.4570649707684	54.640058	4.200003	58.840061
stepwiseqtl	2011	UBBL	9	4.550004	NA	NA	bin_9@4.55cM_scaffold_1979_1623	14.3108173549293	4.28032064900833	1.16011644735181e-11	91.0893186814528	1.130001	10.510009	11.64001
stepwiseqtl	2011	UBBL	9	84.810075	NA	NA	bin_9@84.81cM_scaffold_10644_3379	14.2720479133027	4.26630952477512	1.2463918785954299e-11	91.0893186814528	81.240073	8.05001	89.290083
stepwiseqtl	all-years	UBBL	9	2.530002	NA	NA	bin_9@2.53cM_scaffold_210_510	9.96996975945257	4.25636448701152	3.47803911227018e-8	86.4570649707684	0	6.820007	6.820007
stepwiseqtl	all-years	UBBL	11	54.190063	NA	NA	bin_11@54.19cM_1trimcontig444344	18.7686381348095	9.111277122212	2.9976021664879203e-15	86.4570649707684	47.620055	8.35001	55.970065
stepwiseqtl	2011	UBBL	12	64.380049	NA	NA	bin_12@64.38cM_scaffold_10203_5708	8.69741155506934	2.39903015460845	3.58593062133039e-7	91.0893186814528	61.560044	16.000015	77.560059
stepwiseqtl	2011	UBM	1	100.35009	NA	NA	bin_1@100.35cM_scaffold_81716_1234	21.8768176434121	5.99061534510739	1.88737914186277e-15	92.7080509761038	97.960089	4.58000200000001	102.540091
stepwiseqtl	2013	UBM	1	67.240056	NA	NA	bin_1@67.24cM_scaffold_55812_1447	14.1440975339837	6.01861375259546	1.26468946426428e-10	89.1139669783479	65.430055	5.71000600000001	71.140061
stepwiseqtl	2012	UBM	2	5.060007	NA	NA	bin_2@5.06cM_scaffold_5355_5289	15.5336550831015	3.14451849041191	1.72060143910358e-9	94.9403549417923	2.980006	2.280002	5.260008
stepwiseqtl	2012	UBM	2	84.390093	NA	NA	bin_2@84.39cM_scaffold_17171_1079	30.6349167602461	8.06553932515308	4.67403893367191e-14	94.9403549417923	84.190092	2.260004	86.450096
stepwiseqtl	2012	UBM	2	84.390093	8	25.160025	NA	13.5320916178311	2.64914386774903	1.01557309586386e-5	94.9403549417923	28.380033	NA	31.230035
stepwiseqtl	2011	UBM	3	45.51005	NA	NA	bin_3@45.51cM_scaffold_12440_4793	36.7549998319821	12.6792042947	0	92.7080509761038	40.480045	6.520006	47.000051
stepwiseqtl	2012	UBM	3	56.180055	NA	NA	bin_3@56.18cM_scf5304	36.3639135197071	10.6267911697197	0	94.9403549417923	52.940053	5.640003	58.580056
stepwiseqtl	2012	UBM	3	56.180055	5	44.110028	NA	14.9820123378354	3.00489637775033	1.7382670066679e-6	94.9403549417923	28.380033	NA	31.230035
stepwiseqtl	all-years	UBM	3	47.000051	NA	NA	bin_3@47cM_scaffold_200430_94	46.9697202246998	14.9154617927403	0	94.3153046135927	45.51005	5.130002	50.640052
stepwiseqtl	all-years	UBM	3	47.000051	9	48.370041	NA	32.4345646303011	8.14564813797043	1.9095836023552702e-14	94.3153046135927	28.380033	NA	31.230035
stepwiseqtl	2011	UBM	4	26.770027	NA	NA	bin_4@26.77cM_scaffold_4724_2880	11.401149286703	2.6752146878498	1.1800333293043e-4	92.7080509761038	25.000024	2.340006	27.34003
stepwiseqtl	2011	UBM	4	26.770027	5	38.150022	NA	6.33286354230326	1.38235933468684	0.0115772166226237	92.7080509761038	51.94006	NA	53.590062
stepwiseqtl	all-years	UBM	4	85.100083	NA	NA	bin_4@85.1cM_SCF145739	28.9033828862055	6.86967940050909	1.8738788298833197e-11	94.3153046135927	81.730079	4.620007	86.350086
stepwiseqtl	all-years	UBM	4	85.100083	10	48.940051	NA	20.1166792672398	4.18244881208277	3.54942313318674e-8	94.3153046135927	28.380033	NA	31.230035
stepwiseqtl	2011	UBM	5	38.150022	NA	NA	bin_5@38.15cM_scaffold_29013_2953	11.8115713997857	2.7879822068110802	6.94952175466224e-5	92.7080509761038	37.050021	1.670002	38.720023
stepwiseqtl	2012	UBM	5	44.110028	NA	NA	bin_5@44.11cM_scaffold_150251_82	24.6056658463889	5.82035880113044	1.11406883718246e-10	94.9403549417923	42.430027	2.310002	44.740029
stepwiseqtl	2013	UBM	5	51.890042	NA	NA	bin_5@51.89cM_SCF46751	9.13150210067047	3.57729794705982	6.1206226720234e-7	89.1139669783479	47.120032	9.020013	56.140045
stepwiseqtl	all-years	UBM	5	78.180067	NA	NA	bin_5@78.18cM_scaffold_12152_1265	26.4884039748372	6.06550682690943	2.97831315165809e-10	94.3153046135927	75.230063	4.140007	79.37007
stepwiseqtl	all-years	UBM	5	78.180067	7	67.350086	NA	18.5983818160178	3.78021497701815	1.97711523708399e-7	94.3153046135927	28.380033	NA	31.230035
stepwiseqtl	2011	UBM	6	3.690007	NA	NA	bin_6@3.69cM_scaffold_64445_351	19.4354883974289	5.13082215545198	1.8425871939342602e-9	92.7080509761038	0	4.470008	4.470008
stepwiseqtl	2011	UBM	6	66.120088	NA	NA	bin_6@66.12cM_scaffold_26588_4302	21.6594805964411	5.91171860429078	2.66453525910038e-15	92.7080509761038	60.980086	7.610006	68.590092
stepwiseqtl	2011	UBM	6	3.690007	9	87.090078	NA	7.95049984186048	1.77565260042921	0.00158111173020259	92.7080509761038	51.94006	NA	53.590062
stepwiseqtl	2012	UBM	6	2.780004	NA	NA	bin_6@2.78cM_vm31701	13.3436621995415	2.60407815116486	3.48957729379151e-8	94.9403549417923	0	7.850012	7.850012
stepwiseqtl	2013	UBM	6	18.04002	NA	NA	bin_6@18.04cM_scaffold_93830_824	20.2829543001698	9.57669935801353	3.5527136788005e-15	89.1139669783479	11.650015	9.360009	21.010024
stepwiseqtl	all-years	UBM	6	25.100028	NA	NA	bin_6@25.1cM_scaffold_71573_363	35.4615837359697	9.34218775878318	8.88178419700125e-15	94.3153046135927	21.610025	4.980004	26.590029
stepwiseqtl	all-years	UBM	6	25.100028	11	30.320034	NA	18.0532465329388	3.63983137296458	3.64505477801202e-7	94.3153046135927	28.380033	NA	31.230035
stepwiseqtl	all-years	UBM	7	67.350086	NA	NA	bin_7@67.35cM_SCF193103	23.0008972653391	4.9942263477824	1.51097580003423e-8	94.3153046135927	65.870085	2.670002	68.540087
stepwiseqtl	all-years	UBM	7	70.82009	NA	NA	bin_7@70.82cM_scaffold_93028_376	17.6583239249129	3.53943301971744	4.99665245023984e-6	94.3153046135927	68.850088	4.460003	73.310091
stepwiseqtl	all-years	UBM	7	70.82009	9	22.59002	NA	12.1091329313346	2.23782822997529	2.2828204408209e-4	94.3153046135927	28.380033	NA	31.230035
stepwiseqtl	2012	UBM	8	25.160025	NA	NA	bin_8@25.16cM_scaffold_2111_5324	17.0971933979489	3.55352863960692	1.1933478485382e-6	94.9403549417923	23.900024	3.660004	27.560028
stepwiseqtl	2013	UBM	8	2.380003	NA	NA	bin_8@2.38cM_scaffold_1656_11289	11.9421818144834	4.89918129481082	5.310338835329281e-9	89.1139669783479	0	6.500005	6.500005
stepwiseqtl	2011	UBM	9	87.090078	NA	NA	bin_9@87.09cM_scaffold_57514_1484	21.6899704799293	5.92275858338267	6.898348559047919e-11	92.7080509761038	87.010077	0.790002999999999	87.80008
stepwiseqtl	2012	UBM	9	4.560005	NA	NA	bin_9@4.56cM_scaffold_127896_347	34.1075167640436	9.56321891949032	0	94.9403549417923	1.130001	5.690006	6.820007
stepwiseqtl	2013	UBM	9	60.880053	NA	NA	bin_9@60.88cM_scaffold_29920_2780	18.5167422371572	8.48246278078636	7.33857419277228e-14	89.1139669783479	58.28005	5.950007	64.230057
stepwiseqtl	all-years	UBM	9	22.59002	NA	NA	bin_9@22.59cM_scaffold_444_4221	12.7890158500615	2.38686289044466	6.9115648929096e-4	94.3153046135927	21.730019	7.180007	28.910026
stepwiseqtl	all-years	UBM	9	48.370041	NA	NA	bin_9@48.37cM_scaffold_2866_662	34.319271994072	8.87894544675918	3.40838468559923e-14	94.3153046135927	47.77004	1.520002	49.290042
stepwiseqtl	2011	UBM	10	34.830031	NA	NA	bin_10@34.83cM_scaffold_140834_192	36.1092276370103	12.328790916696	0	92.7080509761038	32.910029	3.700008	36.610037
stepwiseqtl	2012	UBM	10	41.870043	NA	NA	bin_10@41.87cM_scaffold_43599_778	13.6893462644445	2.68695647075305	6.25496448815044e-5	94.9403549417923	39.030042	4.180002	43.210044
stepwiseqtl	2012	UBM	10	43.210044	NA	NA	bin_10@43.21cM_scaffold_4975_3252	7.05660531593587	1.24237212196699	1.8070046530538e-4	94.9403549417923	41.870043	1.920002	43.790045
stepwiseqtl	2012	UBM	10	41.870043	11	30.320034	NA	10.3313409069435	1.91838388472245	4.3592556634097e-4	94.9403549417923	28.380033	NA	31.230035
stepwiseqtl	2013	UBM	10	48.940051	NA	NA	bin_10@48.94cM_scaffold_19499_3539	28.093972058437	15.2066007347021	3.33066907387547e-16	89.1139669783479	45.750048	6.040007	51.790055
stepwiseqtl	2013	UBM	10	48.940051	12	50.470034	NA	9.78939365302382	3.87642755349239	6.35322478370615e-5	89.1139669783479	57.590041	NA	62.070045
stepwiseqtl	all-years	UBM	10	48.940051	NA	NA	bin_10@48.94cM_scaffold_19499_3539	40.6837096342931	11.6548247595924	0	94.3153046135927	45.750048	4.250006	50.000054
stepwiseqtl	2011	UBM	11	23.010022	NA	NA	bin_11@23.01cM_scaffold_101041_435	15.9184938559082	3.98910043263633	2.8023250386866e-11	92.7080509761038	20.18002	5.890006	26.070026
stepwiseqtl	2011	UBM	11	53.000061	NA	NA	bin_11@53cM_scaffold_51138_759	17.3580285611414	4.44315168796189	2.7672308888782e-12	92.7080509761038	51.94006	1.650002	53.590062
stepwiseqtl	2012	UBM	11	30.320034	NA	NA	bin_11@30.32cM_scaffold_28856_2095	58.4030797967293	26.0826675280746	0	94.9403549417923	28.380033	2.850002	31.230035
stepwiseqtl	2013	UBM	11	38.070045	NA	NA	bin_11@38.07cM_scaffold_7181_4242	29.4102287467142	16.2974543081853	0	89.1139669783479	30.320034	8.880013	39.200047
stepwiseqtl	all-years	UBM	11	30.320034	NA	NA	bin_11@30.32cM_scaffold_28856_2095	55.3060575871222	20.2041478353436	0	94.3153046135927	28.380033	2.850002	31.230035
stepwiseqtl	2013	UBM	12	50.470034	NA	NA	bin_12@50.47cM_scaffold_10505_3485	14.5919528942987	6.25583708912528	4.93117865651982e-7	89.1139669783479	48.810032	4.960003	53.770035
stepwiseqtl	2013	UBM	12	58.930042	NA	NA	bin_12@58.93cM_scf79c	11.4238454241529	4.64663058936137	1.27738729593929e-8	89.1139669783479	57.590041	4.480004	62.070045
stepwiseqtl	2012	UBW	1	77.860069	NA	NA	bin_1@77.86cM_scaffold_41901_298	19.8421236957568	8.34210881002411	4.44089209850063e-16	90.2330447281029	71.140061	10.25001	81.390071
stepwiseqtl	2013	UBW	1	39.760032	NA	NA	bin_1@39.76cM_scaffold_24816_4190	9.87798488199866	2.74114299974865	3.977924507792e-6	92.3822268596651	32.270021	13.510017	45.780038
stepwiseqtl	all-years	UBW	1	100.35009	NA	NA	bin_1@100.35cM_scaffold_81716_1234	21.8735057599232	10.4277320669723	7.771561172376101e-16	87.3045097287534	97.960089	4.58000200000001	102.540091
stepwiseqtl	2013	UBW	2	73.480084	NA	NA	bin_2@73.48cM_scaffold_9595_7405	17.6690453168002	5.58298632566144	9.06574815218164e-11	92.3822268596651	67.310081	7.390004	74.700085
stepwiseqtl	all-years	UBW	2	84.390093	NA	NA	bin_2@84.39cM_scaffold_17171_1079	16.0982751093922	7.04216726085006	1.2263068127627e-7	87.3045097287534	84.190092	6.730013	90.920105
stepwiseqtl	all-years	UBW	2	84.390093	8	80.220086	NA	8.7269744810458	3.43108063142684	4.3880867723533e-4	87.3045097287534	54.960038	NA	57.23004
stepwiseqtl	2012	UBW	3	56.180055	NA	NA	bin_3@56.18cM_scf5304	11.8688884758694	4.36328620291299	1.1841339020435302e-9	90.2330447281029	50.640052	7.940004	58.580056
stepwiseqtl	2013	UBW	4	29.890034	NA	NA	bin_4@29.89cM_scaffold_195_14929	35.2875783488592	15.2217589301138	1.11022302462516e-16	92.3822268596651	29.330033	2.990002	32.320035
stepwiseqtl	2013	UBW	4	29.890034	9	58.28005	NA	19.9166297180106	6.53924145912048	3.53242013417798e-9	92.3822268596651	56.660039	NA	57.590041
stepwiseqtl	2012	UBW	5	76.390065	NA	NA	bin_5@76.39cM_scaffold_21920_2900	10.5161941491704	3.78088072321474	1.41049111279656e-8	90.2330447281029	72.750059	9.91001300000001	82.660072
stepwiseqtl	all-years	UBW	5	56.540046	NA	NA	bin_5@56.54cM_scaffold_44092_853	9.07399070266102	3.5852135563356202	1.10068964964682e-6	87.3045097287534	54.270044	4.140004	58.410048
stepwiseqtl	2012	UBW	6	35.950044	NA	NA	bin_6@35.95cM_scaffold_27703_3875	16.6000277596537	6.6043722991227	1.96287430753728e-13	90.2330447281029	35.780043	4.580006	40.360049
stepwiseqtl	2013	UBW	6	34.160041	NA	NA	bin_6@34.16cM_scaffold_9674_5717	20.3510317622865	6.73189897861877	2.2279955658177597e-12	92.3822268596651	31.910037	5.370008	37.280045
stepwiseqtl	all-years	UBW	6	3.020005	NA	NA	bin_6@3.02cM_SCF124927	22.9961972083872	11.1504103393938	1.11022302462516e-16	87.3045097287534	0.900002	3.570006	4.470008
stepwiseqtl	2013	UBW	7	64.380083	NA	NA	bin_7@64.38cM_scaffold_89768_544	20.4742414459531	6.7870182608075	1.97787177746989e-8	92.3822268596651	62.02008	5.330006	67.350086
stepwiseqtl	2013	UBW	7	64.380083	12	57.23004	NA	12.2019156113601	3.51795927574565	4.97275160462607e-5	92.3822268596651	56.660039	NA	57.590041
stepwiseqtl	2012	UBW	8	41.090035	NA	NA	bin_8@41.09cM_scaffold_9117_954	9.524601334094	3.36925306702608	8.63156768282636e-8	90.2330447281029	36.230034	13.120011	49.350045
stepwiseqtl	2013	UBW	8	41.680038	NA	NA	bin_8@41.68cM_scaffold_51568_342	14.851000083827	4.47475830543875	4.40142589042125e-9	92.3822268596651	36.230034	7.240007	43.470041
stepwiseqtl	all-years	UBW	8	80.220086	NA	NA	bin_8@80.22cM_scaffold_17469_2953	13.2614222808793	5.56546748401894	6.68124567049233e-6	87.3045097287534	76.650085	4.72000199999999	81.370087
stepwiseqtl	2012	UBW	9	37.470033	NA	NA	bin_9@37.47cM_SCF136207	14.7244332440305	5.67627070725216	6.2253535659806395e-12	90.2330447281029	29.730027	10.720008	40.450035
stepwiseqtl	2013	UBW	9	58.28005	NA	NA	bin_9@58.28cM_scaffold_184159_239	31.3035366366213	12.5588647805761	1.95399252334028e-14	92.3822268596651	57.180049	1.91000200000001	59.090051
stepwiseqtl	2012	UBW	10	48.940051	NA	NA	bin_10@48.94cM_scaffold_19499_3539	18.980743601461	7.86318363161877	2.44249065417534e-15	90.2330447281029	45.750048	3.570005	49.320053
stepwiseqtl	2013	UBW	10	61.460062	NA	NA	bin_10@61.46cM_scaffold_50997_727	15.3612805569109	4.66829465576211	9.21221495597813e-6	92.3822268596651	58.430061	4.760003	63.190064
stepwiseqtl	2013	UBW	10	61.460062	12	2.84	NA	9.1376902024911	2.50525245951729	0.00165871400153328	92.3822268596651	56.660039	NA	57.590041
stepwiseqtl	all-years	UBW	10	28.150021	NA	NA	bin_10@28.15cM_scaffold_173749_80	32.0478640427098	17.8657987449515	0	87.3045097287534	21.51002	8.300004	29.810024
stepwiseqtl	all-years	UBW	10	28.150021	12	56.660039	NA	16.1151699066106	7.05131019440347	1.03496631265187e-8	87.3045097287534	54.960038	NA	57.23004
stepwiseqtl	2012	UBW	11	30.320034	NA	NA	bin_11@30.32cM_scaffold_28856_2095	25.3306299267187	11.7145647547814	0	90.2330447281029	28.380033	2.850002	31.230035
stepwiseqtl	2012	UBW	11	50.630058	NA	NA	bin_11@50.63cM_SCF57497	9.47960203346747	3.3508726336554	9.37011130908161e-8	90.2330447281029	47.620055	5.970007	53.590062
stepwiseqtl	all-years	UBW	11	39.890048	NA	NA	bin_11@39.89cM_SCF21596	22.3332341538154	10.7209735705327	4.44089209850063e-16	87.3045097287534	38.070045	4.980006	43.050051
stepwiseqtl	2013	UBW	12	2.84	NA	NA	bin_12@2.84cM_Ig28559a	14.8851570346982	4.48761742102614	1.5987184253774e-5	92.3822268596651	2.84	1.960001	4.800001
stepwiseqtl	2013	UBW	12	57.23004	NA	NA	bin_12@57.23cM_scaffold_5160_1395	34.0000482724885	14.3248299224486	5.55111512312578e-16	92.3822268596651	56.660039	0.930002000000002	57.590041
stepwiseqtl	all-years	UBW	12	49.400033	NA	NA	bin_12@49.4cM_scaffold_40948_2457	5.55275149638476	2.08720625907537	3.2378497858243e-4	87.3045097287534	44.600028	9.170007	53.770035
stepwiseqtl	all-years	UBW	12	56.660039	NA	NA	bin_12@56.66cM_SCF116567	17.8853589253135	8.03313099498878	9.16131637218598e-9	87.3045097287534	54.960038	2.27000200000001	57.23004
stepwiseqtl	2013	Brix	1	41.320035	NA	NA	bin_1@41.32cM_scaffold_36632_1209	15.3123366983023	5.99559816652564	4.25570689799315e-12	90.1769772611971	35.960029	9.820009	45.780038
stepwiseqtl	2013	Brix	3	34.780033	NA	NA	bin_3@34.78cM_scaffold_2087_7048	22.9038313966093	10.2104566921737	0	90.1769772611971	32.77003	3.420006	36.190036
stepwiseqtl	2013	Brix	4	35.640043	NA	NA	bin_4@35.64cM_SCF154541	22.6943013579015	10.0802684772121	0	90.1769772611971	29.890034	13.970016	43.86005
stepwiseqtl	2013	Brix	5	63.170054	NA	NA	bin_5@63.17cM_SCF11431	12.1577558465679	4.51664694117919	1.2147112204985402e-9	90.1769772611971	60.97005	4.43000499999999	65.400055
stepwiseqtl	2013	Brix	8	14.950016	NA	NA	bin_8@14.95cM_scaffold_135908_391	7.4814440416891	2.57480918968081	4.97083849904101e-6	90.1769772611971	1.790002	44.59004	46.380042
stepwiseqtl	2013	Brix	9	14.020016	NA	NA	bin_9@14.02cM_scaffold_15781_578	15.6841527511194	6.17967342378033	2.1822543772032097e-12	90.1769772611971	11.64001	7.220007	18.860017
stepwiseqtl	2013	Brix	9	84.810075	NA	NA	bin_9@84.81cM_scaffold_10644_3379	25.4235833949294	11.8443915435375	0	90.1769772611971	81.240073	4.160003	85.400076
stepwiseqtl	2013	Brix	10	18.530015	NA	NA	bin_10@18.53cM_scaffold_10669_2217	8.8112613270591	3.09857593600559	4.72289250819102e-7	90.1769772611971	4.800006	23.350015	28.150021
stepwiseqtl	2013	Brix	11	24.540025	NA	NA	bin_11@24.54cM_scaffold_113473_247	12.3464446281326	4.60108626450591	8.667936368667031e-10	90.1769772611971	20.18002	11.050015	31.230035
stepwiseqtl	2013	Brix	12	56.660039	NA	NA	bin_12@56.66cM_SCF116567	23.9633999855926	10.8819602922428	0	90.1769772611971	54.960038	2.27000200000001	57.23004
stepwiseqtl	2012	UCD	1	29.040015	NA	NA	bin_1@29.04cM_scaffold_35977_2889	18.7619909065007	11.3948478382518	8.659739592076221e-15	85.6277256158761	25.470014	4.510003	29.980017
stepwiseqtl	2013	UCD	1	32.270021	NA	NA	bin_1@32.27cM_scaffold_8765_4335	10.1363108249348	3.3979650193068	4.4797515919015e-8	90.8363646061711	25.470014	14.290018	39.760032
stepwiseqtl	all-years	UCD	1	29.040015	NA	NA	bin_1@29.04cM_scaffold_35977_2889	23.3401343789001	5.47222220457246	3.1086244689504403e-15	93.8932164467376	25.470014	4.510003	29.980017
stepwiseqtl	2012	UCD	2	6.450009	NA	NA	bin_2@6.45cM_scaffold_21168_3751	9.38746156475103	4.87561386453845	1.69762983226462e-7	85.6277256158761	2.380005	8.930006	11.310011
stepwiseqtl	2013	UCD	2	59.380069	NA	NA	bin_2@59.38cM_scaffold_6814_6237	19.4406392190422	7.61586948684342	2.55351295663786e-15	90.8363646061711	54.750059	6.480013	61.230072
stepwiseqtl	all-years	UCD	2	58.780067	NA	NA	bin_2@58.78cM_scaffold_6617_6623	32.7479835122625	8.87865557401454	0	93.8932164467376	56.670061	4.560011	61.230072
stepwiseqtl	2011	UCD	3	52.940053	NA	NA	bin_3@52.94cM_scaffold_14059_5352	17.7044383438142	5.26390364881762	1.84741111297626e-13	91.5734038760634	50.640052	7.940004	58.580056
stepwiseqtl	2011	UCD	4	50.140058	NA	NA	bin_4@50.14cM_scaffold_6529_1808	19.079457273381	5.7897692052032	1.70974345792274e-14	91.5734038760634	46.740054	9.680005	56.420059
stepwiseqtl	2012	UCD	4	49.280057	NA	NA	bin_4@49.28cM_scaffold_1015_8686	14.0770423863989	7.89955045415253	3.9061420764596694e-11	85.6277256158761	46.850055	9.570004	56.420059
stepwiseqtl	2012	UCD	4	85.100083	NA	NA	bin_4@85.1cM_SCF145739	6.877890463713	3.42977352761119	1.44049238335331e-5	85.6277256158761	81.730079	4.620007	86.350086
stepwiseqtl	2013	UCD	4	26.790028	NA	NA	bin_4@26.79cM_SCF6530	34.2776694509252	17.4607474964053	0	90.8363646061711	26.490026	0.570003	27.060029
stepwiseqtl	all-years	UCD	4	29.890034	NA	NA	bin_4@29.89cM_scaffold_195_14929	15.6114958449683	3.26157854310858	1.99701070768832e-6	93.8932164467376	29.330033	2.990002	32.320035
stepwiseqtl	all-years	UCD	4	34.860041	NA	NA	bin_4@34.86cM_scaffold_9081_1399	8.65257807794846	1.63461468253608	8.63631059422332e-6	93.8932164467376	33.86004	10.00001	43.86005
stepwiseqtl	all-years	UCD	4	29.890034	5	52.000043	NA	11.1741423978691	2.1886298115252	6.65005338140734e-5	93.8932164467376	12.210008	NA	18.170011
stepwiseqtl	2011	UCD	5	68.530057	NA	NA	bin_5@68.53cM_scaffold_38137_966	13.3579937325724	3.7261916592916	3.39797967541244e-10	91.5734038760634	65.400055	7.350004	72.750059
stepwiseqtl	2012	UCD	5	44.740029	NA	NA	bin_5@44.74cM_scaffold_23139_3315	9.66142368971195	5.04039594966183	1.04304448855785e-7	85.6277256158761	42.430027	11.840017	54.270044
stepwiseqtl	2013	UCD	5	45.18003	NA	NA	bin_5@45.18cM_scaffold_6777_7504	17.3545209439119	6.56128133371931	1.08357767203415e-13	90.8363646061711	42.430027	8.800013	51.23004
stepwiseqtl	all-years	UCD	5	52.000043	NA	NA	bin_5@52cM_scaffold_19676_3590	32.7777862371474	8.89090284308988	2.2204460492503099e-16	93.8932164467376	50.700039	3.570005	54.270044
stepwiseqtl	2012	UCD	6	18.04002	NA	NA	bin_6@18.04cM_scaffold_93830_824	13.3512145099367	7.40218180940032	1.43467238089556e-10	85.6277256158761	11.650015	9.360009	21.010024
stepwiseqtl	2012	UCD	6	66.770091	NA	NA	bin_6@66.77cM_scaffold_97576_996	9.85432249168029	5.15726588425395	7.40051369074735e-8	85.6277256158761	60.980086	9.370008	70.350094
stepwiseqtl	2013	UCD	6	45.600059	NA	NA	bin_6@45.6cM_scaffold_37239_2606	12.6753198842422	4.43063511338406	4.81242934391446e-10	90.8363646061711	44.390058	2.55000699999999	46.940065
stepwiseqtl	all-years	UCD	6	40.50005	NA	NA	bin_6@40.5cM_scaffold_38187_2604	17.4320640783582	3.74096836968168	1.93921321778312e-7	93.8932164467376	40.360049	5.24001000000001	45.600059
stepwiseqtl	all-years	UCD	6	40.50005	9	8.810009	NA	10.1655844817341	1.96243336034878	2.3371910738723e-4	93.8932164467376	12.210008	NA	18.170011
stepwiseqtl	2011	UCD	7	44.800054	NA	NA	bin_7@44.8cM_scaffold_3117_7035	26.0380644034178	8.77739209250106	0	91.5734038760634	42.590053	4.950004	47.540057
stepwiseqtl	2011	UCD	7	64.370082	NA	NA	bin_7@64.37cM_scaffold_79768_1133	17.2685687345566	5.10130369593388	6.8101662087372e-9	91.5734038760634	60.620079	4.070005	64.690084
stepwiseqtl	2011	UCD	7	64.370082	8	72.970082	NA	8.58803289934303	2.23668026492895	3.0374222057771e-4	91.5734038760634	7.180005	NA	18.170011
stepwiseqtl	2012	UCD	7	47.540057	NA	NA	bin_7@47.54cM_scaffold_16392_3223	14.1223353607538	7.93096108669663	3.6014080606605596e-11	85.6277256158761	38.260048	11.670012	49.93006
stepwiseqtl	all-years	UCD	7	47.540057	NA	NA	bin_7@47.54cM_scaffold_16392_3223	34.8402097297802	9.76321652254177	0	93.8932164467376	46.010056	3.570002	49.580058
stepwiseqtl	all-years	UCD	7	47.540057	9	30.920028	NA	11.5532955195108	2.27529563923099	4.11850369013145e-5	93.8932164467376	12.210008	NA	18.170011
stepwiseqtl	2011	UCD	8	11.970011	NA	NA	bin_8@11.97cM_scaffold_141394_22	6.18787991871882	1.55769915185876	7.19700354310238e-5	91.5734038760634	10.910009	25.320025	36.230034
stepwiseqtl	2011	UCD	8	72.970082	NA	NA	bin_8@72.97cM_scaffold_37461_3262	16.1026892627782	4.67580409227749	4.04691691269221e-8	91.5734038760634	72.380081	4.16000299999999	76.540084
stepwiseqtl	2012	UCD	8	76.650085	NA	NA	bin_8@76.65cM_scaffold_2175_6019	7.978020963488	4.04971780891637	2.06689303605678e-6	85.6277256158761	72.380081	7.84000499999999	80.220086
stepwiseqtl	2011	UCD	9	84.220074	NA	NA	bin_9@84.22cM_scaffold_30128_1137	20.5813983895293	6.38728402643069	1.33226762955019e-15	91.5734038760634	81.240073	4.160003	85.400076
stepwiseqtl	2013	UCD	9	50.150043	NA	NA	bin_9@50.15cM_scaffold_127904_81	23.4888423784791	9.86837165542512	0	90.8363646061711	48.370041	7.920005	56.290046
stepwiseqtl	all-years	UCD	9	8.810009	NA	NA	bin_9@8.81cM_scaffold_14290_5672	13.2198236376793	2.66709018054269	3.88731876140858e-5	93.8932164467376	1.130001	10.510009	11.64001
stepwiseqtl	all-years	UCD	9	30.920028	NA	NA	bin_9@30.92cM_SCF88396	18.8469602609393	4.13041441519465	3.05910075049098e-8	93.8932164467376	28.910026	2.170004	31.08003
stepwiseqtl	2013	UCD	10	4.800006	NA	NA	bin_10@4.8cM_scaffold_21682_3511	6.3439917155229	1.99978857264141	3.68187534423026e-5	90.8363646061711	2.960002	12.000009	14.960011
stepwiseqtl	2011	UCD	11	44.640053	NA	NA	bin_11@44.64cM_scaffold_66939_1710	14.3792193716569	4.07119788407293	5.83020298705605e-11	91.5734038760634	38.070045	11.990011	50.060056
stepwiseqtl	2013	UCD	11	65.660079	NA	NA	bin_11@65.66cM_scaffold_69192_1226	16.0627632043005	5.94176246628301	1.10522702101434e-12	90.8363646061711	62.590077	7.240007	69.830084
stepwiseqtl	2013	UCD	11	79.330095	NA	NA	bin_11@79.33cM_scaffold_56695_1863	7.62596885920242	2.45409875563807	3.8511593961621e-6	90.8363646061711	78.020094	3.00000300000001	81.020097
stepwiseqtl	2011	UCD	12	14.590009	NA	NA	bin_12@14.59cM_scaffold_58926_848	15.0522839736889	4.30392072620931	1.82213133470555e-11	91.5734038760634	7.180005	10.990006	18.170011
stepwiseqtl	2012	UCD	12	7.910006	NA	NA	bin_12@7.91cM_scaffold_16656_4281	11.1938305118672	5.98846193850252	6.79822842464262e-9	85.6277256158761	7.180005	7.410004	14.590009
stepwiseqtl	2013	UCD	12	38.110019	NA	NA	bin_12@38.11cM_scaffold_26512_1632	11.8592762552319	4.08979467604378	2.07113826089511e-9	90.8363646061711	33.400018	7.130002	40.53002
stepwiseqtl	all-years	UCD	12	14.590009	NA	NA	bin_12@14.59cM_scaffold_58926_848	18.9908739358139	4.17087912947827	1.99906757814006e-12	93.8932164467376	12.210008	5.960003	18.170011
stepwiseqtl	2012	UCLP	1	37.460031	NA	NA	bin_1@37.46cM_scaffold_56836_1453	13.7756748895629	6.17322477266096	4.44118075648703e-10	88.4650260370372	32.270021	12.060015	44.330036
stepwiseqtl	2013	UCLP	1	25.470014	NA	NA	bin_1@25.47cM_scaffold_55875_1442	20.3772162655403	7.14289784138373	2.22937307503557e-8	91.9311623325589	22.620007	6.420008	29.040015
stepwiseqtl	2013	UCLP	1	25.470014	4	33.580039	NA	9.60551592323081	2.81082042878577	9.8765123378885e-4	91.9311623325589	19.070012	NA	38.110019
stepwiseqtl	2011	UCLP	3	28.640026	NA	NA	bin_3@28.64cM_scaffold_13388_3745	21.1587173502234	7.59932403135642	1.4193159980635501e-9	90.33205539432	26.570025	6.200005	32.77003
stepwiseqtl	2011	UCLP	3	28.640026	11	79.550096	NA	16.2328470072085	5.41834123390186	8.92624119064322e-8	90.33205539432	78.020094	NA	81.020097
stepwiseqtl	2012	UCLP	3	30.260029	NA	NA	bin_3@30.26cM_scaffold_90420_584	23.5184423561341	12.4441552078487	0	88.4650260370372	28.640026	4.130004	32.77003
stepwiseqtl	2013	UCLP	3	30.230028	NA	NA	bin_3@30.23cM_scaffold_36500_3209	13.5860857385348	4.24537732003775	7.02657923099537e-5	91.9311623325589	26.570025	6.200005	32.77003
stepwiseqtl	2013	UCLP	3	30.230028	10	4.800006	NA	9.63622832608476	2.82122251729942	9.5436322127895e-4	91.9311623325589	19.070012	NA	38.110019
stepwiseqtl	2012	UCLP	4	28.700032	NA	NA	bin_4@28.7cM_scaffold_3474_6975	16.0211237546188	7.45473421923423	1.10038057110629e-7	88.4650260370372	23.500022	8.820013	32.320035
stepwiseqtl	2012	UCLP	4	28.700032	9	40.450035	NA	8.45393667995765	3.47082093461594	5.760845290923e-4	88.4650260370372	50.470034	NA	56.660039
stepwiseqtl	2013	UCLP	4	33.580039	NA	NA	bin_4@33.58cM_scaffold_82274_764	14.4437677615274	4.57843928869526	2.65450726790739e-5	91.9311623325589	29.890034	4.970007	34.860041
stepwiseqtl	2011	UCLP	5	25.190015	NA	NA	bin_5@25.19cM_scaffold_9832_4414	13.6482884272328	4.38650289266316	5.55472357000042e-9	90.33205539432	23.690012	1.790004	25.480016
stepwiseqtl	2012	UCLP	5	31.090019	NA	NA	bin_5@31.09cM_scaffold_20582_2639	12.9001038067468	5.69729028448484	1.88585835836363e-9	88.4650260370372	26.360017	20.750014	47.110031
stepwiseqtl	2013	UCLP	5	20.630009	NA	NA	bin_5@20.63cM_scaffold_47787_264	7.68972465498607	2.18121687265831	7.7086914916924e-5	91.9311623325589	5.360003	20.120013	25.480016
stepwiseqtl	all-years	UCLP	5	24.290014	NA	NA	bin_5@24.29cM_scaffold_143782_351	14.8076271943914	8.48091459306421	2.7811974945279897e-11	83.060410438432	22.38001	3.100006	25.480016
stepwiseqtl	2011	UCLP	6	76.680099	NA	NA	bin_6@76.68cM_scaffold_17307_5204	20.3688710258491	7.22948762019475	2.56794585595799e-13	90.33205539432	74.470097	4.770003	79.2401
stepwiseqtl	all-years	UCLP	6	28.170032	NA	NA	bin_6@28.17cM_scaffold_57397_425	14.2631653842515	8.10433986476806	7.12415682002643e-11	83.060410438432	27.09003	3.450004	30.540034
stepwiseqtl	all-years	UCLP	6	75.660098	NA	NA	bin_6@75.66cM_scaffold_7268_8243	20.7521592193693	12.9797772251233	8.881784197001249e-16	83.060410438432	73.280095	5.960005	79.2401
stepwiseqtl	2011	UCLP	7	25.820039	NA	NA	bin_7@25.82cM_SCF25221	22.1732897877715	8.08628732475226	3.62324836800099e-10	90.33205539432	22.900034	5.660006	28.56004
stepwiseqtl	2011	UCLP	7	35.190046	NA	NA	bin_7@35.19cM_SCF111145	15.5335885352865	5.13192286505368	2.20379859494635e-6	90.33205539432	29.450041	12.280008	41.730049
stepwiseqtl	2011	UCLP	7	68.850088	NA	NA	bin_7@68.85cM_scaffold_26825_3477	20.8599626819103	7.45849322675362	2.11762141155702e-9	90.33205539432	68.540087	4.770004	73.310091
stepwiseqtl	2011	UCLP	7	25.820039	10	52.800056	NA	15.7191398507847	5.2073909286934	1.77874211582107e-7	90.33205539432	78.020094	NA	81.020097
stepwiseqtl	2011	UCLP	7	35.190046	7	68.850088	NA	10.830785234781	3.34189890991348	1.0232025754319e-4	90.33205539432	78.020094	NA	81.020097
stepwiseqtl	2012	UCLP	7	35.700047	NA	NA	bin_7@35.7cM_scaffold_285_5082	8.05855250989222	3.28733892976224	5.33701859106728e-6	88.4650260370372	25.820039	34.80004	60.620079
stepwiseqtl	2013	UCLP	7	28.56004	NA	NA	bin_7@28.56cM_scaffold_20940_1397	16.5786502127389	5.44711903614532	4.07882838615592e-10	91.9311623325589	25.820039	6.600003	32.420042
stepwiseqtl	2013	UCLP	7	59.000078	NA	NA	bin_7@59cM_SCF4305	9.21985758435508	2.68104312445422	9.72767094797877e-6	91.9311623325589	56.130075	5.890005	62.02008
stepwiseqtl	all-years	UCLP	7	28.56004	NA	NA	bin_7@28.56cM_scaffold_20940_1397	8.73303091686007	4.58166265177951	9.55616829112493e-7	83.060410438432	25.820039	6.600003	32.420042
stepwiseqtl	all-years	UCLP	7	64.690084	NA	NA	bin_7@64.69cM_scaffold_79143_1116	12.4188308356835	6.86968195173617	1.7148362729813e-9	83.060410438432	62.02008	6.520007	68.540087
stepwiseqtl	2011	UCLP	8	60.930067	NA	NA	bin_8@60.93cM_SCF2714	8.35142803971168	2.48708205475928	1.34033614789253e-5	90.33205539432	58.05006	5.950012	64.000072
stepwiseqtl	2012	UCLP	8	14.650015	NA	NA	bin_8@14.65cM_SCF107477	13.9104693131503	6.24765363378764	3.55420803899165e-10	88.4650260370372	10.910009	6.120008	17.030017
stepwiseqtl	2011	UCLP	9	48.370041	NA	NA	bin_9@48.37cM_scaffold_2866_662	10.6876385809055	3.29094964865678	4.37598301594733e-7	90.33205539432	44.630038	24.070024	68.700062
stepwiseqtl	2012	UCLP	9	40.450035	NA	NA	bin_9@40.45cM_scaffold_56350_923	15.5485682118511	7.17755153830534	2.18063126222745e-7	88.4650260370372	38.060034	9.120005	47.180039
stepwiseqtl	2013	UCLP	9	50.150043	NA	NA	bin_9@50.15cM_scaffold_127904_81	16.7063918276817	5.50094930738094	3.42027961508506e-10	91.9311623325589	44.630038	10.660007	55.290045
stepwiseqtl	2011	UCLP	10	52.800056	NA	NA	bin_10@52.8cM_scaffold_4545_1974	38.602709713855	18.1862253644014	0	90.33205539432	51.790055	2.380002	54.170057
stepwiseqtl	2012	UCLP	10	54.170057	NA	NA	bin_10@54.17cM_scaffold_29128_891	14.8469905315702	6.77347803573095	7.551181901988001e-11	88.4650260370372	51.790055	9.670007	61.460062
stepwiseqtl	2013	UCLP	10	4.800006	NA	NA	bin_10@4.8cM_scaffold_21682_3511	23.3952556409892	8.64064797463254	5.15821163560304e-10	91.9311623325589	4.180005	8.400005	12.58001
stepwiseqtl	all-years	UCLP	10	4.800006	NA	NA	bin_10@4.8cM_scaffold_21682_3511	5.30098930188332	2.64930365768232	3.1971942155495e-4	83.060410438432	0.97	8.030007	9.000007
stepwiseqtl	all-years	UCLP	10	51.790055	NA	NA	bin_10@51.79cM_scaffold_6929_8428	15.7908387342152	9.17535202636823	5.08015851607979e-12	83.060410438432	49.030052	6.29000600000001	55.320058
stepwiseqtl	2011	UCLP	11	79.550096	NA	NA	bin_11@79.55cM_scaffold_20323_4482	19.990187231029	7.05499313091305	6.75170797048708e-9	90.33205539432	78.020094	3.00000300000001	81.020097
stepwiseqtl	2012	UCLP	11	38.690046	NA	NA	bin_11@38.69cM_scaffold_75872_1322	25.6153605601862	14.0609104114651	0	88.4650260370372	37.210042	4.460008	41.67005
stepwiseqtl	2013	UCLP	11	68.050083	NA	NA	bin_11@68.05cM_scaffold_113569_478	23.1628151690516	8.52023058683889	6.91413148956599e-10	91.9311623325589	62.590077	7.240007	69.830084
stepwiseqtl	2013	UCLP	11	68.050083	12	19.300013	NA	12.5686144525931	3.86162042293464	3.21990570069097e-5	91.9311623325589	19.070012	NA	38.110019
stepwiseqtl	all-years	UCLP	11	39.890048	NA	NA	bin_11@39.89cM_SCF21596	8.49273747007145	4.44037105483272	1.4399776551155e-6	83.060410438432	38.070045	4.980006	43.050051
stepwiseqtl	all-years	UCLP	11	59.180072	NA	NA	bin_11@59.18cM_scaffold_253_10157	11.3150440683528	6.160081145958	4.53997606331136e-5	83.060410438432	51.94006	8.66001499999999	60.600075
stepwiseqtl	all-years	UCLP	11	59.180072	12	18.170011	NA	10.1422049619178	5.42924814779232	3.19204932637263e-5	83.060410438432	15.19001	NA	19.070012
stepwiseqtl	2012	UCLP	12	54.390037	NA	NA	bin_12@54.39cM_scaffold_70077_1397	12.5194880503782	5.49440811161499	3.5337321957484805e-9	88.4650260370372	50.470034	6.190005	56.660039
stepwiseqtl	2013	UCLP	12	19.300013	NA	NA	bin_12@19.3cM_scaffold_23546_462	26.0623285824588	10.0865115811724	1.73676628634212e-11	91.9311623325589	19.070012	19.040007	38.110019
stepwiseqtl	all-years	UCLP	12	18.170011	NA	NA	bin_12@18.17cM_scaffold_104350_512	15.2242754239785	8.77290764155623	1.52586228541196e-7	83.060410438432	15.19001	3.880002	19.070012
stepwiseqtl	2011	UCLS	1	29.040015	NA	NA	bin_1@29.04cM_scaffold_35977_2889	4.86551542477952	1.41135664768579	6.6222255240888e-4	90.1079050551121	21.650004	8.330013	29.980017
stepwiseqtl	2011	UCLS	1	41.320035	NA	NA	bin_1@41.32cM_scaffold_36632_1209	18.6542761838698	6.60331042087044	7.973057769561361e-10	90.1079050551121	37.460031	6.870005	44.330036
stepwiseqtl	2011	UCLS	1	85.570075	NA	NA	bin_1@85.57cM_1trimcontig179737	14.6317604944329	4.88115008180991	3.7688741016950196e-11	90.1079050551121	83.770073	5.630005	89.400078
stepwiseqtl	2011	UCLS	1	41.320035	6	7.850012	NA	11.0421697898538	3.49673662923736	8.36680839455539e-6	90.1079050551121	31.230035	NA	37.500044
stepwiseqtl	2013	UCLS	1	110.2001	NA	NA	bin_1@110.2cM_scaffold_2363_13188	20.4893118221927	4.57224104804382	2.11965355489951e-7	94.8732042693399	108.100098	3.880003	111.980101
stepwiseqtl	2013	UCLS	1	110.2001	4	26.490026	NA	16.037398344006	3.31758125072115	3.1833457828645e-6	94.8732042693399	59.090051	NA	61.850055
stepwiseqtl	all-years	UCLS	1	31.68002	NA	NA	bin_1@31.68cM_scaffold_2207_9299	31.2774913788787	9.82427417967212	3.8968828164343e-14	92.7600530918172	30.270018	2.000003	32.270021
stepwiseqtl	all-years	UCLS	1	31.68002	6	5.770011	NA	16.1740813254401	4.03940037949525	5.3878887218417e-7	92.7600530918172	52.800056	NA	57.15006
stepwiseqtl	2013	UCLS	2	47.790044	NA	NA	bin_2@47.79cM_ct89348	43.3160939782844	14.6064550566769	0	94.8732042693399	43.420042	5.87000399999999	49.290046
stepwiseqtl	2013	UCLS	2	75.430088	NA	NA	bin_2@75.43cM_scaffold_7400_6952	26.5397246280422	6.58142607735867	2.38767672300355e-10	94.8732042693399	70.540083	7.860006	78.400089
stepwiseqtl	2013	UCLS	2	47.790044	6	37.840046	NA	21.9215015695772	5.01424487517752	4.0940983936366105e-9	94.8732042693399	59.090051	NA	61.850055
stepwiseqtl	2013	UCLS	2	75.430088	3	70.530066	NA	14.7914553204356	2.99646785098003	1.24548395341595e-5	94.8732042693399	59.090051	NA	61.850055
stepwiseqtl	all-years	UCLS	2	99.560114	NA	NA	bin_2@99.56cM_scaffold_8645_1830	25.1385114631729	7.18131867949859	9.51680956262635e-11	92.7600530918172	97.180113	3.57000199999999	100.750115
stepwiseqtl	all-years	UCLS	2	99.560114	6	75.660098	NA	13.2281061030924	3.16435234451482	1.86002167166244e-5	92.7600530918172	52.800056	NA	57.15006
stepwiseqtl	2011	UCLS	3	36.190036	NA	NA	bin_3@36.19cM_scaffold_6553_5632	25.8165662822192	10.181647649016	0	90.1079050551121	35.340034	1.79000499999999	37.130039
stepwiseqtl	2012	UCLS	3	36.190036	NA	NA	bin_3@36.19cM_scaffold_6553_5632	33.6053541188415	15.7048440530574	0	91.4892231956086	35.340034	1.150003	36.490037
stepwiseqtl	2012	UCLS	3	66.320061	NA	NA	bin_3@66.32cM_scaffold_18038_5368	5.87412388011641	1.70683159099285	1.8409971922972e-4	91.4892231956086	60.960057	7.67000600000001	68.630063
stepwiseqtl	2012	UCLS	3	36.190036	6	74.470097	NA	9.2214538600066	2.82845001532274	2.0224391133516e-4	91.4892231956086	63.060048	NA	70.320052
stepwiseqtl	2013	UCLS	3	70.530066	NA	NA	bin_3@70.53cM_scaffold_1680_2319	25.8541188850896	6.33429627526901	5.22513809997349e-10	94.8732042693399	68.070062	6.63000500000001	74.700067
stepwiseqtl	all-years	UCLS	3	60.960057	NA	NA	bin_3@60.96cM_scaffold_26817_3858	37.6998101886554	13.109033122855	0	92.7600530918172	58.580056	3.640002	62.220058
stepwiseqtl	2011	UCLS	4	35.640043	NA	NA	bin_4@35.64cM_SCF154541	4.93578912047512	1.43315173624738	5.889278430704e-4	90.1079050551121	33.580039	10.280011	43.86005
stepwiseqtl	2012	UCLS	4	23.500022	NA	NA	bin_4@23.5cM_scaffold_4761_4837	17.133844892495	5.99388629120646	1.70685687805872e-12	91.4892231956086	20.23002	6.260006	26.490026
stepwiseqtl	2013	UCLS	4	26.490026	NA	NA	bin_4@26.49cM_scaffold_590_1189	30.9689126225753	8.31151977318316	1.42086342691528e-12	94.8732042693399	20.360021	6.430007	26.790028
stepwiseqtl	2013	UCLS	4	81.730079	NA	NA	bin_4@81.73cM_scaffold_13790_6221	8.40763875774165	1.53302829674745	9.04262603855788e-5	94.8732042693399	71.24007	13.330012	84.570082
stepwiseqtl	all-years	UCLS	4	15.600015	NA	NA	bin_4@15.6cM_scaffold_293_13406	18.051811546773	4.63517016413594	5.43354623738779e-7	92.7600530918172	11.320011	12.180011	23.500022
stepwiseqtl	all-years	UCLS	4	15.600015	5	38.150022	NA	13.4743391103355	3.23481548637699	1.39042938811507e-5	92.7600530918172	52.800056	NA	57.15006
stepwiseqtl	2012	UCLS	5	23.410011	NA	NA	bin_5@23.41cM_SCF259	12.7831395272211	4.1574062424813	2.2873716254423504e-9	91.4892231956086	22.38001	2.810005	25.190015
stepwiseqtl	2013	UCLS	5	44.110028	NA	NA	bin_5@44.11cM_scaffold_150251_82	29.5952221665981	7.74921851986193	7.038924998425949e-12	94.8732042693399	41.750026	2.990003	44.740029
stepwiseqtl	2013	UCLS	5	44.110028	6	0.900002	NA	22.2276862787294	5.11132279171163	2.8741917734720304e-9	94.8732042693399	59.090051	NA	61.850055
stepwiseqtl	all-years	UCLS	5	38.150022	NA	NA	bin_5@38.15cM_scaffold_29013_2953	26.5397069608625	7.74600290487675	1.63606905800862e-11	92.7600530918172	37.050021	1.780003	38.830024
stepwiseqtl	2011	UCLS	6	7.850012	NA	NA	bin_6@7.85cM_scaffold_430_12130	29.4891578266776	12.307736590228	0	90.1079050551121	5.770011	10.110006	15.880017
stepwiseqtl	2011	UCLS	6	79.2401	NA	NA	bin_6@79.24cM_scaffold_78684_455	5.57298774655901	1.63270428237655	2.0259186378501e-4	90.1079050551121	60.980086	21.720022	82.700108
stepwiseqtl	2012	UCLS	6	74.470097	NA	NA	bin_6@74.47cM_scaffold_22544_4282	29.7878394290416	12.9926448981802	0	91.4892231956086	73.280095	5.960005	79.2401
stepwiseqtl	2013	UCLS	6	0.900002	NA	NA	bin_6@0.9cM_scaffold_57090_1776	27.7715626544588	7.0389126291503	5.8037130656885e-11	94.8732042693399	0	2.190003	2.190003
stepwiseqtl	2013	UCLS	6	37.840046	NA	NA	bin_6@37.84cM_scaffold_34084_3432	26.9487098171237	6.73137689397373	1.49440793073552e-10	94.8732042693399	35.950044	2.950004	38.900048
stepwiseqtl	all-years	UCLS	6	5.770011	NA	NA	bin_6@5.77cM_scaffold_6371_7692	37.0298043266283	12.7387144388919	0	92.7600530918172	3.690007	4.160005	7.850012
stepwiseqtl	all-years	UCLS	6	75.660098	NA	NA	bin_6@75.66cM_scaffold_7268_8243	29.6064817689401	9.06027428308109	3.32622818177697e-13	92.7600530918172	73.380096	5.860004	79.2401
stepwiseqtl	all-years	UCLS	7	34.800045	NA	NA	bin_7@34.8cM_SCF112540	23.4837008490909	6.5417675858189	7.47654049781943e-10	92.7600530918172	32.420042	5.840006	38.260048
stepwiseqtl	all-years	UCLS	7	34.800045	10	55.320058	NA	15.0860277142162	3.70795630944781	2.02159555251491e-6	92.7600530918172	52.800056	NA	57.15006
stepwiseqtl	2012	UCLS	8	53.870057	NA	NA	bin_8@53.87cM_scaffold_15552_2650	11.6769136206474	3.72876982690939	1.41679706855413e-8	91.4892231956086	52.330052	6.510009	58.840061
stepwiseqtl	2011	UCLS	9	87.340079	NA	NA	bin_9@87.34cM_scaffold_74053_1006	17.5537870973925	6.11313551745614	2.39919195621496e-13	90.1079050551121	87.010077	0.790002999999999	87.80008
stepwiseqtl	2012	UCLS	9	52.540044	NA	NA	bin_9@52.54cM_scaffold_121346_260	13.7837510189891	4.55803508781517	4.38229896815301e-10	91.4892231956086	48.370041	6.920004	55.290045
stepwiseqtl	2013	UCLS	9	60.960054	NA	NA	bin_9@60.96cM_scaffold_41834_716	26.3358922534029	6.50740224654847	2.1094237467878e-14	94.8732042693399	59.090051	2.760004	61.850055
stepwiseqtl	2011	UCLS	10	36.610037	NA	NA	bin_10@36.61cM_scaffold_42230_1280	8.33174759689196	2.53803725231178	1.89484634760539e-6	90.1079050551121	28.270022	10.76002	39.030042
stepwiseqtl	2012	UCLS	10	62.450063	NA	NA	bin_10@62.45cM_scaffold_21402_3106	10.251740027021	3.19785714304889	1.47563961494512e-7	91.4892231956086	58.430061	15.940013	74.370074
stepwiseqtl	all-years	UCLS	10	12.58001	NA	NA	bin_10@12.58cM_scaffold_90650_663	9.11688852673244	2.05548916925956	1.29659137735327e-5	92.7600530918172	4.800006	10.760006	15.560012
stepwiseqtl	all-years	UCLS	10	55.320058	NA	NA	bin_10@55.32cM_scaffold_37158_1060	27.6564386648975	8.21183959526907	3.98503452458954e-12	92.7600530918172	52.800056	4.35000400000001	57.15006
stepwiseqtl	2011	UCLS	11	35.390036	NA	NA	bin_11@35.39cM_scaffold_1773_837	32.0018430101378	13.8906839131299	0	90.1079050551121	31.230035	6.270009	37.500044
stepwiseqtl	2012	UCLS	11	73.750089	NA	NA	bin_11@73.75cM_SCF28931	15.2114745653789	5.15170725874235	4.13026279844075e-11	91.4892231956086	73.110088	4.34000399999999	77.450092
stepwiseqtl	2012	UCLS	12	67.750051	NA	NA	bin_12@67.75cM_scaffold_3883_6094	13.5583411074681	4.46669299987556	6.36005914600446e-10	91.4892231956086	63.060048	7.260004	70.320052
stepwiseqtl	2011	UKEC	1	31.68002	NA	NA	bin_1@31.68cM_scaffold_2207_9299	20.7158372888529	9.93475660968636	0	87.0045821366013	30.570019	1.700002	32.270021
stepwiseqtl	2013	UKEC	1	83.770073	NA	NA	bin_1@83.77cM_scaffold_4180_1919	10.5698746498297	5.42549576732922	2.06904837707356e-8	86.0680499861602	78.60007	6.970005	85.570075
stepwiseqtl	all-years	UKEC	1	33.470023	NA	NA	bin_1@33.47cM_scaffold_51660_1253	8.14132035320355	3.9478847513947	9.91174309961096e-7	84.2103638303374	21.650004	19.670031	41.320035
stepwiseqtl	2011	UKEC	2	41.510039	NA	NA	bin_2@41.51cM_scaffold_7862_3707	5.80714347692907	2.24240459358577	6.88767303012039e-5	87.0045821366013	36.570032	15.910021	52.480053
stepwiseqtl	2012	UKEC	2	13.690016	NA	NA	bin_2@13.69cM_scaffold_30156_3305	11.9874231749843	4.6005626375872	1.6471465302814202e-9	89.823690249001	8.03001	14.500014	22.530024
stepwiseqtl	2012	UKEC	2	87.050097	NA	NA	bin_2@87.05cM_scaffold_22595_200	16.4805027863236	6.81785463343078	5.215827769688989e-13	89.823690249001	75.430088	13.110014	88.540102
stepwiseqtl	2013	UKEC	2	90.020104	NA	NA	bin_2@90.02cM_scaffold_1314_11486	12.2807829329482	6.48394546874212	9.748132301368171e-10	86.0680499861602	87.050097	6.55001200000001	93.600109
stepwiseqtl	all-years	UKEC	2	78.400089	NA	NA	bin_2@78.4cM_scaffold_3671_8042	8.53607203568706	4.16262073551775	4.81719766187716e-7	84.2103638303374	63.78008	24.750021	88.530101
stepwiseqtl	2011	UKEC	3	25.970023	NA	NA	bin_3@25.97cM_scaffold_40211_776	14.163006657966	6.16466887337462	1.52500234662512e-11	87.0045821366013	20.75002	7.890006	28.640026
stepwiseqtl	2011	UKEC	3	52.940053	NA	NA	bin_3@52.94cM_scaffold_14059_5352	12.0312484106505	5.07713053250617	7.826330694626901e-10	87.0045821366013	50.640052	11.580006	62.220058
stepwiseqtl	2012	UKEC	3	26.570025	NA	NA	bin_3@26.57cM_scaffold_3812_6378	10.3945597688607	3.8860220742402	2.82791875472199e-8	89.823690249001	25.970023	3.700004	29.670027
stepwiseqtl	2012	UKEC	3	52.940053	NA	NA	bin_3@52.94cM_scaffold_14059_5352	20.2717179271432	8.94565229715387	5.55111512312578e-16	89.823690249001	50.640052	7.940004	58.580056
stepwiseqtl	2013	UKEC	3	56.180055	NA	NA	bin_3@56.18cM_scf5304	16.265271941114	9.17873826548008	7.68052288435683e-13	86.0680499861602	50.640052	24.060015	74.700067
stepwiseqtl	all-years	UKEC	3	29.670027	NA	NA	bin_3@29.67cM_scaffold_42014_1292	29.0883156548194	19.258231066852	0	84.2103638303374	28.640026	4.130004	32.77003
stepwiseqtl	2013	UKEC	4	46.450053	NA	NA	bin_4@46.45cM_scaffold_49282_741	11.2801206407774	5.85805801069023	5.827709204098141e-9	86.0680499861602	35.640043	12.390013	48.030056
stepwiseqtl	all-years	UKEC	4	25.550025	NA	NA	bin_4@25.55cM_scaffold_95115_667	15.6408955057121	8.45263249199272	9.88098491916389e-13	84.2103638303374	20.360021	6.410006	26.770027
stepwiseqtl	2012	UKEC	5	58.470049	NA	NA	bin_5@58.47cM_scaffold_35159_2482	23.5555109747012	11.0028162263933	0	89.823690249001	54.270044	6.700006	60.97005
stepwiseqtl	2013	UKEC	5	90.41008	NA	NA	bin_5@90.41cM_scaffold_37436_3330	9.10488067833063	4.5629009358121	2.80456572299137e-7	86.0680499861602	76.390065	16.700017	93.090082
stepwiseqtl	all-years	UKEC	5	25.480016	NA	NA	bin_5@25.48cM_SCF132595	7.84589379769375	3.78869275389197	1.69968495633555e-6	84.2103638303374	22.38001	7.870008	30.250018
stepwiseqtl	2011	UKEC	6	5.170009	NA	NA	bin_6@5.17cM_scaffold_15239_3508	10.5453254515587	4.35579498617901	1.2081314837431e-8	87.0045821366013	0.900002	10.150011	11.050013
stepwiseqtl	2011	UKEC	7	68.540087	NA	NA	bin_7@68.54cM_scaffold_49549_2235	6.69958794902739	2.61977124183049	1.36904890334355e-5	87.0045821366013	51.140062	19.190027	70.330089
stepwiseqtl	2012	UKEC	7	73.710092	NA	NA	bin_7@73.71cM_scaffold_27176_3574	14.0691586711591	5.58942020936983	3.9617420455329e-11	89.823690249001	67.350086	11.920013	79.270099
stepwiseqtl	2013	UKEC	7	25.820039	NA	NA	bin_7@25.82cM_SCF25221	4.79032482057942	2.23939067885489	5.5424855014385e-4	86.0680499861602	19.780029	12.640013	32.420042
stepwiseqtl	2011	UKEC	8	57.030059	NA	NA	bin_8@57.03cM_scaffold_21353_2418	33.6467283783082	19.6894353478958	0	87.0045821366013	54.640058	4.200003	58.840061
stepwiseqtl	2012	UKEC	8	51.74005	NA	NA	bin_8@51.74cM_scaffold_34921_1026	23.0921490037124	10.6996468519194	0	89.823690249001	50.160048	2.25000499999999	52.410053
stepwiseqtl	all-years	UKEC	8	5.310004	NA	NA	bin_8@5.31cM_scaffold_6241_6297	6.20584640251026	2.92801058164346	3.35024263160566e-5	84.2103638303374	0	11.67001	11.67001
stepwiseqtl	all-years	UKEC	8	58.05006	NA	NA	bin_8@58.05cM_scaffold_126870_338	24.8214740356817	15.3896279892044	0	84.2103638303374	53.140055	5.700006	58.840061
stepwiseqtl	2011	UKEC	9	77.130067	NA	NA	bin_9@77.13cM_scaffold_27798_3359	29.895740292194	16.4957464455215	0	87.0045821366013	75.260066	5.63000600000001	80.890072
stepwiseqtl	2012	UKEC	9	8.810009	NA	NA	bin_9@8.81cM_scaffold_14290_5672	12.0784743790223	4.64248710372459	1.3997099035378801e-9	89.823690249001	4.840006	6.800004	11.64001
stepwiseqtl	2013	UKEC	9	84.810075	NA	NA	bin_9@84.81cM_scaffold_10644_3379	20.715731516921	12.6113078007672	2.2204460492503099e-16	86.0680499861602	84.220074	1.180002	85.400076
stepwiseqtl	2013	UKEC	9	85.400076	NA	NA	bin_9@85.4cM_scaffold_3471_6487	19.2014238310354	11.3896187325632	3.88578058618805e-15	86.0680499861602	84.810075	2.28000300000001	87.090078
stepwiseqtl	all-years	UKEC	9	81.240073	NA	NA	bin_9@81.24cM_scaffold_4532_4509	23.9119855518069	14.6219181732644	0	84.2103638303374	80.040071	4.180003	84.220074
stepwiseqtl	2011	UKEC	10	39.030042	NA	NA	bin_10@39.03cM_scaffold_21095_4899	5.93091021240419	2.29418913834954	5.50806235479762e-5	87.0045821366013	36.020035	8.970012	44.990047
stepwiseqtl	2012	UKEC	10	43.210044	NA	NA	bin_10@43.21cM_scaffold_4975_3252	13.3944113597368	5.26186230155186	1.32783117834379e-10	89.823690249001	39.030042	7.320007	46.350049
stepwiseqtl	2013	UKEC	10	51.790055	NA	NA	bin_10@51.79cM_scaffold_6929_8428	9.41145420341233	4.74017391429103	1.62676004666906e-7	86.0680499861602	43.210044	10.960013	54.170057
stepwiseqtl	2011	UKEC	11	26.680028	NA	NA	bin_11@26.68cM_scaffold_14916_2838	26.3007608714115	13.7281564251846	0	87.0045821366013	26.070026	4.250008	30.320034
stepwiseqtl	2012	UKEC	11	38.070045	NA	NA	bin_11@38.07cM_scaffold_7181_4242	21.9670593095838	9.98145955216059	0	89.823690249001	37.500044	1.190002	38.690046
stepwiseqtl	2013	UKEC	11	20.18002	NA	NA	bin_11@20.18cM_scaffold_72495_1231	20.5990740505041	12.5151326785671	3.33066907387547e-16	86.0680499861602	17.250019	4.630002	21.880021
stepwiseqtl	all-years	UKEC	11	7.47001	NA	NA	bin_11@7.47cM_scaffold_2033_8836	12.007858777695	6.15471894832061	8.171325838191021e-10	84.2103638303374	6.870009	2.700004	9.570013
stepwiseqtl	all-years	UKEC	11	50.060056	NA	NA	bin_11@50.06cM_SCF132506	8.92098289679957	4.37425293579825	2.38151730447278e-7	84.2103638303374	35.390036	27.200041	62.590077
stepwiseqtl	2011	UKLvW	1	31.68002	NA	NA	bin_1@31.68cM_scaffold_2207_9299	19.4341007532024	7.88874727522527	9.214851104388801e-15	88.7874419607692	30.570019	1.700002	32.270021
stepwiseqtl	2013	UKLvW	1	82.850072	NA	NA	bin_1@82.85cM_scaffold_35108_2089	6.05331557507114	4.0843066085399	4.6747598019925e-5	80.2940002736514	71.140061	14.090013	85.230074
stepwiseqtl	all-years	UKLvW	1	40.430033	NA	NA	bin_1@40.43cM_SCF142441	21.0217316672	7.02076882051823	1.7053182199688901e-9	90.9913806963374	37.460031	3.860004	41.320035
stepwiseqtl	all-years	UKLvW	1	40.430033	8	58.05006	NA	8.07725604760678	2.23266791936591	0.00285224066237555	90.9913806963374	28.380033	NA	31.230035
stepwiseqtl	2012	UKLvW	2	17.05002	NA	NA	bin_2@17.05cM_scaffold_6652_6608	9.68945696664984	3.84462492374998	9.92311397496337e-8	89.0740902518536	13.990017	38.490036	52.480053
stepwiseqtl	2012	UKLvW	2	78.400089	NA	NA	bin_2@78.4cM_scaffold_3671_8042	14.8012329289001	6.39115456937057	1.06534780996981e-11	89.0740902518536	75.430088	8.960005	84.390093
stepwiseqtl	2013	UKLvW	2	84.390093	NA	NA	bin_2@84.39cM_scaffold_17171_1079	6.36634526531691	4.31716201020245	2.66098001240334e-5	80.2940002736514	67.310081	26.290028	93.600109
stepwiseqtl	all-years	UKLvW	2	73.480084	NA	NA	bin_2@73.48cM_scaffold_9595_7405	27.9040792399947	10.3488979008632	1.3855583347322e-13	90.9913806963374	67.310081	8.080006	75.390087
stepwiseqtl	all-years	UKLvW	2	73.480084	5	25.190015	NA	11.7755761623351	3.4320476806267	3.10513867129991e-5	90.9913806963374	28.380033	NA	31.230035
stepwiseqtl	2011	UKLvW	3	28.640026	NA	NA	bin_3@28.64cM_scaffold_13388_3745	20.4071878202104	8.40511157610517	1.77635683940025e-15	88.7874419607692	26.570025	3.100002	29.670027
stepwiseqtl	2011	UKLvW	3	58.580056	NA	NA	bin_3@58.58cM_scaffold_42994_1177	9.30754885144417	3.2587856198007	3.58061252980768e-7	88.7874419607692	50.640052	11.580006	62.220058
stepwiseqtl	2012	UKLvW	3	28.640026	NA	NA	bin_3@28.64cM_scaffold_13388_3745	16.8754285161198	7.54566578060627	2.56350496385949e-13	89.0740902518536	26.570025	8.180007	34.750032
stepwiseqtl	2012	UKLvW	3	62.220058	NA	NA	bin_3@62.22cM_scaffold_20885_4545	10.4868515184437	4.21569197276287	2.39904589527384e-8	89.0740902518536	52.940053	15.69001	68.630063
stepwiseqtl	2013	UKLvW	3	29.670027	NA	NA	bin_3@29.67cM_scaffold_42014_1292	9.65123059642674	6.90250730328633	6.85065724148615e-8	80.2940002736514	28.640026	22.000026	50.640052
stepwiseqtl	all-years	UKLvW	3	30.230028	NA	NA	bin_3@30.23cM_scaffold_36500_3209	36.1287596087448	15.2442158822947	0	90.9913806963374	28.640026	4.130004	32.77003
stepwiseqtl	all-years	UKLvW	3	30.230028	7	56.130075	NA	8.32897154432115	2.3105005248002	0.00212800976969518	90.9913806963374	28.380033	NA	31.230035
stepwiseqtl	2011	UKLvW	4	59.880062	NA	NA	bin_4@59.88cM_SCF100820	20.1641815575625	8.27486820693461	7.484812769575909e-11	88.7874419607692	56.90006	7.970004	64.870064
stepwiseqtl	2011	UKLvW	4	59.880062	10	41.870043	NA	13.8683636784554	5.18594753057209	1.10600514191539e-7	88.7874419607692	26.070026	NA	30.320034
stepwiseqtl	all-years	UKLvW	4	58.690061	NA	NA	bin_4@58.69cM_scaffold_61487_1055	17.2698144711772	5.45414350670647	2.58506549499771e-11	90.9913806963374	56.90006	5.360003	62.260063
stepwiseqtl	2012	UKLvW	5	65.400055	NA	NA	bin_5@65.4cM_scaffold_25855_3062	22.2932543520913	10.9374954001021	0	89.0740902518536	63.170054	4.450002	67.620056
stepwiseqtl	2013	UKLvW	5	23.410011	NA	NA	bin_5@23.41cM_SCF259	9.36768295494359	6.66877644067992	1.14922348304347e-7	80.2940002736514	22.38001	3.100006	25.480016
stepwiseqtl	2013	UKLvW	5	51.23004	NA	NA	bin_5@51.23cM_scaffold_6908_663	8.03472163176605	5.59722028933217	1.30024221633995e-6	80.2940002736514	48.650036	34.010036	82.660072
stepwiseqtl	all-years	UKLvW	5	25.190015	NA	NA	bin_5@25.19cM_scaffold_9832_4414	14.6037483281562	4.43488161419288	7.0797052427185e-6	90.9913806963374	23.690012	1.790004	25.480016
stepwiseqtl	2012	UKLvW	6	24.590026	NA	NA	bin_6@24.59cM_scaffold_1462_6406	11.6193418541804	4.75877311640879	3.1798114141778902e-9	89.0740902518536	18.04002	12.500014	30.540034
stepwiseqtl	2011	UKLvW	7	5.950009	NA	NA	bin_7@5.95cM_scaffold_25332_4175	9.1082576798094	3.17994544052328	5.03420566899671e-7	88.7874419607692	0	11.040013	11.040013
stepwiseqtl	2011	UKLvW	7	38.260048	NA	NA	bin_7@38.26cM_scaffold_48675_2016	7.75327427755646	2.65517869322929	5.07394804660777e-6	88.7874419607692	24.570038	20.230016	44.800054
stepwiseqtl	2013	UKLvW	7	25.820039	NA	NA	bin_7@25.82cM_SCF25221	7.16523035230461	4.92181680654001	6.2885222891218e-6	80.2940002736514	22.900034	9.520008	32.420042
stepwiseqtl	all-years	UKLvW	7	56.130075	NA	NA	bin_7@56.13cM_300409_K63	14.2234445503182	4.29546399021778	1.13533505073926e-5	90.9913806963374	52.400067	4.920009	57.320076
stepwiseqtl	2011	UKLvW	8	51.810051	NA	NA	bin_8@51.81cM_scaffold_48237	31.3099463803089	15.2384459488783	0	88.7874419607692	50.160048	3.57000799999999	53.730056
stepwiseqtl	2012	UKLvW	8	52.330052	NA	NA	bin_8@52.33cM_scaffold_31968_1730	26.0242785292578	13.6289268453789	0	89.0740902518536	50.160048	6.870011	57.030059
stepwiseqtl	all-years	UKLvW	8	58.05006	NA	NA	bin_8@58.05cM_scaffold_126870_338	34.7675876318131	14.3559665377474	0	90.9913806963374	54.640058	4.200003	58.840061
stepwiseqtl	2011	UKLvW	9	85.400076	NA	NA	bin_9@85.4cM_scaffold_3471_6487	26.0894543891922	11.7116027969758	0	88.7874419607692	84.220074	2.87000400000001	87.090078
stepwiseqtl	2013	UKLvW	9	88.510082	NA	NA	bin_9@88.51cM_scaffold_17431_1305	16.6705341036247	13.3976562721021	1.72306613421824e-13	80.2940002736514	87.340079	1.95000399999999	89.290083
stepwiseqtl	all-years	UKLvW	9	81.240073	NA	NA	bin_9@81.24cM_scaffold_4532_4509	24.9889707959392	8.86226248061293	2.2204460492503099e-16	90.9913806963374	80.040071	5.360005	85.400076
stepwiseqtl	2011	UKLvW	10	41.870043	NA	NA	bin_10@41.87cM_scaffold_43599_778	15.4213960917047	5.89912600945935	1.13426062986477e-7	88.7874419607692	39.030042	4.760003	43.790045
stepwiseqtl	2012	UKLvW	10	30.110025	NA	NA	bin_10@30.11cM_scaffold_17629_5179	14.2076060063222	6.07422189937417	3.0906832648725e-11	89.0740902518536	21.51002	14.390014	35.900034
stepwiseqtl	all-years	UKLvW	10	33.96003	NA	NA	bin_10@33.96cM_scaffold_9681_3143	12.2663531510262	3.60054338199575	4.27837490990512e-8	90.9913806963374	32.910029	4.340009	37.250038
stepwiseqtl	2011	UKLvW	11	26.680028	NA	NA	bin_11@26.68cM_scaffold_14916_2838	23.9477859106381	10.4045400644532	0	88.7874419607692	26.070026	4.250008	30.320034
stepwiseqtl	2012	UKLvW	11	41.67005	NA	NA	bin_11@41.67cM_scaffold_19915_4093	17.146487862496	7.70211920206897	1.57429624891847e-13	89.0740902518536	37.500044	5.970008	43.470052
stepwiseqtl	2013	UKLvW	11	20.18002	NA	NA	bin_11@20.18cM_scaffold_72495_1231	24.9242194010004	23.0908939813315	0	80.2940002736514	17.250019	4.630002	21.880021
stepwiseqtl	2013	UKLvW	11	87.290105	NA	NA	bin_11@87.29cM_scaffold_86259_1061	8.49849914411839	5.96501615893233	5.59705082059381e-7	80.2940002736514	84.730104	7.940004	92.670108
stepwiseqtl	all-years	UKLvW	11	30.320034	NA	NA	bin_11@30.32cM_scaffold_28856_2095	28.026168117532	10.4137895900964	0	90.9913806963374	28.380033	2.850002	31.230035
stepwiseqtl	2012	UKLvW	12	53.770035	NA	NA	bin_12@53.77cM_SCF69698	5.86449260794252	2.18725473862516	8.53075267623904e-5	89.0740902518536	43.510027	11.450011	54.960038
stepwiseqtl	2011	UKSO	1	78.60007	NA	NA	bin_1@78.6cM_scaffold_29336_265	30.8893028326671	14.5127938526279	0	89.1045640023421	74.280063	7.11000800000001	81.390071
stepwiseqtl	2012	UKSO	1	48.48004	NA	NA	bin_1@48.48cM_scaffold_54729_2106	7.97603945830872	2.55060647357766	4.26130999686691e-6	90.9454678166811	44.610037	7.450006	52.060043
stepwiseqtl	all-years	UKSO	1	76.170065	NA	NA	bin_1@76.17cM_scf11l	19.0508682247005	11.7202435103739	8.881784197001249e-16	82.9091471779083	74.280063	7.11000800000001	81.390071
stepwiseqtl	2011	UKSO	2	2.380005	NA	NA	bin_2@2.38cM_scaffold_9857_1606	5.75779505546669	1.86277537626172	1.4850624879481e-4	89.1045640023421	0	13.060015	13.060015
stepwiseqtl	2011	UKSO	2	40.850037	NA	NA	bin_2@40.85cM_SCF48645	12.3927961844775	4.40761063971426	1.7934750351500402e-9	89.1045640023421	36.020031	11.380012	47.400043
stepwiseqtl	2012	UKSO	2	49.290046	NA	NA	bin_2@49.29cM_scaffold_102465_607	22.8838595321875	9.40018362689037	0	90.9454678166811	43.420042	9.060011	52.480053
stepwiseqtl	all-years	UKSO	2	75.430088	NA	NA	bin_2@75.43cM_scaffold_7400_6952	17.9673167957249	10.8770796772687	6.43929354282591e-15	82.9091471779083	67.310081	14.880009	82.19009
stepwiseqtl	2011	UKSO	3	60.960057	NA	NA	bin_3@60.96cM_scaffold_26817_3858	12.9548097120158	4.64519108221234	6.81002365610084e-10	89.1045640023421	50.640052	12.110007	62.750059
stepwiseqtl	2012	UKSO	3	35.340034	NA	NA	bin_3@35.34cM_scaffold_89673_809	23.1498020845262	9.55353134275568	9.62119273140161e-13	90.9454678166811	30.260029	6.230008	36.490037
stepwiseqtl	2012	UKSO	3	35.340034	9	87.340079	NA	9.5431522345239	3.13052392751487	9.05498971865981e-5	90.9454678166811	54.960038	NA	57.590041
stepwiseqtl	all-years	UKSO	3	34.780033	NA	NA	bin_3@34.78cM_scaffold_2087_7048	17.5112160708917	10.5295871487977	1.50990331349021e-14	82.9091471779083	28.640026	7.55001	36.190036
stepwiseqtl	2011	UKSO	4	32.320035	NA	NA	bin_4@32.32cM_SCF28100	13.4748401781425	4.8683081664657	2.77769918177739e-10	89.1045640023421	28.130031	6.73001	34.860041
stepwiseqtl	all-years	UKSO	4	29.890034	NA	NA	bin_4@29.89cM_scaffold_195_14929	10.9227684489179	5.96582292459996	3.89011323154165e-9	82.9091471779083	27.060029	9.790015	36.850044
stepwiseqtl	2011	UKSO	5	50.700039	NA	NA	bin_5@50.7cM_scaffold_22181_3176	11.1278269048477	3.88607203460457	1.58019800577947e-8	89.1045640023421	48.650036	7.490009	56.140045
stepwiseqtl	2012	UKSO	5	42.430027	NA	NA	bin_5@42.43cM_scaffold_4687_1875	19.2882826184001	7.44678014740443	1.9650947535865302e-14	90.9454678166811	41.750026	3.430004	45.18003
stepwiseqtl	all-years	UKSO	5	41.750026	NA	NA	bin_5@41.75cM_scaffold_71631_1225	15.7399791425753	9.2205763384287	4.34985381048136e-13	82.9091471779083	38.150022	8.960009	47.110031
stepwiseqtl	all-years	UKSO	5	75.100061	NA	NA	bin_5@75.1cM_scaffold_35990_840	8.131309118188	4.26736607871453	7.29958648859608e-7	82.9091471779083	68.530057	9.370009	77.900066
stepwiseqtl	2012	UKSO	6	30.540034	NA	NA	bin_6@30.54cM_scaffold_28511_3940	9.50521778736679	3.1161495524366	3.2623178258806e-7	90.9454678166811	11.650015	22.640027	34.290042
stepwiseqtl	2011	UKSO	7	5.950009	NA	NA	bin_7@5.95cM_scaffold_25332_4175	16.4935500894547	6.22821629750126	1.5054624213917098e-12	89.1045640023421	2.380005	4.780005	7.16001
stepwiseqtl	2012	UKSO	7	59.000078	NA	NA	bin_7@59cM_SCF4305	23.0555198048806	9.49902107226808	0	90.9454678166811	56.130075	4.490004	60.620079
stepwiseqtl	all-years	UKSO	7	19.780029	NA	NA	bin_7@19.78cM_SCF7155	8.56593008814538	4.52334353003475	3.23992182416077e-7	82.9091471779083	3.570007	20.690029	24.260036
stepwiseqtl	2011	UKSO	8	49.350045	NA	NA	bin_8@49.35cM_scaffold_36736_568	19.7823563832247	7.84366951490775	1.3649636976254e-10	89.1045640023421	47.650044	4.160007	51.810051
stepwiseqtl	2011	UKSO	8	49.350045	9	6.820007	NA	12.0007373650522	4.24402923290603	1.96512581362995e-6	89.1045640023421	43.470052	NA	46.900054
stepwiseqtl	all-years	UKSO	8	41.680038	NA	NA	bin_8@41.68cM_scaffold_51568_342	12.4334065076648	6.94062498474813	2.25840901535435e-10	82.9091471779083	36.230034	10.150008	46.380042
stepwiseqtl	2011	UKSO	9	6.820007	NA	NA	bin_9@6.82cM_scaffold_48060_1390	19.5552106839917	7.72735379277083	1.9498636039116902e-10	89.1045640023421	4.550004	7.090006	11.64001
stepwiseqtl	2012	UKSO	9	87.340079	NA	NA	bin_9@87.34cM_scaffold_74053_1006	19.8357028991887	7.73026337745954	1.74553260734456e-10	90.9454678166811	87.090078	0.710001999999989	87.80008
stepwiseqtl	2011	UKSO	11	44.640053	NA	NA	bin_11@44.64cM_scaffold_66939_1710	30.8194830898751	14.4642120607325	0	89.1045640023421	43.470052	3.43000199999999	46.900054
stepwiseqtl	all-years	UKSO	11	53.590062	NA	NA	bin_11@53.59cM_scaffold_55939_484	11.5028291256978	6.3353649516543	1.3052470215768602e-9	82.9091471779083	50.630058	9.970017	60.600075
stepwiseqtl	2012	UKSO	12	7.910006	NA	NA	bin_12@7.91cM_scaffold_16656_4281	11.0547313756296	3.71733161686869	2.38526849383192e-8	90.9454678166811	5.690003	34.840017	40.53002
stepwiseqtl	2012	UKSO	12	57.23004	NA	NA	bin_12@57.23cM_scaffold_5160_1395	25.1954657261706	10.7764983538079	0	90.9454678166811	54.960038	2.630003	57.590041
stepwiseqtl	2013	UKTO	1	29.700016	NA	NA	bin_1@29.7cM_scaffold_64996_1622	10.6459399353944	5.8983434369658	1.80666741567137e-8	84.9808213639827	25.380013	4.600004	29.980017
stepwiseqtl	2011	UKTO	2	37.940034	NA	NA	bin_2@37.94cM_scaffold_2126_10221	38.1984080214417	12.6652625970208	0	93.1514367236426	36.020031	3.110004	39.130035
stepwiseqtl	2011	UKTO	2	37.940034	9	6.820007	NA	27.6667793641631	7.77206022742219	1.0880185641326501e-14	93.1514367236426	56.580066	NA	58.35007
stepwiseqtl	2012	UKTO	2	34.75003	NA	NA	bin_2@34.75cM_372875_K63	15.7271539842505	7.56956020458901	2.02005079330547e-12	88.0092298989417	29.370029	8.570005	37.940034
stepwiseqtl	2013	UKTO	2	87.760098	NA	NA	bin_2@87.76cM_scaffold_35493_3053	14.2026708439708	8.346272307216	3.1181723869622095e-11	84.9808213639827	84.190092	6.730013	90.920105
stepwiseqtl	all-years	UKTO	2	8.03001	NA	NA	bin_2@8.03cM_scaffold_11068_3570	9.12372737861188	3.85425361658466	1.64270162250624e-7	86.4358551087792	2.980006	9.890008	12.870014
stepwiseqtl	2013	UKTO	3	11.20001	NA	NA	bin_3@11.2cM_scaffold_8209_2932	13.6496650114189	7.94765451447768	8.404221762958739e-11	84.9808213639827	8.820009	7.500002	16.320011
stepwiseqtl	2013	UKTO	3	35.340034	NA	NA	bin_3@35.34cM_scaffold_89673_809	15.7734283919859	9.51664382616292	1.85895743243236e-12	84.9808213639827	33.360031	2.830005	36.190036
stepwiseqtl	2011	UKTO	4	28.700032	NA	NA	bin_4@28.7cM_scaffold_3474_6975	36.1763533318401	11.6130796015273	0	93.1514367236426	28.130031	4.190004	32.320035
stepwiseqtl	2011	UKTO	4	28.700032	5	83.540073	NA	16.3180046583396	3.8632115056038	7.95967007860554e-8	93.1514367236426	56.580066	NA	58.35007
stepwiseqtl	2012	UKTO	4	27.34003	NA	NA	bin_4@27.34cM_scaffold_23760_3475	26.2989127907261	15.188500008924	0	88.0092298989417	25.550025	3.150007	28.700032
stepwiseqtl	2013	UKTO	4	28.130031	NA	NA	bin_4@28.13cM_scaffold_45191_576	12.4763141247786	7.12425792379553	6.87095935703042e-10	84.9808213639827	26.770027	2.560006	29.330033
stepwiseqtl	all-years	UKTO	4	20.23002	NA	NA	bin_4@20.23cM_SCF140628	12.1595872324849	5.36580267833543	6.17660811386145e-10	86.4358551087792	18.450018	14.81002	33.260038
stepwiseqtl	2011	UKTO	5	83.540073	NA	NA	bin_5@83.54cM_scaffold_79323_408	23.0148394190128	6.02164740650176	1.15904841280212e-10	93.1514367236426	82.660072	4.55000200000001	87.210074
stepwiseqtl	all-years	UKTO	5	48.650036	NA	NA	bin_5@48.65cM_scaffold_17146_4078	8.67470183230276	3.64117216567715	3.73809208920051e-7	86.4358551087792	42.430027	7.92001	50.350037
stepwiseqtl	2011	UKTO	6	19.740022	NA	NA	bin_6@19.74cM_scf207d	18.6212276420692	4.56130824541225	4.11465201910488e-8	93.1514367236426	18.04002	6.550006	24.590026
stepwiseqtl	2011	UKTO	6	19.740022	11	57.760069	NA	18.2108555703467	4.43367772134945	6.10352590690866e-9	93.1514367236426	56.580066	NA	58.35007
stepwiseqtl	2012	UKTO	6	35.950044	NA	NA	bin_6@35.95cM_scaffold_27703_3875	9.21241980088446	3.98049196137659	2.31694706975816e-7	88.0092298989417	32.700038	7.800012	40.50005
stepwiseqtl	2011	UKTO	7	21.06003	NA	NA	bin_7@21.06cM_scaffold_16570_4501	19.6598876723075	4.89083277219542	7.38298311375729e-13	93.1514367236426	19.780029	4.020006	23.800035
stepwiseqtl	2012	UKTO	7	28.56004	NA	NA	bin_7@28.56cM_scaffold_20940_1397	11.0410127054645	4.91558360157545	8.929798900325641e-9	88.0092298989417	22.900034	9.520008	32.420042
stepwiseqtl	all-years	UKTO	7	33.150044	NA	NA	bin_7@33.15cM_scaffold_53332_313	17.6778334763925	8.45714828050649	2.26485497023532e-14	86.4358551087792	32.730043	5.530005	38.260048
stepwiseqtl	2011	UKTO	8	53.730056	NA	NA	bin_8@53.73cM_scaffold_151417_342	23.4736190209573	6.18452444043518	2.44249065417534e-15	93.1514367236426	52.330052	4.700007	57.030059
stepwiseqtl	all-years	UKTO	8	52.930054	NA	NA	bin_8@52.93cM_scaffold_7472_6967	18.0666341031148	8.69309966096313	1.0991207943789e-14	86.4358551087792	50.160048	3.710009	53.870057
stepwiseqtl	2011	UKTO	9	6.820007	NA	NA	bin_9@6.82cM_scaffold_48060_1390	42.2867106236954	14.9793738634767	0	93.1514367236426	1.130001	10.510009	11.64001
stepwiseqtl	2011	UKTO	9	65.720058	NA	NA	bin_9@65.72cM_scaffold_5384_8241	19.7522403618371	4.92058925106528	6.43485265072741e-13	93.1514367236426	62.740056	7.76000699999999	70.500063
stepwiseqtl	2012	UKTO	9	87.340079	NA	NA	bin_9@87.34cM_scaffold_74053_1006	16.6158912963225	8.11802958496438	4.08895139969445e-13	88.0092298989417	87.090078	2.20000499999999	89.290083
stepwiseqtl	2013	UKTO	9	80.890072	NA	NA	bin_9@80.89cM_scaffold_32504_717	24.627133039238	17.2988809907831	0	84.9808213639827	77.91007	6.31000399999999	84.220074
stepwiseqtl	all-years	UKTO	9	4.560005	NA	NA	bin_9@4.56cM_scaffold_127896_347	8.51281598468864	3.564991508221	5.02651509304286e-7	86.4358551087792	1.130001	10.510009	11.64001
stepwiseqtl	all-years	UKTO	9	66.320059	NA	NA	bin_9@66.32cM_scaffold_50159_2159	17.3337342002937	8.25041215140369	4.2854608750531e-14	86.4358551087792	62.740056	14.390011	77.130067
stepwiseqtl	2012	UKTO	10	9.000007	NA	NA	bin_10@9cM_scaffold_1746_942	8.91781045854925	3.83475133344277	3.9092771286775e-7	88.0092298989417	4.180005	14.35001	18.530015
stepwiseqtl	2012	UKTO	10	41.870043	NA	NA	bin_10@41.87cM_scaffold_43599_778	7.12312079016608	2.97522040522333	9.35240652832903e-6	88.0092298989417	34.870032	10.120015	44.990047
stepwiseqtl	2013	UKTO	10	4.180005	NA	NA	bin_10@4.18cM_scaffold_36745_953	8.80810289875876	4.73571066095856	4.749431893325e-7	84.9808213639827	0.97	11.61001	12.58001
stepwiseqtl	2013	UKTO	10	61.460062	NA	NA	bin_10@61.46cM_scaffold_50997_727	5.70351996566946	2.91662237088518	1.1303909081394e-4	84.9808213639827	51.790055	12.65001	64.440065
stepwiseqtl	all-years	UKTO	10	62.450063	NA	NA	bin_10@62.45cM_scaffold_21402_3106	6.2692572246912	2.5432918647267	2.98691936633233e-5	86.4358551087792	58.430061	6.400005	64.830066
stepwiseqtl	2011	UKTO	11	11.070014	NA	NA	bin_11@11.07cM_scaffold_12068_4942	10.9632663195947	2.4008577353916	2.9177424676341e-7	93.1514367236426	8.300011	5.750004	14.050015
stepwiseqtl	2011	UKTO	11	57.760069	NA	NA	bin_11@57.76cM_scaffold_64205_1675	41.2274990964129	14.3547159878222	0	93.1514367236426	56.580066	1.770004	58.35007
stepwiseqtl	2012	UKTO	11	5.990006	NA	NA	bin_11@5.99cM_scaffold_49243_723	18.7354705669456	9.48897439233349	8.992806499463771e-15	88.0092298989417	5.090005	2.380005	7.47001
stepwiseqtl	2012	UKTO	11	53.590062	NA	NA	bin_11@53.59cM_scaffold_55939_484	17.7903772661263	8.86650550629581	4.9404924595819504e-14	88.0092298989417	53.000061	2.970004	55.970065
stepwiseqtl	2013	UKTO	11	8.660012	NA	NA	bin_11@8.66cM_scaffold_17462_4134	12.8556002484095	7.38714014150808	3.48514883619089e-10	84.9808213639827	2.380002	7.190011	9.570013
stepwiseqtl	all-years	UKTO	11	7.47001	NA	NA	bin_11@7.47cM_scaffold_2033_8836	28.0244841399442	15.6785391208441	0	86.4358551087792	6.870009	2.700004	9.570013
stepwiseqtl	all-years	UKTO	11	77.450092	NA	NA	bin_11@77.45cM_scaffold_31501_3799	14.1621438716279	6.4339843653224	1.5274448372792897e-11	86.4358551087792	73.110088	15.870018	88.980106
stepwiseqtl	2012	UKTO	12	46.97003	NA	NA	bin_12@46.97cM_scaffold_6159_7441	28.828968676614	17.4146734128387	0	88.0092298989417	44.600028	4.160003	48.760031
stepwiseqtl	2013	UKTO	12	12.090007	NA	NA	bin_12@12.09cM_scaffold_25231_1449	7.81149024890777	4.13250071050312	2.77468188603081e-6	84.9808213639827	7.180005	13.680009	20.860014
stepwiseqtl	2011	UKUX	1	31.68002	NA	NA	bin_1@31.68cM_scaffold_2207_9299	7.97498135699858	3.68531197777962	2.53392148430454e-6	84.9174901582256	30.570019	1.700002	32.270021
stepwiseqtl	2011	UKUX	1	32.270021	NA	NA	bin_1@32.27cM_scaffold_8765_4335	5.5507495024047	2.47868124621618	1.6915538218054e-4	84.9174901582256	31.68002	4.84001	36.52003
stepwiseqtl	2012	UKUX	2	37.940034	NA	NA	bin_2@37.94cM_scaffold_2126_10221	19.9682863395913	6.78031886286814	1.53210777398272e-14	92.1288002468351	36.020031	3.700005	39.720036
stepwiseqtl	2012	UKUX	2	70.540083	NA	NA	bin_2@70.54cM_scaffold_7669_6864	8.3902369284546	2.34813237761384	3.10725055396865e-6	92.1288002468351	67.310081	7.390004	74.700085
stepwiseqtl	2013	UKUX	2	78.400089	NA	NA	bin_2@78.4cM_scaffold_3671_8042	15.2517059900573	9.10399661599941	4.74531525185284e-12	85.0097189065161	73.480084	8.71000599999999	82.19009
stepwiseqtl	all-years	UKUX	2	47.790044	NA	NA	bin_2@47.79cM_ct89348	11.7736256278371	5.65134748390827	7.83625941913613e-10	85.1631703438498	43.420042	11.050016	54.470058
stepwiseqtl	all-years	UKUX	2	74.700085	NA	NA	bin_2@74.7cM_scaffold_47218_1068	10.6855205952089	5.0492735507878	6.0783273969633505e-9	85.1631703438498	70.540083	4.850004	75.390087
stepwiseqtl	2011	UKUX	3	26.260024	NA	NA	bin_3@26.26cM_scaffold_54785_1107	31.2764109756632	20.465217737052	0	84.9174901582256	25.970023	2.670003	28.640026
stepwiseqtl	2011	UKUX	3	58.580056	NA	NA	bin_3@58.58cM_scaffold_42994_1177	13.9734368266636	7.03947323675821	6.687894682499969e-11	84.9174901582256	50.640052	11.580006	62.220058
stepwiseqtl	2011	UKUX	3	80.010069	NA	NA	bin_3@80.01cM_scaffold_44_6824	14.1615316359483	7.15382881710666	4.62959108271654e-7	84.9174901582256	70.530066	12.080004	82.61007
stepwiseqtl	2011	UKUX	3	80.010069	8	51.74005	NA	8.60020798423384	4.00973722336907	2.2559625177531e-4	84.9174901582256	24.540025	NA	28.380033
stepwiseqtl	2012	UKUX	3	29.670027	NA	NA	bin_3@29.67cM_scaffold_42014_1292	34.0863978295663	14.8623854522611	0	92.1288002468351	28.640026	1.620003	30.260029
stepwiseqtl	2012	UKUX	3	29.670027	7	79.9001	NA	9.447196485832	2.68981748066751	1.480431619808e-4	92.1288002468351	42.910026	NA	53.770035
stepwiseqtl	2013	UKUX	3	34.750032	NA	NA	bin_3@34.75cM_scaffold_113156_448	15.2865617513185	9.1301427803137	4.45732339926508e-12	85.0097189065161	28.640026	7.300009	35.940035
stepwiseqtl	all-years	UKUX	3	29.670027	NA	NA	bin_3@29.67cM_scaffold_42014_1292	36.0231047158274	24.9910875113006	0	85.1631703438498	28.640026	1.620003	30.260029
stepwiseqtl	2012	UKUX	5	56.540046	NA	NA	bin_5@56.54cM_scaffold_44092_853	22.6751382414673	8.06782411567802	2.2204460492503099e-16	92.1288002468351	54.270044	2.940003	57.210047
stepwiseqtl	2013	UKUX	5	30.250018	NA	NA	bin_5@30.25cM_scaffold_17071_1943	12.9317073088832	7.42594912086986	3.04121394734125e-10	85.0097189065161	26.360017	9.500003	35.86002
stepwiseqtl	2013	UKUX	5	56.140045	NA	NA	bin_5@56.14cM_scaffold_9256_1295	14.6438068892612	8.652527101662	1.4131584791243798e-11	85.0097189065161	52.000043	9.250008	61.250051
stepwiseqtl	all-years	UKUX	5	25.190015	NA	NA	bin_5@25.19cM_scaffold_9832_4414	16.6862184543804	8.60473349414279	7.238654120556021e-14	85.1631703438498	22.38001	7.870008	30.250018
stepwiseqtl	2012	UKUX	6	66.120088	NA	NA	bin_6@66.12cM_scaffold_26588_4302	12.6016609889722	3.77900746326949	3.0858072763706404e-9	92.1288002468351	60.980086	7.610006	68.590092
stepwiseqtl	2013	UKUX	6	53.070077	NA	NA	bin_6@53.07cM_scaffold_86629_1261	4.54977043837103	2.27975165061218	8.4062081100055e-4	85.0097189065161	49.500071	6.000009	55.50008
stepwiseqtl	2012	UKUX	7	79.9001	NA	NA	bin_7@79.9cM_scaffold_1508_380	12.2780389944392	3.66228059090614	2.17969288764941e-5	92.1288002468351	78.470098	11.420015	89.890113
stepwiseqtl	2011	UKUX	8	51.74005	NA	NA	bin_8@51.74cM_scaffold_34921_1026	23.8604122891433	13.9260484146241	8.63753513158372e-14	84.9174901582256	50.160048	2.25000499999999	52.410053
stepwiseqtl	2012	UKUX	8	54.640058	NA	NA	bin_8@54.64cM_scaffold_67225_1543	28.3264324950072	11.1321675341423	0	92.1288002468351	53.140055	4.91000500000001	58.05006
stepwiseqtl	all-years	UKUX	8	58.05006	NA	NA	bin_8@58.05cM_scaffold_126870_338	16.5937587151578	8.54539652001884	8.62643290133747e-14	85.1631703438498	54.640058	4.200003	58.840061
stepwiseqtl	2011	UKUX	9	77.91007	NA	NA	bin_9@77.91cM_scaffold_70449_214	12.2372288243011	6.01129447889062	1.43319711654044e-9	84.9174901582256	75.260066	5.63000600000001	80.890072
stepwiseqtl	2011	UKUX	9	87.090078	NA	NA	bin_9@87.09cM_scaffold_57514_1484	4.3695380566767	1.91917367391706	0.00127606878059039	84.9174901582256	81.240073	6.560007	87.80008
stepwiseqtl	2012	UKUX	9	38.060034	NA	NA	bin_9@38.06cM_scaffold_71_9387	6.63472213362432	1.80487781352593	5.39228369100808e-5	92.1288002468351	31.290031	10.340005	41.630036
stepwiseqtl	2013	UKUX	9	84.810075	NA	NA	bin_9@84.81cM_scaffold_10644_3379	14.1346811454939	8.2809297688863	3.52253781699119e-11	85.0097189065161	80.040071	6.970006	87.010077
stepwiseqtl	all-years	UKUX	9	81.240073	NA	NA	bin_9@81.24cM_scaffold_4532_4509	20.4942754270608	11.1839664631365	0	85.1631703438498	77.91007	6.31000399999999	84.220074
stepwiseqtl	2012	UKUX	10	32.910029	NA	NA	bin_10@32.91cM_scaffold_12381_1637	28.5302330673939	11.2530595694266	0	92.1288002468351	28.270022	5.690008	33.96003
stepwiseqtl	2013	UKUX	10	52.800056	NA	NA	bin_10@52.8cM_scaffold_4545_1974	12.8566642173732	7.37366734691958	3.4785174740648e-10	85.0097189065161	49.320053	13.870011	63.190064
stepwiseqtl	all-years	UKUX	10	31.250026	NA	NA	bin_10@31.25cM_scaffold_17629_5187	11.8248746510119	5.6801499984409	7.11477987636044e-10	85.1631703438498	21.51002	14.960016	36.470036
stepwiseqtl	2011	UKUX	11	26.670027	NA	NA	bin_11@26.67cM_SCF81294	19.1307658741657	10.3987461058658	7.105427357601e-15	84.9174901582256	24.540025	3.840008	28.380033
stepwiseqtl	2013	UKUX	11	37.500044	NA	NA	bin_11@37.5cM_SCF183590	17.8003586586707	11.0925761240201	4.85167461761193e-14	85.0097189065161	31.230035	7.460011	38.690046
stepwiseqtl	2013	UKUX	11	88.980106	NA	NA	bin_11@88.98cM_scaffold_53808_2008	7.85467487331726	4.15025210369893	2.570725174178e-6	85.0097189065161	84.730104	10.520008	95.250112
stepwiseqtl	all-years	UKUX	11	37.360043	NA	NA	bin_11@37.36cM_scaffold_155461_120	8.11371621852832	3.69562602693104	7.54338888353523e-7	85.1631703438498	31.230035	18.830021	50.060056
stepwiseqtl	2012	UKUX	12	46.300029	NA	NA	bin_12@46.3cM_scaffold_6406_7899	11.0976268975398	3.24634445305287	3.6757986765501e-8	92.1288002468351	42.910026	10.860009	53.770035
stepwiseqtl	2013	UKUX	12	54.960038	NA	NA	bin_12@54.96cM_scaffold_2841_5173	16.1532062078018	9.78943618697701	9.39470723437807e-13	85.0097189065161	54.390037	3.200004	57.590041
stepwiseqtl	all-years	UKUX	12	49.400033	NA	NA	bin_12@49.4cM_scaffold_40948_2457	15.0118467291768	7.55314343215692	1.72728498171182e-12	85.1631703438498	43.510027	14.080014	57.590041
stepwiseqtl	2012	UKUY	1	102.730092	NA	NA	bin_1@102.73cM_scaffold_15803_354	11.5364738874558	3.38642045049912	3.68713237719476e-9	92.1583871865684	100.35009	7.75000800000001	108.100098
stepwiseqtl	2012	UKUY	2	37.940034	NA	NA	bin_2@37.94cM_scaffold_2126_10221	43.0354053022486	22.0786170665277	0	92.1583871865684	36.020031	3.700005	39.720036
stepwiseqtl	all-years	UKUY	2	17.05002	NA	NA	bin_2@17.05cM_scaffold_6652_6608	16.6547287812349	6.55879887994166	1.13886677866049e-12	88.664256106843	14.830019	13.350008	28.180027
stepwiseqtl	2011	UKUY	3	30.230028	NA	NA	bin_3@30.23cM_scaffold_36500_3209	22.8202450702797	8.63406770808078	0	90.0673294505091	28.640026	4.720005	33.360031
stepwiseqtl	2012	UKUY	3	30.260029	NA	NA	bin_3@30.26cM_scaffold_90420_584	15.3802276465976	4.81292561433871	3.7672087671580796e-12	92.1583871865684	25.970023	7.390008	33.360031
stepwiseqtl	all-years	UKUY	3	30.230028	NA	NA	bin_3@30.23cM_scaffold_36500_3209	20.991937096202	8.81792125205476	6.66133814775094e-16	88.664256106843	28.640026	7.300009	35.940035
stepwiseqtl	2011	UKUY	4	45.880052	NA	NA	bin_4@45.88cM_scaffold_22674_919	11.2699291417902	3.59527523191848	1.23785057759562e-8	90.0673294505091	41.470049	6.560007	48.030056
stepwiseqtl	2012	UKUY	4	26.790028	NA	NA	bin_4@26.79cM_SCF6530	8.09816929840427	2.24720118020504	1.67106261717009e-6	92.1583871865684	20.360021	16.490023	36.850044
stepwiseqtl	all-years	UKUY	4	35.640043	NA	NA	bin_4@35.64cM_SCF154541	17.684100526122	7.07091786034734	1.91402449445377e-13	88.664256106843	33.86004	2.990004	36.850044
stepwiseqtl	2011	UKUY	5	23.690012	NA	NA	bin_5@23.69cM_scaffold_33601_2175	11.0090154057142	3.49886723315029	1.93798190828431e-8	90.0673294505091	22.38001	7.870008	30.250018
stepwiseqtl	2012	UKUY	5	45.18003	NA	NA	bin_5@45.18cM_scaffold_6777_7504	22.5689016701205	7.98509382900325	0	92.1583871865684	44.110028	3.000003	47.110031
stepwiseqtl	all-years	UKUY	5	23.960013	NA	NA	bin_5@23.96cM_scaffold_27901_2456	18.6136949919316	7.54597955544222	3.8191672047105404e-14	88.664256106843	22.38001	13.48001	35.86002
stepwiseqtl	2011	UKUY	7	7.16001	NA	NA	bin_7@7.16cM_scaffold_33596_1894	8.32708889444415	2.54685405177551	1.9099538508538e-6	90.0673294505091	5.950009	5.090004	11.040013
stepwiseqtl	2012	UKUY	7	38.260048	NA	NA	bin_7@38.26cM_scaffold_48675_2016	7.76128955081516	2.14199899499351	3.03214846408828e-6	92.1583871865684	33.150044	8.680006	41.83005
stepwiseqtl	2011	UKUY	8	10.910009	NA	NA	bin_8@10.91cM_scaffold_109459_101	9.11162829794227	2.81814009510168	5.0052874733808e-7	90.0673294505091	0	14.650015	14.650015
stepwiseqtl	2011	UKUY	8	57.030059	NA	NA	bin_8@57.03cM_scaffold_21353_2418	26.9653878381835	10.8682498832951	0	90.0673294505091	54.640058	4.200003	58.840061
stepwiseqtl	2012	UKUY	8	57.030059	NA	NA	bin_8@57.03cM_scaffold_21353_2418	16.4860934320196	5.25594853065844	5.1636472875316e-13	92.1583871865684	47.650044	11.190017	58.840061
stepwiseqtl	all-years	UKUY	8	59.460064	NA	NA	bin_8@59.46cM_scaffold_15923_5133	10.5431552712156	3.79860629144046	4.31197457739785e-8	88.664256106843	58.05006	2.570006	60.620066
stepwiseqtl	2011	UKUY	9	6.820007	NA	NA	bin_9@6.82cM_scaffold_48060_1390	34.4019870432321	15.5716345854193	0	90.0673294505091	4.550004	7.090006	11.64001
stepwiseqtl	all-years	UKUY	9	2.530002	NA	NA	bin_9@2.53cM_scaffold_210_510	11.9858281274963	4.40910349601513	3.6138712022904e-9	88.664256106843	1.130001	10.510009	11.64001
stepwiseqtl	2011	UKUY	10	63.190064	NA	NA	bin_10@63.19cM_scaffold_3402_3392	15.8935899744789	5.42323511017565	5.55756016762388e-8	90.0673294505091	58.430061	8.470007	66.900068
stepwiseqtl	2011	UKUY	10	63.190064	11	53.590062	NA	8.77017145195187	2.69935030156047	2.34309529612e-4	90.0673294505091	53.000061	NA	55.970065
stepwiseqtl	2012	UKUY	10	4.800006	NA	NA	bin_10@4.8cM_scaffold_21682_3511	15.1770218615202	4.73316397763868	5.42632605515792e-12	92.1583871865684	2.960002	6.040005	9.000007
stepwiseqtl	2012	UKUY	10	45.750048	NA	NA	bin_10@45.75cM_scaffold_46144_2472	12.2352106585456	3.63321241017424	1.0575926800982e-9	92.1583871865684	43.960046	4.980005	48.940051
stepwiseqtl	all-years	UKUY	10	55.320058	NA	NA	bin_10@55.32cM_scaffold_37158_1060	20.6940043676639	8.65399955072766	3.24282822816713e-11	88.664256106843	52.800056	8.660006	61.460062
stepwiseqtl	all-years	UKUY	10	55.320058	11	54.780064	NA	10.1496698868552	3.63624267461182	3.15708928488867e-5	88.664256106843	46.97003	NA	50.470034
stepwiseqtl	2011	UKUY	11	16.420018	NA	NA	bin_11@16.42cM_scaffold_170652_55	21.2081133946852	7.83144425698794	4.44089209850063e-16	90.0673294505091	11.070014	9.110006	20.18002
stepwiseqtl	2011	UKUY	11	53.590062	NA	NA	bin_11@53.59cM_scaffold_55939_484	15.8854374971383	5.41980385582387	5.62663053926826e-8	90.0673294505091	53.000061	2.970004	55.970065
stepwiseqtl	2012	UKUY	11	35.390036	NA	NA	bin_11@35.39cM_scaffold_1773_837	18.3015791185729	6.01713626179479	1.9761969838327802e-14	92.1583871865684	31.230035	6.84001	38.070045
stepwiseqtl	all-years	UKUY	11	9.570013	NA	NA	bin_11@9.57cM_scaffold_125_21038	19.6340090612027	8.0815287412494	6.43929354282591e-15	88.664256106843	8.660012	2.410002	11.070014
stepwiseqtl	all-years	UKUY	11	54.780064	NA	NA	bin_11@54.78cM_scaffold_49216_1283	16.6259848752852	6.54470496297658	1.82359674028021e-8	88.664256106843	53.000061	4.190006	57.190067
stepwiseqtl	all-years	UKUY	12	49.400033	NA	NA	bin_12@49.4cM_scaffold_40948_2457	11.8970148623994	4.37081889269508	4.2106191866508904e-09	88.664256106843	46.97003	3.500004	50.470034
stepwiseqtl	2011	UDM	1	24.41001	NA	NA	bin_1@24.41cM_scaffold_62395_1781	7.69464735254415	2.0255628256201	5.60587457354433e-6	91.3739023618364	8.9	20.140014999999998	29.040015
stepwiseqtl	2011	UDM	1	97.960089	NA	NA	bin_1@97.96cM_scaffold_1825_2736	18.7996813781739	5.81566159268777	2.76445533131664e-14	91.3739023618364	96.390088	6.150003	102.540091
stepwiseqtl	2012	UDM	1	32.870022	NA	NA	bin_1@32.87cM_scaffold_5152_276	26.0991636028649	10.1342872602083	0	91.9096438792375	32.270021	1.200002	33.470023
stepwiseqtl	2012	UDM	1	71.140061	NA	NA	bin_1@71.14cM_scaffold_220971_127	11.296000766	3.40748485668641	2.6522923413097e-8	91.9096438792375	55.020044	21.06002	76.080064
stepwiseqtl	2013	UDM	1	85.230074	NA	NA	bin_1@85.23cM_scaffold_16235_5089	14.3277377395588	5.11265711669611	1.78283610097196e-10	90.8990790805866	83.770073	4.78000300000001	88.550076
stepwiseqtl	2011	UDM	2	49.390047	NA	NA	bin_2@49.39cM_scaffold_77675_473	18.2146507726132	5.58591058854307	7.638334409421081e-14	91.3739023618364	48.260045	4.700009	52.960054
stepwiseqtl	2012	UDM	2	43.300041	NA	NA	bin_2@43.3cM_scaffold_1741_1992	27.745934815199	11.092475018584	1.99840144432528e-15	91.9096438792375	42.11004	5.290003	47.400043
stepwiseqtl	2012	UDM	2	43.300041	10	31.730027	NA	18.2707482114304	6.1942951223604	3.11501269223413e-10	91.9096438792375	44.600028	NA	48.760031
stepwiseqtl	2011	UDM	3	34.750032	NA	NA	bin_3@34.75cM_scaffold_113156_448	32.6110509430193	12.4621827124735	0	91.3739023618364	30.230028	5.110006	35.340034
stepwiseqtl	2012	UDM	3	39.270043	NA	NA	bin_3@39.27cM_scaffold_18760_4623	21.3861284900208	7.64836264748502	1.4432899320127001e-15	91.9096438792375	38.10004	2.380005	40.480045
stepwiseqtl	2013	UDM	3	36.190036	NA	NA	bin_3@36.19cM_scaffold_6553_5632	25.0466613446577	10.7396304582273	1.33004718350094e-13	90.8990790805866	35.340034	2.760006	38.10004
stepwiseqtl	2013	UDM	3	36.190036	6	28.080031	NA	8.05396520855777	2.5919918110004	9.8473149227629e-4	90.8990790805866	46.97003	NA	53.770035
stepwiseqtl	2013	UDM	4	32.320035	NA	NA	bin_4@32.32cM_SCF28100	12.8508591961113	4.47425918230823	2.04552308424866e-9	90.8990790805866	26.790028	8.070013	34.860041
stepwiseqtl	2012	UDM	5	47.720034	NA	NA	bin_5@47.72cM_scaffold_59748_765	26.7647072923369	10.5156377030718	0	91.9096438792375	45.18003	5.170007	50.350037
stepwiseqtl	2013	UDM	5	44.110028	NA	NA	bin_5@44.11cM_scaffold_150251_82	12.7320125414662	4.4241504102713	2.4887083505120704e-9	90.8990790805866	41.750026	5.360005	47.110031
stepwiseqtl	2011	UDM	6	75.660098	NA	NA	bin_6@75.66cM_scaffold_7268_8243	20.6606194886316	6.57147141633406	3.4186431463467696e-11	91.3739023618364	70.350094	8.890006	79.2401
stepwiseqtl	2011	UDM	6	75.660098	10	52.800056	NA	11.7500356772206	3.27797989100441	2.87628664774608e-6	91.3739023618364	54.390037	NA	56.660039
stepwiseqtl	2012	UDM	6	31.050036	NA	NA	bin_6@31.05cM_scaffold_10692_6394	22.6124112470279	8.26051004313838	2.2204460492503099e-16	91.9096438792375	28.210033	4.490005	32.700038
stepwiseqtl	2013	UDM	6	28.080031	NA	NA	bin_6@28.08cM_SCF13711	12.5554745104974	4.35005871480487	1.4900178099575e-5	90.8990790805866	24.850027	18.110024	42.960051
stepwiseqtl	2011	UDM	7	52.940068	NA	NA	bin_7@52.94cM_scaffold_196647_142	29.5531679762844	10.7665808740663	0	91.3739023618364	52.200066	3.300007	55.500073
stepwiseqtl	2011	UDM	8	53.730056	NA	NA	bin_8@53.73cM_scaffold_151417_342	11.5188434299177	3.20277778581053	8.0694192439168e-9	91.3739023618364	47.650044	15.230026	62.88007
stepwiseqtl	2013	UDM	8	17.460018	NA	NA	bin_8@17.46cM_SCF71136	5.64138890011893	1.74634597018721	2.6770512655249e-4	90.8990790805866	10.910009	14.250016	25.160025
stepwiseqtl	2013	UDM	9	84.810075	NA	NA	bin_9@84.81cM_scaffold_10644_3379	17.6554534272085	6.66330133280901	7.18203274630014e-13	90.8990790805866	81.240073	8.05001	89.290083
stepwiseqtl	2011	UDM	10	52.800056	NA	NA	bin_10@52.8cM_scaffold_4545_1974	14.1492640082343	4.08719338738484	7.58482189278098e-7	91.3739023618364	50.000054	4.170003	54.170057
stepwiseqtl	2012	UDM	10	31.730027	NA	NA	bin_10@31.73cM_scaffold_9993_6382	23.7486704661794	8.84895006064757	9.9165120559519e-13	91.9096438792375	28.970023	4.990007	33.96003
stepwiseqtl	2012	UDM	10	45.750048	NA	NA	bin_10@45.75cM_scaffold_46144_2472	7.26323810766537	2.05154810714073	1.94645560234186e-5	91.9096438792375	39.030042	10.970012	50.000054
stepwiseqtl	2013	UDM	10	41.870043	NA	NA	bin_10@41.87cM_scaffold_43599_778	20.4768508256473	8.10981896905949	6.661338147750941e-15	90.8990790805866	39.030042	5.960005	44.990047
stepwiseqtl	2011	UDM	11	73.110088	NA	NA	bin_11@73.11cM_scaffold_158578_260	17.90903288129	5.46734661559155	1.29674049276218e-13	91.3739023618364	68.050083	14.470017	82.5201
stepwiseqtl	2012	UDM	11	73.750089	NA	NA	bin_11@73.75cM_SCF28931	13.6662945055907	4.2875531283553	5.32105914885506e-10	91.9096438792375	73.110088	4.34000399999999	77.450092
stepwiseqtl	2013	UDM	11	54.190063	NA	NA	bin_11@54.19cM_1trimcontig444344	13.7038959620456	4.83941130499174	5.00050445495503e-10	90.8990790805866	50.630058	5.340007	55.970065
stepwiseqtl	2011	UDM	12	54.960038	NA	NA	bin_12@54.96cM_scaffold_2841_5173	17.6298975997146	5.35992100828379	2.10276240864005e-13	91.3739023618364	54.390037	2.270002	56.660039
stepwiseqtl	2012	UDM	12	46.97003	NA	NA	bin_12@46.97cM_scaffold_6159_7441	24.6332783690994	9.32168879971945	0	91.9096438792375	44.600028	4.160003	48.760031
stepwiseqtl	2013	UDM	12	49.400033	NA	NA	bin_12@49.4cM_scaffold_40948_2457	28.088055286578	12.7089781286007	0	90.8990790805866	46.97003	6.800005	53.770035
stepwiseqtl	2011	MFM	1	65.430055	NA	NA	bin_1@65.43cM_scaffold_8_9959	11.6941611310974	3.44585965434602	2.43980994296678e-8	90.8814423383779	58.280049	8.960007	67.240056
stepwiseqtl	all-years	MFM	1	21.650004	NA	NA	bin_1@21.65cM_scaffold_426_4354	17.0242348415056	7.6088296030841	1.78806616180083e-8	87.2048470968805	8.9	13.320005	22.220005
stepwiseqtl	all-years	MFM	1	21.650004	3	45.51005	NA	10.5743903755603	4.3022867614	2.40860110782837e-5	87.2048470968805	19.070012	NA	25.050015
stepwiseqtl	2011	MFM	2	1.790004	NA	NA	bin_2@1.79cM_scaffold_20949_637	5.73593003909227	1.55258755925593	3.0244214379449e-4	90.8814423383779	0	2.980006	2.980006
stepwiseqtl	2013	MFM	2	29.370029	NA	NA	bin_2@29.37cM_scaffold_13716_1275	17.4862693316314	6.35323023670854	9.510170428939089e-13	91.2134379706312	28.180027	6.570003	34.75003
stepwiseqtl	2013	MFM	2	88.530101	NA	NA	bin_2@88.53cM_scaffold_35493_3144	16.3850291568055	5.84323470971353	5.90927307086986e-12	91.2134379706312	87.050097	4.61000900000001	91.660106
stepwiseqtl	all-years	MFM	2	2.980006	NA	NA	bin_2@2.98cM_scaffold_2976_6488	13.2966390875355	5.62693297749743	6.45208109162354e-10	87.2048470968805	1.790004	3.270003	5.060007
stepwiseqtl	all-years	MFM	2	99.560114	NA	NA	bin_2@99.56cM_scaffold_8645_1830	10.6506053320959	4.33804379052066	5.49435261731901e-8	87.2048470968805	97.180113	3.57000199999999	100.750115
stepwiseqtl	2011	MFM	3	45.51005	NA	NA	bin_3@45.51cM_scaffold_12440_4793	29.0862414637057	11.1205298412921	1.11022302462516e-15	90.8814423383779	43.300049	3.700002	47.000051
stepwiseqtl	2011	MFM	3	45.51005	10	52.800056	NA	7.70251735780728	2.14363062849112	0.00216488177283547	90.8814423383779	57.23004	NA	64.380049
stepwiseqtl	2012	MFM	3	28.640026	NA	NA	bin_3@28.64cM_scaffold_13388_3745	30.7159336211116	10.2205050922349	0	93.6147371319413	26.570025	3.100002	29.670027
stepwiseqtl	2013	MFM	3	30.230028	NA	NA	bin_3@30.23cM_scaffold_36500_3209	34.8783240305829	17.2238769837148	0	91.2134379706312	28.640026	1.620003	30.260029
stepwiseqtl	all-years	MFM	3	45.51005	NA	NA	bin_3@45.51cM_scaffold_12440_4793	34.2082887894308	19.8852207420208	0	87.2048470968805	42.860047	7.780005	50.640052
stepwiseqtl	2012	MFM	4	75.260071	NA	NA	bin_4@75.26cM_scaffold_115_16042	25.0403125849782	7.53224205082319	2.9856117578219698e-12	93.6147371319413	71.24007	8.000006	79.240076
stepwiseqtl	2012	MFM	4	75.260071	6	42.970052	NA	15.4524330741044	3.9422428507233	1.52148301513222e-7	93.6147371319413	57.590041	NA	67.24005
stepwiseqtl	2012	MFM	5	48.650036	NA	NA	bin_5@48.65cM_scaffold_17146_4078	20.5093720371885	5.70212496915987	1.6592363039080702e-9	93.6147371319413	45.18003	9.090014	54.270044
stepwiseqtl	2012	MFM	5	48.650036	10	31.250026	NA	16.9637984644431	4.43952266864748	1.88235067533071e-8	93.6147371319413	57.590041	NA	67.24005
stepwiseqtl	2013	MFM	5	72.210058	NA	NA	bin_5@72.21cM_scaffold_28619_160	12.8432945022716	4.3166272062835	2.071218974109e-9	91.2134379706312	68.530057	6.700006	75.230063
stepwiseqtl	2011	MFM	6	21.610025	NA	NA	bin_6@21.61cM_scaffold_68858_1607	21.2324762500369	7.20044912887818	5.3290705182007506e-15	90.8814423383779	19.820023	4.770003	24.590026
stepwiseqtl	2011	MFM	6	81.930107	NA	NA	bin_6@81.93cM_scaffold_33952_482	10.6075136953197	3.07712383224256	1.38045759490169e-7	90.8814423383779	80.150103	4.33000799999999	84.480111
stepwiseqtl	2012	MFM	6	42.970052	NA	NA	bin_6@42.97cM_scaffold_40699_2470	19.0391582723613	5.16161849067761	1.23544122709873e-8	93.6147371319413	40.50005	5.100009	45.600059
stepwiseqtl	2013	MFM	7	50.010061	NA	NA	bin_7@50.01cM_409618_K63	16.3523459427044	5.82836418797046	6.23834317536875e-12	91.2134379706312	46.010056	9.490017	55.500073
stepwiseqtl	2013	MFM	8	9.880007	NA	NA	bin_8@9.88cM_scaffold_11240_4170	6.79142476382225	2.06756724113399	4.18393265833039e-5	91.2134379706312	0	11.67001	11.67001
stepwiseqtl	2013	MFM	8	43.470041	NA	NA	bin_8@43.47cM_scaffold_5894_4786	14.0848913805098	4.83275562246844	2.6638824479619e-10	91.2134379706312	41.690039	7.660006	49.350045
stepwiseqtl	2011	MFM	9	84.220074	NA	NA	bin_9@84.22cM_scaffold_30128_1137	13.75873501854	4.17743030039048	8.97209528893939e-10	90.8814423383779	80.040071	7.05000700000001	87.090078
stepwiseqtl	2012	MFM	9	7.530008	NA	NA	bin_9@7.53cM_SCF132532	14.8456433875339	3.74907976957375	5.80373082925689e-10	93.6147371319413	4.840006	6.800004	11.64001
stepwiseqtl	all-years	MFM	9	13.930015	NA	NA	bin_9@13.93cM_scaffold_3406_2136	15.2569978629776	6.64395842792629	2.43814693878797e-7	87.2048470968805	8.810009	10.050008	18.860017
stepwiseqtl	all-years	MFM	9	13.930015	11	24.540025	NA	9.27672024864501	3.70479701169461	1.5356926938103e-4	87.2048470968805	19.070012	NA	25.050015
stepwiseqtl	2011	MFM	10	52.800056	NA	NA	bin_10@52.8cM_scaffold_4545_1974	43.0117964206843	20.5278000317071	0	90.8814423383779	51.790055	2.380002	54.170057
stepwiseqtl	2012	MFM	10	31.250026	NA	NA	bin_10@31.25cM_scaffold_17629_5187	49.7604144872488	23.648988732632102	0	93.6147371319413	28.270022	5.690008	33.96003
stepwiseqtl	2013	MFM	10	43.210044	NA	NA	bin_10@43.21cM_scaffold_4975_3252	9.86406099135341	3.15653885434946	2.78741837167473e-7	91.2134379706312	37.250038	11.690013	48.940051
stepwiseqtl	all-years	MFM	10	39.030042	NA	NA	bin_10@39.03cM_scaffold_21095_4899	29.5625693140294	15.9775611119954	0	87.2048470968805	37.250038	4.620005	41.870043
stepwiseqtl	2011	MFM	11	38.070045	NA	NA	bin_11@38.07cM_scaffold_7181_4242	26.5970929327621	9.78563816473569	0	90.8814423383779	28.380033	10.820014	39.200047
stepwiseqtl	2012	MFM	11	9.570013	NA	NA	bin_11@9.57cM_scaffold_125_21038	7.34543263756285	1.63966955924046	4.57680662380167e-5	93.6147371319413	7.47001	22.850024	30.320034
stepwiseqtl	2012	MFM	11	30.320034	NA	NA	bin_11@30.32cM_scaffold_28856_2095	24.2132798884723	7.17865857821042	4.44089209850063e-16	93.6147371319413	28.380033	2.850002	31.230035
stepwiseqtl	2013	MFM	11	7.47001	NA	NA	bin_11@7.47cM_scaffold_2033_8836	21.0477945325433	8.12752789321021	6.20514750693246e-11	91.2134379706312	6.870009	2.700004	9.570013
stepwiseqtl	2013	MFM	11	7.47001	12	56.660039	NA	9.00448025979385	2.84133413671593	2.725001926167e-4	91.2134379706312	54.960038	NA	57.590041
stepwiseqtl	all-years	MFM	11	24.540025	NA	NA	bin_11@24.54cM_scaffold_113473_247	29.9993108297152	16.3240935979364	0	87.2048470968805	23.860023	6.460011	30.320034
stepwiseqtl	2011	MFM	12	19.300013	NA	NA	bin_12@19.3cM_scaffold_23546_462	15.8271171959929	4.95306596650477	3.0930852046307e-7	90.8814423383779	18.170011	2.690003	20.860014
stepwiseqtl	2011	MFM	12	62.160046	NA	NA	bin_12@62.16cM_scaffold_11520_5733	12.6286894457921	3.7718807953628	2.38511547033804e-5	90.8814423383779	57.23004	7.150009	64.380049
stepwiseqtl	2011	MFM	12	19.300013	12	62.160046	NA	8.10719945780657	2.26925798761827	0.00129446903272368	90.8814423383779	57.23004	NA	64.380049
stepwiseqtl	2012	MFM	12	2.84	NA	NA	bin_12@2.84cM_Ig28559a	16.361400615601	4.23851029862442	5.826161775246419e-11	93.6147371319413	2.84	1.960001	4.800001
stepwiseqtl	2012	MFM	12	61.560044	NA	NA	bin_12@61.56cM_scaffold_7685_6025	18.47591015575	4.96101049052264	2.34390284958863e-12	93.6147371319413	57.590041	9.650009	67.24005
stepwiseqtl	2013	MFM	12	56.660039	NA	NA	bin_12@56.66cM_SCF116567	14.7937426810595	5.13648919473648	6.44581967801372e-7	91.2134379706312	54.960038	2.630003	57.590041
stepwiseqtl	all-years	MFM	12	20.860014	NA	NA	bin_12@20.86cM_scaffold_4159_1110	18.0039663780525	8.16422620676393	2.27817764653082e-13	87.2048470968805	19.070012	5.980003	25.050015
stepwiseqtl	2011	UNAB	1	96.390088	NA	NA	bin_1@96.39cM_scaffold_1825_2668	11.8096280980033	4.21233713836807	4.55148807532169e-10	88.9805378394802	92.890083	5.07000599999999	97.960089
stepwiseqtl	2013	UNAB	1	44.610037	NA	NA	bin_1@44.61cM_scaffold_4040_6982	30.1558887698649	13.0047893248836	1.99840144432528e-15	91.640622113212	41.320035	4.460003	45.780038
stepwiseqtl	2013	UNAB	1	44.610037	12	44.600028	NA	20.6826131643206	7.55056902527541	9.96995819235735e-11	91.640622113212	42.810024	NA	46.300029
stepwiseqtl	all-years	UNAB	1	55.300045	NA	NA	bin_1@55.3cM_scaffold_15888_1876	21.0403098227577	6.90395026160986	1.8740564655672597e-11	91.1515658752965	55.020044	2.980003	58.000047
stepwiseqtl	all-years	UNAB	1	55.300045	12	54.960038	NA	15.7276357598142	4.76915357923383	5.95403271130834e-9	91.1515658752965	54.390037	NA	56.660039
stepwiseqtl	2011	UNAB	2	37.940034	NA	NA	bin_2@37.94cM_scaffold_2126_10221	16.7291163246679	6.41130672619504	3.39728245535298e-14	88.9805378394802	36.020031	4.830006	40.850037
stepwiseqtl	2013	UNAB	2	100.750115	NA	NA	bin_2@100.75cM_vm13780	22.3100176494883	8.3769695510542	6.8833827526759706e-15	91.640622113212	97.180113	3.57000199999999	100.750115
stepwiseqtl	2011	UNAB	3	35.340034	NA	NA	bin_3@35.34cM_scaffold_89673_809	35.563569648226	18.1908519450083	0	88.9805378394802	34.780033	1.410003	36.190036
stepwiseqtl	2013	UNAB	3	39.510044	NA	NA	bin_3@39.51cM_scaffold_10536_5015	36.9214321299649	18.0107496388145	0	91.640622113212	39.270043	1.810003	41.080046
stepwiseqtl	all-years	UNAB	3	36.190036	NA	NA	bin_3@36.19cM_scaffold_6553_5632	43.1592361333923	20.0361987587837	0	91.1515658752965	35.940035	0.550001999999999	36.490037
stepwiseqtl	all-years	UNAB	3	87.550075	NA	NA	bin_3@87.55cM_scaffold_60765_2081	5.75634419080846	1.51239065385546	1.4886902707522e-4	91.1515658752965	75.460068	13.280009	88.740077
stepwiseqtl	2011	UNAB	4	46.450053	NA	NA	bin_4@46.45cM_scaffold_49282_741	15.0379529449102	5.62169979499512	8.94950780150339e-13	88.9805378394802	35.640043	20.780016	56.420059
stepwiseqtl	2011	UNAB	5	47.120032	NA	NA	bin_5@47.12cM_scaffold_19438_3420	19.6976235402308	7.88898726409782	1.11022302462516e-16	88.9805378394802	45.18003	2.530003	47.710033
stepwiseqtl	2011	UNAB	7	32.420042	NA	NA	bin_7@32.42cM_scaffold_24689_3361	11.7283695315353	4.17844701299288	5.322429164067441e-10	88.9805378394802	22.900034	15.360014	38.260048
stepwiseqtl	2011	UNAB	7	55.500073	NA	NA	bin_7@55.5cM_scaffold_91938_860	13.4406212181737	4.90877793285142	1.9603096923503897e-11	88.9805378394802	54.490072	1.570002	56.060074
stepwiseqtl	2013	UNAB	7	46.010056	NA	NA	bin_7@46.01cM_scaffold_101118_92	6.64633780703113	1.92053261814097	1.2898085298918e-4	91.640622113212	38.260048	30.59004	68.850088
stepwiseqtl	all-years	UNAB	7	17.480024	NA	NA	bin_7@17.48cM_scaffold_50033_1488	13.0282631433559	3.79790409852066	6.00007044049278e-10	91.1515658752965	15.270021	3.880006	19.150027
stepwiseqtl	all-years	UNAB	7	62.02008	NA	NA	bin_7@62.02cM_SCF128015	28.5169681534158	10.4870093792322	0	91.1515658752965	60.620079	4.070005	64.690084
stepwiseqtl	2013	UNAB	8	12.270012	NA	NA	bin_8@12.27cM_scaffold_10406_2358	24.4243044981089	9.51504904643713	2.2204460492503099e-16	91.640622113212	10.910009	2.980005	13.890014
stepwiseqtl	2013	UNAB	8	46.380042	NA	NA	bin_8@46.38cM_187382_K70	16.7382360943755	5.71296270161073	2.70571368754524e-7	91.640622113212	43.470041	5.880004	49.350045
stepwiseqtl	2013	UNAB	8	46.380042	9	87.090078	NA	16.0030584182484	5.39470078747851	7.12858212459366e-8	91.640622113212	42.810024	NA	46.300029
stepwiseqtl	all-years	UNAB	8	12.270012	NA	NA	bin_8@12.27cM_scaffold_10406_2358	18.6572580137756	5.90783734927346	3.54161144855425e-14	91.1515658752965	10.910009	3.740006	14.650015
stepwiseqtl	2013	UNAB	9	22.59002	NA	NA	bin_9@22.59cM_scaffold_444_4221	5.59871937613848	1.59083397587472	6.0380487782696e-4	91.640622113212	14.020016	11.870007	25.890023
stepwiseqtl	2013	UNAB	9	87.090078	NA	NA	bin_9@87.09cM_scaffold_57514_1484	35.5682888579489	16.9235001787062	0	91.640622113212	87.010077	0.330002000000007	87.340079
stepwiseqtl	all-years	UNAB	9	77.130067	NA	NA	bin_9@77.13cM_scaffold_27798_3359	5.81914493832434	1.53024193592697	1.3394548858691e-4	91.1515658752965	68.700062	21.160022	89.860084
stepwiseqtl	2013	UNAB	10	14.960011	NA	NA	bin_10@14.96cM_scaffold_26452_1178	8.38132516212301	2.49075628973746	9.79098200448725e-6	91.640622113212	4.180005	15.540011	19.720016
stepwiseqtl	all-years	UNAB	11	15.290017	NA	NA	bin_11@15.29cM_scaffold_24233_376	10.6573870139938	3.00215871308674	3.54440716776594e-8	91.1515658752965	6.870009	13.310011	20.18002
stepwiseqtl	all-years	UNAB	11	64.540078	NA	NA	bin_11@64.54cM_scaffold_2406_6866	11.3337374882545	3.2239172737285	1.10928031205049e-8	91.1515658752965	60.900076	16.550016	77.450092
stepwiseqtl	2011	UNAB	12	54.960038	NA	NA	bin_12@54.96cM_scaffold_2841_5173	26.0324984567129	11.4747658929219	0	88.9805378394802	50.470034	6.760006	57.23004
stepwiseqtl	2013	UNAB	12	44.600028	NA	NA	bin_12@44.6cM_scaffold_84682_293	25.3815989341039	10.0554870636078	1.84230408706298e-12	91.640622113212	42.810024	3.490005	46.300029
stepwiseqtl	all-years	UNAB	12	54.960038	NA	NA	bin_12@54.96cM_scaffold_2841_5173	23.77970732115	8.13236700588978	2.35145236615608e-13	91.1515658752965	54.390037	2.270002	56.660039
stepwiseqtl	all-years	UNAF	1	29.700016	NA	NA	bin_1@29.7cM_scaffold_64996_1622	10.5126546820902	3.42543626582258	1.60559590733911e-7	89.7437143412052	25.470014	5.100005	30.570019
stepwiseqtl	2011	UNAF	2	88.540102	NA	NA	bin_2@88.54cM_SCF122552	37.1854585810608	9.06315439978601	0	94.8833408032942	88.0901	1.930004	90.020104
stepwiseqtl	2011	UNAF	2	88.540102	11	11.070014	NA	19.9926527716227	3.73437996180137	4.6982671086937e-9	94.8833408032942	20.860014	NA	31.540016
stepwiseqtl	2013	UNAF	2	36.570032	NA	NA	bin_2@36.57cM_scaffold_42093_407	9.57907591376166	4.08500885459047	1.20754833021763e-7	88.2359873468779	22.530024	16.600011	39.130035
stepwiseqtl	2011	UNAF	3	7.110007	NA	NA	bin_3@7.11cM_scaffold_93522_327	21.3616989592452	4.07285241879813	7.82263143150885e-13	94.8833408032942	6.520005	2.300004	8.820009
stepwiseqtl	2011	UNAF	3	40.480045	NA	NA	bin_3@40.48cM_scaffold_61162_731	43.8069725274182	11.8852647347215	0	94.8833408032942	39.270043	3.590004	42.860047
stepwiseqtl	2011	UNAF	3	40.480045	6	84.40011	NA	11.0705791353254	1.81407270897434	2.2651920723193e-4	94.8833408032942	20.860014	NA	31.540016
stepwiseqtl	all-years	UNAF	3	8.820009	NA	NA	bin_3@8.82cM_scaffold_69755_831	18.4710525222485	6.76073753345722	4.60964599824365e-13	89.7437143412052	6.520005	4.680005	11.20001
stepwiseqtl	2011	UNAF	4	7.750008	NA	NA	bin_4@7.75cM_scaffold_14868_593	15.9026088010286	2.79565022305648	6.65709320446517e-6	94.8833408032942	4.180006	6.050003	10.230009
stepwiseqtl	2011	UNAF	4	7.750008	12	25.050015	NA	9.09035020688441	1.44789058179185	0.00203240216307576	94.8833408032942	20.860014	NA	31.540016
stepwiseqtl	2013	UNAF	4	25.000024	NA	NA	bin_4@25cM_scaffold_311_12011	13.606968204918	6.2012442364894	9.072564921552839e-11	88.2359873468779	20.360021	6.430007	26.790028
stepwiseqtl	2013	UNAF	4	84.310081	NA	NA	bin_4@84.31cM_scaffold_18215_3418	12.6217960612108	5.65888135433229	5.2961968144416e-10	88.2359873468779	81.730079	3.970005	85.700084
stepwiseqtl	2013	UNAF	5	73.72006	NA	NA	bin_5@73.72cM_1trimcontig191066	7.38155571457346	3.0375046043566	5.92917716879526e-6	88.2359873468779	68.530057	10.840013	79.37007
stepwiseqtl	2011	UNAF	6	84.40011	NA	NA	bin_6@84.4cM_scaffold_114282_266	14.7304981687511	2.54547165541318	2.52651668932735e-5	94.8833408032942	80.750106	7.63000699999999	88.380113
stepwiseqtl	2011	UNAF	7	67.350086	NA	NA	bin_7@67.35cM_SCF193103	23.0476685596947	4.5075155013357	7.78266340262235e-14	94.8833408032942	60.620079	7.920008	68.540087
stepwiseqtl	all-years	UNAF	7	17.480024	NA	NA	bin_7@17.48cM_scaffold_50033_1488	13.4933254525529	4.59024348559288	7.53999544511608e-6	89.7437143412052	0	21.06003	21.06003
stepwiseqtl	all-years	UNAF	7	80.460101	NA	NA	bin_7@80.46cM_SCF915	14.1343664404876	4.85343291618747	4.91344520625603e-10	89.7437143412052	78.470098	11.420015	89.890113
stepwiseqtl	all-years	UNAF	7	17.480024	11	39.200047	NA	11.2835829415459	3.71764155138357	1.85177782694446e-5	89.7437143412052	62.590077	NA	75.07009
stepwiseqtl	2013	UNAF	8	14.950016	NA	NA	bin_8@14.95cM_scaffold_135908_391	11.024511678449	4.81411084220623	9.19663722953601e-9	88.2359873468779	13.160013	6.850006	20.010019
stepwiseqtl	all-years	UNAF	8	64.210073	NA	NA	bin_8@64.21cM_scaffold_2031_3077	18.3043568369201	6.68315704781385	6.02962124673923e-13	89.7437143412052	63.020071	2.390006	65.410077
stepwiseqtl	2011	UNAF	9	43.770037	NA	NA	bin_9@43.77cM_scaffold_83546_53	25.3259699825915	5.12773151494056	7.52531370551424e-11	94.8833408032942	40.450035	6.730004	47.180039
stepwiseqtl	2011	UNAF	9	43.770037	11	62.590077	NA	12.9907532431851	2.1886451763032	2.45977085586713e-5	94.8833408032942	20.860014	NA	31.540016
stepwiseqtl	2013	UNAF	9	14.020016	NA	NA	bin_9@14.02cM_scaffold_15781_578	17.6912245836896	8.63579560552175	5.90638649100583e-14	88.2359873468779	11.64001	7.220007	18.860017
stepwiseqtl	2013	UNAF	9	57.180049	NA	NA	bin_9@57.18cM_scaffold_16137_2835	10.447778323141	4.51925930956587	2.57205803322336e-8	88.2359873468779	52.540044	6.630008	59.170052
stepwiseqtl	2013	UNAF	9	77.91007	NA	NA	bin_9@77.91cM_scaffold_70449_214	20.0555376205377	10.1931521525365	8.881784197001249e-16	88.2359873468779	75.260066	4.780005	80.040071
stepwiseqtl	all-years	UNAF	10	0.97	NA	NA	bin_10@0.97cM_scaffold_6416_3097	9.32749468083639	2.98809674752485	1.05676771833263e-6	89.7437143412052	0.97	13.990011	14.960011
stepwiseqtl	all-years	UNAF	10	69.640069	NA	NA	bin_10@69.64cM_scaffold_15835_2645	14.5131001587011	5.01111526024877	1.89413157025697e-6	89.7437143412052	65.460067	7.120006	72.580073
stepwiseqtl	all-years	UNAF	10	69.640069	11	8.660012	NA	11.0231726327059	3.61824669451543	2.65289444664196e-5	89.7437143412052	62.590077	NA	75.07009
stepwiseqtl	2011	UNAF	11	11.070014	NA	NA	bin_11@11.07cM_scaffold_12068_4942	44.526542084123	12.2239508906663	0	94.8833408032942	8.660012	5.390003	14.050015
stepwiseqtl	2011	UNAF	11	62.590077	NA	NA	bin_11@62.59cM_scaffold_7424_3177	42.1241850186282	11.1188114992007	0	94.8833408032942	60.900076	3.640002	64.540078
stepwiseqtl	2013	UNAF	11	23.860023	NA	NA	bin_11@23.86cM_scaffold_101041_374	28.1132386343514	16.4499516901352	0	88.2359873468779	20.18002	5.890006	26.070026
stepwiseqtl	all-years	UNAF	11	8.660012	NA	NA	bin_11@8.66cM_scaffold_17462_4134	38.8014934753941	19.4543983044027	0	89.7437143412052	7.47001	2.100003	9.570013
stepwiseqtl	all-years	UNAF	11	39.200047	NA	NA	bin_11@39.2cM_scaffold_75872_1296	29.2345718953273	12.6007931736104	8.881784197001249e-16	89.7437143412052	38.070045	3.600005	41.67005
stepwiseqtl	all-years	UNAF	11	66.260081	NA	NA	bin_11@66.26cM_scaffold_101679_385	21.0559711163712	8.01026018483319	7.105427357601e-15	89.7437143412052	62.590077	12.480013	75.07009
stepwiseqtl	2011	UNAF	12	25.050015	NA	NA	bin_12@25.05cM_scaffold_48814_2384	25.7995472112349	5.26158673415016	4.1538883444047795e-11	94.8833408032942	20.860014	10.680002	31.540016
stepwiseqtl	2013	UNAF	12	50.470034	NA	NA	bin_12@50.47cM_scaffold_10505_3485	11.3255286168383	4.97011844354584	5.373904654604191e-9	88.2359873468779	49.400033	5.560005	54.960038
stepwiseqtl	2011	UNB	1	56.220046	NA	NA	bin_1@56.22cM_scaffold_29472_3905	23.911733303104	6.03183369882372	1.33226762955019e-15	93.486365597662	55.300045	5.460005	60.76005
stepwiseqtl	all-years	UNB	1	29.040015	NA	NA	bin_1@29.04cM_scaffold_35977_2889	11.1993196348209	3.62326066390926	5.37448220372383e-8	89.9166499153779	25.470014	4.510003	29.980017
stepwiseqtl	all-years	UNB	1	58.280049	NA	NA	bin_1@58.28cM_scaffold_23359_736	16.6454931061793	5.83014146955581	9.84667883896506e-8	89.9166499153779	56.220046	4.540004	60.76005
stepwiseqtl	all-years	UNB	1	58.280049	10	2.990003	NA	13.0141946593035	4.32239530055384	1.63416441634201e-6	89.9166499153779	84.730104	NA	95.250112
stepwiseqtl	all-years	UNB	3	60.960057	NA	NA	bin_3@60.96cM_scaffold_26817_3858	11.4547738062303	3.71957721630352	1.1015037429063e-4	89.9166499153779	58.580056	3.640002	62.220058
stepwiseqtl	all-years	UNB	3	83.660072	NA	NA	bin_3@83.66cM_1trimcontig443603	11.7064334210183	3.81512485656583	7.96309386504879e-5	89.9166499153779	75.460068	13.280009	88.740077
stepwiseqtl	all-years	UNB	3	60.960057	3	83.660072	NA	9.5215934576897	3.0071774591694	2.0343636237418e-4	89.9166499153779	84.730104	NA	95.250112
stepwiseqtl	2011	UNB	4	35.640043	NA	NA	bin_4@35.64cM_SCF154541	22.1849463755575	5.45183893245056	1.70974345792274e-14	93.486365597662	33.86004	2.990004	36.850044
stepwiseqtl	2011	UNB	5	20.630009	NA	NA	bin_5@20.63cM_scaffold_47787_264	16.9270503335187	3.84579613687899	3.72292103478777e-7	93.486365597662	15.210008	8.200003	23.410011
stepwiseqtl	2011	UNB	5	67.620056	NA	NA	bin_5@67.62cM_scaffold_46164_863	27.3821380022568	7.28389131318255	0	93.486365597662	63.170054	9.040004	72.210058
stepwiseqtl	2011	UNB	5	20.630009	11	44.640053	NA	13.2739574411193	2.8586763901337102	4.50509927540921e-6	93.486365597662	43.470052	NA	46.900054
stepwiseqtl	all-years	UNB	5	56.140045	NA	NA	bin_5@56.14cM_scaffold_9256_1295	19.9311323890297	7.32991579954101	4.37427871702312e-14	89.9166499153779	54.270044	6.700006	60.97005
stepwiseqtl	2011	UNB	6	42.960051	NA	NA	bin_6@42.96cM_scaffold_32357_1197	14.4462078711224	3.16473165214303	8.61276958996626e-6	93.486365597662	40.360049	7.830019	48.190068
stepwiseqtl	2011	UNB	6	42.960051	10	19.720016	NA	12.8187212403283	2.7424478044602	8.13600903326606e-6	93.486365597662	43.470052	NA	46.900054
stepwiseqtl	2011	UNB	7	42.590053	NA	NA	bin_7@42.59cM_scaffold_24904_3874	10.7588412059363	2.23428598010977	3.94107144807698e-7	93.486365597662	38.260048	6.54000600000001	44.800054
stepwiseqtl	2011	UNB	9	12.240011	NA	NA	bin_9@12.24cM_scaffold_79173_913	32.8075742848874	9.49630688833135	2.2204460492503099e-16	93.486365597662	8.810009	3.970003	12.780012
stepwiseqtl	2011	UNB	9	87.940081	NA	NA	bin_9@87.94cM_scaffold_3698_12740	29.9606804487082	8.29442493650248	7.7715611723761e-15	93.486365597662	87.340079	1.95000399999999	89.290083
stepwiseqtl	2011	UNB	9	12.240011	9	87.940081	NA	19.8437755101992	4.70806940675412	6.47639941675493e-10	93.486365597662	43.470052	NA	46.900054
stepwiseqtl	all-years	UNB	9	31.290031	NA	NA	bin_9@31.29cM_scf21n	5.41702564430483	1.61415509806723	4.968341331274e-4	89.9166499153779	0	43.770037	43.770037
stepwiseqtl	2011	UNB	10	19.720016	NA	NA	bin_10@19.72cM_SCF189657	29.4920019839855	8.10539839810828	1.50990331349021e-14	93.486365597662	16.730014	4.190003	20.920017
stepwiseqtl	all-years	UNB	10	2.990003	NA	NA	bin_10@2.99cM_scaffold_7448_397	26.3621296282311	10.6868041862861	6.57252030578093e-14	89.9166499153779	2.960002	13.770012	16.730014
stepwiseqtl	2011	UNB	11	44.640053	NA	NA	bin_11@44.64cM_scaffold_66939_1710	60.0398070093859	27.2604034717796	0	93.486365597662	43.470052	3.43000199999999	46.900054
stepwiseqtl	all-years	UNB	11	20.18002	NA	NA	bin_11@20.18cM_scaffold_72495_1231	8.88842906723785	2.7819368730878	2.12032892910052e-6	89.9166499153779	16.420018	5.460003	21.880021
stepwiseqtl	all-years	UNB	11	44.640053	NA	NA	bin_11@44.64cM_scaffold_66939_1710	19.699449139353302	7.2196773914833	6.3726801613484e-14	89.9166499153779	41.67005	5.950005	47.620055
stepwiseqtl	all-years	UNB	11	87.290105	NA	NA	bin_11@87.29cM_scaffold_86259_1061	13.0321792882555	4.32949893615472	2.8726638845455504e-9	89.9166499153779	84.730104	10.520008	95.250112
stepwiseqtl	2013	UN0	2	8.03001	NA	NA	bin_2@8.03cM_scaffold_11068_3570	14.5170613216261	3.06666143343075	9.54695766886005e-10	94.6293253414176	6.450009	4.860002	11.310011
stepwiseqtl	2013	UN0	3	4.560001	NA	NA	bin_3@4.56cM_scaffold_5310_4095	19.7599733257378	4.56175530294186	3.32067706665384e-13	94.6293253414176	1.16	3.490002	4.650002
stepwiseqtl	2013	UN0	3	39.270043	NA	NA	bin_3@39.27cM_scaffold_18760_4623	29.3615615840899	8.02013090266587	0	94.6293253414176	37.130039	3.95000700000001	41.080046
stepwiseqtl	2013	UN0	4	80.730078	NA	NA	bin_4@80.73cM_scaffold_12481_3093	25.1357704353886	6.37022612867604	2.60858001865927e-12	94.6293253414176	79.310077	4.010003	83.32008
stepwiseqtl	2013	UN0	4	80.730078	10	36.470036	NA	18.375823750727	4.14305458260215	2.61173627169597e-9	94.6293253414176	53.770035	NA	54.960038
stepwiseqtl	2013	UN0	5	61.250051	NA	NA	bin_5@61.25cM_scaffold_128490_342	17.312791658779	3.8335135114761	1.37366784613846e-11	94.6293253414176	60.97005	4.43000499999999	65.400055
stepwiseqtl	2013	UN0	7	28.56004	NA	NA	bin_7@28.56cM_scaffold_20940_1397	11.1257249757865	2.22167987136605	1.5996283597719e-7	94.6293253414176	24.570038	7.850004	32.420042
stepwiseqtl	2013	UN0	7	57.320076	NA	NA	bin_7@57.32cM_scaffold_31844_2897	20.4282887530119	4.77046586940521	1.85468362889907e-9	94.6293253414176	55.500073	6.520007	62.02008
stepwiseqtl	2013	UN0	7	57.320076	10	0.97	NA	10.5215959437892	2.08029120545488	1.0855609279536e-4	94.6293253414176	53.770035	NA	54.960038
stepwiseqtl	2013	UN0	10	0.97	NA	NA	bin_10@0.97cM_scaffold_6416_3097	12.0087755095111	2.43318759219788	1.1429371544557e-4	94.6293253414176	0.97	3.210005	4.180005
stepwiseqtl	2013	UN0	10	36.470036	NA	NA	bin_10@36.47cM_scaffold_11071_5921	29.050788255234	7.89126551486105	9.76996261670138e-15	94.6293253414176	33.96003	3.290008	37.250038
stepwiseqtl	2013	UN0	12	54.390037	NA	NA	bin_12@54.39cM_scaffold_70077_1397	38.9601845589248	12.6810136148582	0	94.6293253414176	53.770035	1.190003	54.960038
stepwiseqtl	2012	UNP	1	8.9	NA	NA	bin_1@8.9cM_scaffold_59245_719	8.93838170556798	3.11346859849608	3.76912152599829e-7	90.2902448725199	8.9	21.670019	30.570019
stepwiseqtl	2012	UNP	1	60.76005	NA	NA	bin_1@60.76cM_scaffold_4844_3525	16.4551252394992	6.49247643288946	5.46007683510652e-13	90.2902448725199	56.220046	7.670007	63.890053
stepwiseqtl	2013	UNP	1	96.390088	NA	NA	bin_1@96.39cM_scaffold_1825_2668	15.9635646099107	5.37154757211856	1.18830500994704e-11	91.6503548824687	90.93008	9.42000999999999	100.35009
stepwiseqtl	all-years	UNP	1	58.280049	NA	NA	bin_1@58.28cM_scaffold_23359_736	36.6868635479299	13.5532419111126	0	92.1824053699952	56.220046	4.540004	60.76005
stepwiseqtl	2012	UNP	2	51.910052	NA	NA	bin_2@51.91cM_scaffold_7563_4960	12.1318850991439	4.45316059013226	1.2722238817986e-9	90.2902448725199	43.420042	10.730015	54.150057
stepwiseqtl	2013	UNP	2	100.750115	NA	NA	bin_2@100.75cM_vm13780	19.9284231047836	7.17318955867779	3.37452066290211e-10	91.6503548824687	97.180113	3.57000199999999	100.750115
stepwiseqtl	2013	UNP	2	100.750115	5	82.660072	NA	12.2488645260839	3.87378836395848	2.72659213651494e-6	91.6503548824687	42.810024	NA	46.300029
stepwiseqtl	2012	UNP	3	54.230054	NA	NA	bin_3@54.23cM_scaffold_52119_1893	18.4023494958877	7.50451747363823	1.64313007644523e-14	90.2902448725199	41.080046	19.880011	60.960057
stepwiseqtl	all-years	UNP	3	28.640026	NA	NA	bin_3@28.64cM_scaffold_13388_3745	22.871428032265	6.81603476621154	1.5941663544794e-9	92.1824053699952	26.570025	3.100002	29.670027
stepwiseqtl	all-years	UNP	3	63.52006	NA	NA	bin_3@63.52cM_scaffold_9359_4141	16.8061948089142	4.5745620190868	2.34187087810867e-6	92.1824053699952	60.960057	5.360004	66.320061
stepwiseqtl	all-years	UNP	3	28.640026	3	63.52006	NA	11.8502811971514	3.00042893483153	9.282283699108e-5	92.1824053699952	44.600028	NA	49.400033
stepwiseqtl	2012	UNP	4	29.890034	NA	NA	bin_4@29.89cM_scaffold_195_14929	15.5740779770891	6.05433069872507	2.6594282331870996e-12	90.2902448725199	28.130031	4.190004	32.320035
stepwiseqtl	all-years	UNP	4	85.700084	NA	NA	bin_4@85.7cM_SCF29560	25.1194747440919	7.74616493280647	9.746303764046619e-11	92.1824053699952	85.100083	1.200002	86.300085
stepwiseqtl	all-years	UNP	4	85.700084	12	46.97003	NA	13.0928337387573	3.37524329946004	2.18145565246131e-5	92.1824053699952	44.600028	NA	49.400033
stepwiseqtl	2013	UNP	5	82.660072	NA	NA	bin_5@82.66cM_scaffold_17939_2784	18.15186785021	6.33838413101554	4.8131293395314905e-9	91.6503548824687	80.560071	2.98000200000001	83.540073
stepwiseqtl	2012	UNP	6	14.630016	NA	NA	bin_6@14.63cM_scaffold_8136_242	14.2622777842185	5.42382780508372	2.8020030740094597e-11	90.2902448725199	7.850012	11.380009	19.230021
stepwiseqtl	2013	UNP	6	40.360049	NA	NA	bin_6@40.36cM_scaffold_2233_7378	23.8222410744388	9.17261785378057	0	91.6503548824687	34.290042	6.210008	40.50005
stepwiseqtl	all-years	UNP	6	68.590092	NA	NA	bin_6@68.59cM_SCF133376	12.9167795131266	3.32135734857103	1.8809818272858e-4	92.1824053699952	60.980086	12.300009	73.280095
stepwiseqtl	all-years	UNP	6	68.590092	11	23.860023	NA	12.0315858454124	3.05432696655333	7.52874819724969e-5	92.1824053699952	44.600028	NA	49.400033
stepwiseqtl	2012	UNP	7	24.570038	NA	NA	bin_7@24.57cM_scaffold_47665_2055	26.5139944670883	12.4469664315848	0	90.2902448725199	17.770026	10.790014	28.56004
stepwiseqtl	2013	UNP	7	62.02008	NA	NA	bin_7@62.02cM_SCF128015	13.4651846432798	4.34527498232109	7.41816608140766e-10	91.6503548824687	60.620079	6.73000700000001	67.350086
stepwiseqtl	2013	UNP	8	11.67001	NA	NA	bin_8@11.67cM_scaffold_60441_1041	16.5289030178649	5.61505363423079	4.65516514225328e-12	91.6503548824687	5.310004	9.340011	14.650015
stepwiseqtl	all-years	UNP	8	12.270012	NA	NA	bin_8@12.27cM_scaffold_10406_2358	21.7633261931497	6.37822143475101	4.51638726417514e-13	92.1824053699952	5.310004	9.340011	14.650015
stepwiseqtl	all-years	UNP	8	58.840061	NA	NA	bin_8@58.84cM_scaffold_15923_5035	26.1704847854551	8.20107841968307	2.6052937585063796e-11	92.1824053699952	58.05006	4.390009	62.440069
stepwiseqtl	all-years	UNP	8	58.840061	12	7.180005	NA	13.9800336229661	3.65078653173452	7.62510201723909e-6	92.1824053699952	44.600028	NA	49.400033
stepwiseqtl	2013	UNP	9	87.80008	NA	NA	bin_9@87.8cM_scaffold_70962_1187	29.4224839174289	12.5081862152775	0	91.6503548824687	87.340079	1.95000399999999	89.290083
stepwiseqtl	2012	UNP	10	30.110025	NA	NA	bin_10@30.11cM_scaffold_17629_5179	21.7980738381831	9.42297046903678	0	90.2902448725199	21.51002	12.45001	33.96003
stepwiseqtl	2013	UNP	10	64.830066	NA	NA	bin_10@64.83cM_scaffold_88399_539	6.51429313111288	1.87619517090205	6.55216610836451e-5	91.6503548824687	51.790055	24.56002	76.350075
stepwiseqtl	2012	UNP	11	14.620016	NA	NA	bin_11@14.62cM_scaffold_57381_750	7.95764247239551	2.72805682903535	2.14275812315812e-6	90.2902448725199	6.870009	15.010012	21.880021
stepwiseqtl	2012	UNP	11	38.690046	NA	NA	bin_11@38.69cM_scaffold_75872_1322	13.9665436239534	5.28520631869358	4.76210182398518e-11	90.2902448725199	38.070045	6.570008	44.640053
stepwiseqtl	2013	UNP	11	31.230035	NA	NA	bin_11@31.23cM_scaffold_62302_445	41.7282272966497	22.2391929678181	0	91.6503548824687	30.320034	5.070002	35.390036
stepwiseqtl	all-years	UNP	11	23.860023	NA	NA	bin_11@23.86cM_scaffold_101041_374	50.8408400684391	23.6831806850299	0	92.1824053699952	21.880021	4.190005	26.070026
stepwiseqtl	2013	UNP	12	44.600028	NA	NA	bin_12@44.6cM_scaffold_84682_293	18.9736339091619	6.71880120620686	8.038014698286131e-14	91.6503548824687	42.810024	3.490005	46.300029
stepwiseqtl	all-years	UNP	12	7.180005	NA	NA	bin_12@7.18cM_scaffold_25600_3219	16.2352852894067	4.38213912476057	4.53858847881961e-6	92.1824053699952	6.590004	5.500003	12.090007
stepwiseqtl	all-years	UNP	12	46.97003	NA	NA	bin_12@46.97cM_scaffold_6159_7441	16.0741677157049	4.32837767292789	5.46505420884191e-6	92.1824053699952	44.600028	4.800005	49.400033
stepwiseqtl	2011	UNS	1	109.290099	NA	NA	bin_1@109.29cM_scaffold_8541_630	31.2092996723753	9.8017665834885	4.2632564145606e-14	92.7531328804629	108.100098	3.880003	111.980101
stepwiseqtl	2011	UNS	1	109.290099	5	89.920078	NA	23.642339784438	6.60813906760983	4.5270898141325194e-11	92.7531328804629	56.660039	NA	57.590041
stepwiseqtl	2013	UNS	1	85.570075	NA	NA	bin_1@85.57cM_1trimcontig179737	11.0130621603421	5.93556107849581	9.386453614368411e-9	85.4777395652328	82.850072	17.500018	100.35009
stepwiseqtl	2012	UNS	2	59.230068	NA	NA	bin_2@59.23cM_scaffold_2711_7365	19.5024362440822	9.08501347829038	6.40481445657315e-10	89.1148077843161	56.25006	4.980012	61.230072
stepwiseqtl	2012	UNS	2	59.230068	11	17.250019	NA	10.4339726642824	4.17518095254526	3.71374138672387e-5	89.1148077843161	67.750051	NA	77.560059
stepwiseqtl	2011	UNS	3	80.010069	NA	NA	bin_3@80.01cM_scaffold_44_6824	31.0246894633584	9.71571016063139	5.39568389967826e-14	92.7531328804629	75.460068	7.15000199999999	82.61007
stepwiseqtl	2011	UNS	3	80.010069	10	32.910029	NA	18.5446997268559	4.80128751394494	2.88362547173904e-8	92.7531328804629	56.660039	NA	57.590041
stepwiseqtl	2013	UNS	3	88.740077	NA	NA	bin_3@88.74cM_SCF58861	19.6716364645529	12.2612282925738	1.66533453693773e-15	85.4777395652328	87.550075	4.850004	92.400079
stepwiseqtl	all-years	UNS	3	92.400079	NA	NA	bin_3@92.4cM_SCF27510	18.7316502609644	7.76458167113074	2.94009261381234e-12	88.4296295169694	88.150076	4.25000300000001	92.400079
stepwiseqtl	2011	UNS	4	65.810065	NA	NA	bin_4@65.81cM_scaffold_824_4565	24.0169670744505	6.75115168992035	3.85669052249682e-10	92.7531328804629	62.260063	3.570003	65.830066
stepwiseqtl	2011	UNS	4	65.810065	6	75.660098	NA	17.8878231220827	4.58628842625764	6.52754750252171e-8	92.7531328804629	56.660039	NA	57.590041
stepwiseqtl	2012	UNS	4	71.24007	NA	NA	bin_4@71.24cM_scaffold_51672_24	12.2130136132565	5.03237992844153	5.857364815398111e-9	89.1148077843161	68.810067	8.380005	77.190072
stepwiseqtl	2013	UNS	4	70.590069	NA	NA	bin_4@70.59cM_SCF49598	13.488261781288	7.57345299853351	1.12231335336332e-10	85.4777395652328	62.260063	16.980013	79.240076
stepwiseqtl	all-years	UNS	4	32.320035	NA	NA	bin_4@32.32cM_SCF28100	21.0216182042788	9.01717752220165	1.7055774570451401e-9	88.4296295169694	29.890034	3.690005	33.580039
stepwiseqtl	all-years	UNS	4	32.320035	12	72.080054	NA	10.7935267575599	3.98361292836397	1.0719894079525e-4	88.4296295169694	67.750051	NA	75.770058
stepwiseqtl	2011	UNS	5	89.920078	NA	NA	bin_5@89.92cM_scaffold_19553_2642	32.2438346218303	10.2921588897125	1.12132525487141e-14	92.7531328804629	88.920076	1.490004	90.41008
stepwiseqtl	2012	UNS	5	22.38001	NA	NA	bin_5@22.38cM_scaffold_3272_1695	9.16585817500844	3.59249036896955	8.74795825556163e-7	89.1148077843161	9.770005	13.640006	23.410011
stepwiseqtl	2013	UNS	5	30.250018	NA	NA	bin_5@30.25cM_scaffold_17071_1943	10.1956954432263	5.42181412378818	4.03017264005712e-8	85.4777395652328	0	39.870025	39.870025
stepwiseqtl	2013	UNS	5	78.180067	NA	NA	bin_5@78.18cM_scaffold_12152_1265	7.1723562106846	3.6311385741225	8.57499204764967e-6	85.4777395652328	73.72006	9.820013	83.540073
stepwiseqtl	all-years	UNS	5	5.360003	NA	NA	bin_5@5.36cM_scaffold_43267_850	6.75264367385802	2.35272753100629	1.3679862049875e-4	88.4296295169694	0.290001	12.220005	12.510006
stepwiseqtl	all-years	UNS	5	90.41008	NA	NA	bin_5@90.41cM_scaffold_37436_3330	23.2986113580353	10.3431263920528	7.88107357152512e-11	88.4296295169694	89.920078	3.17000399999999	93.090082
stepwiseqtl	all-years	UNS	5	90.41008	6	51.280075	NA	17.8814007332479	7.31915653207643	9.56891010872596e-9	88.4296295169694	67.750051	NA	75.770058
stepwiseqtl	2011	UNS	6	14.630016	NA	NA	bin_6@14.63cM_scaffold_8136_242	25.1980645225267	7.21176662567045	4.10782519111308e-15	92.7531328804629	11.650015	7.580006	19.230021
stepwiseqtl	2011	UNS	6	75.660098	NA	NA	bin_6@75.66cM_scaffold_7268_8243	39.202753639966	13.9782329337855	0	92.7531328804629	74.470097	4.770003	79.2401
stepwiseqtl	2012	UNS	6	47.710067	NA	NA	bin_6@47.71cM_scaffold_6661_6686	18.8379165935449	8.6763253012459	1.00808250635964e-13	89.1148077843161	45.600059	5.68001599999999	51.280075
stepwiseqtl	2013	UNS	6	51.280075	NA	NA	bin_6@51.28cM_SCF3427	13.8247962669462	7.80604642570977	6.139955210926469e-11	85.4777395652328	49.500071	9.160012	58.660083
stepwiseqtl	all-years	UNS	6	51.280075	NA	NA	bin_6@51.28cM_SCF3427	32.0077334318668	16.2518450634	4.44089209850063e-16	88.4296295169694	49.790074	3.280003	53.070077
stepwiseqtl	2011	UNS	7	24.330037	NA	NA	bin_7@24.33cM_scaffold_2995_9843	13.7591527821158	3.32008491148314	7.47308571593663e-5	92.7531328804629	1.190003	24.630036	25.820039
stepwiseqtl	2011	UNS	7	54.490072	NA	NA	bin_7@54.49cM_scaffold_11311_2457	27.3996702887516	8.11121017934032	2.2204460492503099e-16	92.7531328804629	52.400067	3.100006	55.500073
stepwiseqtl	2011	UNS	7	24.330037	12	57.23004	NA	8.66423571437976	1.94271919557116	0.00320629194305688	92.7531328804629	56.660039	NA	57.590041
stepwiseqtl	2012	UNS	7	44.800054	NA	NA	bin_7@44.8cM_scaffold_3117_7035	25.9501991262083	13.5218115966209	0	89.1148077843161	38.260048	9.280009	47.540057
stepwiseqtl	2013	UNS	7	25.820039	NA	NA	bin_7@25.82cM_SCF25221	16.4427563150067	9.70105756533913	5.58220136781529e-13	85.4777395652328	22.900034	5.660006	28.56004
stepwiseqtl	all-years	UNS	7	45.380055	NA	NA	bin_7@45.38cM_scaffold_82126_543	17.4765247674778	7.11067300965129	1.9013013385915698e-11	88.4296295169694	42.590053	4.950004	47.540057
stepwiseqtl	2012	UNS	8	11.970011	NA	NA	bin_8@11.97cM_scaffold_141394_22	10.9875246358485	4.43683272947669	4.40543503898994e-8	89.1148077843161	5.310004	8.58001	13.890014
stepwiseqtl	2012	UNS	8	58.05006	NA	NA	bin_8@58.05cM_scaffold_126870_338	12.0280908532321	4.94105227823961	7.94452004182489e-9	89.1148077843161	54.640058	5.980008	60.620066
stepwiseqtl	2013	UNS	8	11.970011	NA	NA	bin_8@11.97cM_scaffold_141394_22	10.2806502272131	5.47460511825513	3.46421625829763e-8	85.4777395652328	10.910009	6.120008	17.030017
stepwiseqtl	2013	UNS	9	37.470033	NA	NA	bin_9@37.47cM_SCF136207	10.45823820186	5.5854102619212	2.52455713001254e-8	85.4777395652328	29.730027	10.720008	40.450035
stepwiseqtl	2011	UNS	10	32.910029	NA	NA	bin_10@32.91cM_scaffold_12381_1637	37.4444543194901	12.9794872261665	0	92.7531328804629	28.970023	4.990007	33.96003
stepwiseqtl	2012	UNS	10	28.970023	NA	NA	bin_10@28.97cM_scaffold_54877_1023	19.9204788271796	9.34647916561278	1.66533453693773e-14	89.1148077843161	21.51002	9.740006	31.250026
stepwiseqtl	all-years	UNS	10	19.720016	NA	NA	bin_10@19.72cM_SCF189657	29.7567096769591	14.5869834633717	1.04360964314765e-14	88.4296295169694	18.530015	2.480003	21.010018
stepwiseqtl	all-years	UNS	10	19.720016	11	67.450082	NA	12.1670035261398	4.58037396379579	1.88342177940282e-5	88.4296295169694	67.750051	NA	75.770058
stepwiseqtl	2012	UNS	11	17.250019	NA	NA	bin_11@17.25cM_scaffold_26864_4373	30.8045625782722	17.5014468056659	0	89.1148077843161	15.290017	4.890003	20.18002
stepwiseqtl	all-years	UNS	11	8.660012	NA	NA	bin_11@8.66cM_scaffold_17462_4134	18.7969161827936	7.79920386041204	2.66797695047671e-12	88.4296295169694	7.47001	12.71001	20.18002
stepwiseqtl	all-years	UNS	11	67.450082	NA	NA	bin_11@67.45cM_scaffold_45944_2124	15.795208858436	6.26924404122113	1.5822837015067e-6	88.4296295169694	66.260081	3.570003	69.830084
stepwiseqtl	2011	UNS	12	57.23004	NA	NA	bin_12@57.23cM_scaffold_5160_1395	16.7884537059424	4.23500861169521	2.39070951257858e-6	92.7531328804629	56.660039	0.930002000000002	57.590041
stepwiseqtl	2012	UNS	12	72.550055	NA	NA	bin_12@72.55cM_scaffold_16384_3421	8.82499399903031	3.43974667855075	1.52758506943851e-6	89.1148077843161	67.750051	9.810008	77.560059
stepwiseqtl	2013	UNS	12	54.960038	NA	NA	bin_12@54.96cM_scaffold_2841_5173	18.6381902202502	11.4136594696807	1.0658141036401501e-14	85.4777395652328	54.110036	3.480005	57.590041
stepwiseqtl	all-years	UNS	12	72.080054	NA	NA	bin_12@72.08cM_scaffold_18697_5303	22.8144539593257	10.054220792237	1.52129531194589e-10	88.4296295169694	67.750051	8.02000700000001	75.770058
stepwiseqtl	2012	PAC	1	41.320035	NA	NA	bin_1@41.32cM_scaffold_36632_1209	19.8149463291227	9.81463249252485	4.00345534501412e-10	88.4878871517217	37.460031	8.320007	45.780038
stepwiseqtl	2012	PAC	1	71.140061	NA	NA	bin_1@71.14cM_scaffold_220971_127	7.81935385210632	3.1711300131432	7.87987494754727e-6	88.4878871517217	69.310059	9.29001100000001	78.60007
stepwiseqtl	2012	PAC	1	41.320035	10	2.990003	NA	12.3767037130653	5.40817671573355	2.26207254439004e-6	88.4878871517217	50.630058	NA	58.35007
stepwiseqtl	2013	PAC	1	102.540091	NA	NA	bin_1@102.54cM_scaffold_13178_3759	35.1756306230154	12.3206038491936	0	93.8017788441579	100.35009	5.37000400000001	105.720094
stepwiseqtl	2013	PAC	1	102.540091	4	20.23002	NA	17.4456890354641	4.46822198365599	4.00068034256407e-8	93.8017788441579	54.780064	NA	57.190067
stepwiseqtl	2012	PAC	2	88.530101	NA	NA	bin_2@88.53cM_scaffold_35493_3144	14.4265777750544	6.52258173119155	1.51395007641497e-10	88.4878871517217	88.0901	5.510009	93.600109
stepwiseqtl	2013	PAC	2	14.280018	NA	NA	bin_2@14.28cM_scaffold_14281_3522	42.6465272054763	17.1670857409358	0	93.8017788441579	13.690016	3.360004	17.05002
stepwiseqtl	2013	PAC	2	14.280018	10	62.450063	NA	21.3667903431091	5.85234574380695	2.24941398840883e-10	93.8017788441579	54.780064	NA	57.190067
stepwiseqtl	2012	PAC	3	56.180055	NA	NA	bin_3@56.18cM_scf5304	11.0176086479061	4.70754324165449	4.19280012931011e-8	88.4878871517217	52.940053	15.130009	68.070062
stepwiseqtl	2013	PAC	3	74.700067	NA	NA	bin_3@74.7cM_scaffold_1499_11576	26.136262407933	7.7802541406402	2.2204460492503099e-16	93.8017788441579	70.530066	9.480003	80.010069
stepwiseqtl	2011	PAC	4	64.870064	NA	NA	bin_4@64.87cM_scaffold_45116_2562	21.4145678524096	9.82509479480801	0	87.697148806129	56.90006	11.910007	68.810067
stepwiseqtl	2013	PAC	4	20.23002	NA	NA	bin_4@20.23cM_SCF140628	21.5655900916849	5.92711984679701	2.1709569697492303e-9	93.8017788441579	18.580019	1.780002	20.360021
stepwiseqtl	2011	PAC	5	54.270044	NA	NA	bin_5@54.27cM_SCF101878	16.9739004635195	7.2890244154955	8.348877145181181e-14	87.697148806129	48.310035	7.83001	56.140045
stepwiseqtl	2012	PAC	5	62.550053	NA	NA	bin_5@62.55cM_scaffold_5596_3671	19.0250372779591	9.29683570602053	7.38298311375729e-14	88.4878871517217	60.97005	4.43000499999999	65.400055
stepwiseqtl	2011	PAC	6	45.600059	NA	NA	bin_6@45.6cM_scaffold_37239_2606	11.947137278328	4.767151744716	9.13954911752057e-10	87.697148806129	42.970052	8.31002299999999	51.280075
stepwiseqtl	2011	PAC	6	80.730105	NA	NA	bin_6@80.73cM_scaffold_10468_838	17.2828097756151	7.45562766243195	4.70734562441066e-14	87.697148806129	80.150103	4.250007	84.40011
stepwiseqtl	2012	PAC	6	11.390014	NA	NA	bin_6@11.39cM_scaffold_18472_3038	8.44471379946059	3.45964492878652	2.84290922036856e-6	88.4878871517217	5.770011	8.860005	14.630016
stepwiseqtl	2013	PAC	6	73.280095	NA	NA	bin_6@73.28cM_SCF16407	26.1754165232839	7.79729477547032	5.15076870044595e-12	93.8017788441579	70.350094	3.030002	73.380096
stepwiseqtl	2013	PAC	6	73.280095	10	18.530015	NA	17.809572727125	4.58968027774682	2.48779397082899e-8	93.8017788441579	54.780064	NA	57.190067
stepwiseqtl	2011	PAC	7	28.56004	NA	NA	bin_7@28.56cM_scaffold_20940_1397	9.74687720819173	3.7680423258591	5.23871496183048e-8	87.697148806129	22.900034	15.360014	38.260048
stepwiseqtl	2011	PAC	7	85.630109	NA	NA	bin_7@85.63cM_scaffold_18150_1064	6.13116726337279	2.25160078776234	3.83498077363154e-5	87.697148806129	80.460101	9.92001400000001	90.380115
stepwiseqtl	2012	PAC	7	49.580058	NA	NA	bin_7@49.58cM_scaffold_11351_6036	15.549262329432	7.1637297398775	2.36065611503022e-11	88.4878871517217	38.260048	13.670015	51.930063
stepwiseqtl	2013	PAC	7	46.010056	NA	NA	bin_7@46.01cM_scaffold_101118_92	46.8872158984306	20.4628806771229	0	93.8017788441579	42.590053	4.950004	47.540057
stepwiseqtl	2011	PAC	9	6.820007	NA	NA	bin_9@6.82cM_scaffold_48060_1390	6.40595145630374	2.36164333968098	2.33180468816041e-5	87.697148806129	0	13.930015	13.930015
stepwiseqtl	2011	PAC	9	85.400076	NA	NA	bin_9@85.4cM_scaffold_3471_6487	17.9781829216905	7.83586391834059	1.28785870856518e-14	87.697148806129	84.220074	2.87000400000001	87.090078
stepwiseqtl	2012	PAC	10	2.990003	NA	NA	bin_10@2.99cM_scaffold_7448_397	17.4813401774471	8.3209306722441	1.2982705577258e-8	88.4878871517217	2.960002	12.000009	14.960011
stepwiseqtl	2013	PAC	10	18.530015	NA	NA	bin_10@18.53cM_scaffold_10669_2217	21.5973925380123	5.93912460335712	2.08357642250689e-9	93.8017788441579	16.730014	4.190003	20.920017
stepwiseqtl	2013	PAC	10	62.450063	NA	NA	bin_10@62.45cM_scaffold_21402_3106	25.5764042282961	7.53885013840154	1.1398881838431399e-11	93.8017788441579	55.960059	8.480006	64.440065
stepwiseqtl	2011	PAC	11	54.780064	NA	NA	bin_11@54.78cM_scaffold_49216_1283	19.8927366423223	8.92099376752925	4.44089209850063e-16	87.697148806129	50.630058	5.950008	56.580066
stepwiseqtl	2012	PAC	11	17.250019	NA	NA	bin_11@17.25cM_scaffold_26864_4373	21.7774265626772	11.1575252113639	7.771561172376101e-16	88.4878871517217	11.070014	9.110006	20.18002
stepwiseqtl	2012	PAC	11	53.590062	NA	NA	bin_11@53.59cM_scaffold_55939_484	6.9101338726751	2.76154314246381	3.45180930790834e-5	88.4878871517217	50.630058	7.720012	58.35007
stepwiseqtl	2013	PAC	11	55.970065	NA	NA	bin_11@55.97cM_scaffold_44881_490	36.2043134256308	12.9229525462685	0	93.8017788441579	54.780064	2.410003	57.190067
stepwiseqtl	2011	PAC	12	49.400033	NA	NA	bin_12@49.4cM_scaffold_40948_2457	29.6998783555882	15.4671406092781	0	87.697148806129	46.97003	3.500004	50.470034
stepwiseqtl	2012	PFR	1	92.890083	NA	NA	bin_1@92.89cM_scaffold_25202_2628	20.5809237201834	6.20400448714639	1.6210366382551899e-12	93.0854004692127	90.93008	3.82000499999999	94.750085
stepwiseqtl	2013	PFR	1	49.910041	NA	NA	bin_1@49.91cM_scaffold_36507_2247	16.1148943625141	5.01780436343059	8.469602796878919e-11	92.2931389523846	44.610037	10.410007	55.020044
stepwiseqtl	2013	PFR	2	52.960054	NA	NA	bin_2@52.96cM_scaffold_58633_892	6.02653629281997	1.58959046495981	3.2194236243565e-4	92.2931389523846	43.420042	23.890039	67.310081
stepwiseqtl	2013	PFR	3	8.820009	NA	NA	bin_3@8.82cM_scaffold_69755_831	18.8690682080744	6.15638518592451	1.55588241179672e-8	92.2931389523846	8.220008	8.100003	16.320011
stepwiseqtl	2013	PFR	3	8.820009	11	36.930039	NA	11.8418023005488	3.43356716048952	1.95907845125243e-5	92.2931389523846	38.110019	NA	44.600028
stepwiseqtl	2011	PFR	4	62.260063	NA	NA	bin_4@62.26cM_scaffold_12816_2498	39.9452338365271	14.4340988386572	0	92.7433532469728	59.880062	4.990002	64.870064
stepwiseqtl	2011	PFR	4	62.260063	12	25.050015	NA	32.1532341834055	10.2624850482507	6.66133814775094e-16	92.7433532469728	20.860014	NA	31.540016
stepwiseqtl	2012	PFR	4	15.600015	NA	NA	bin_4@15.6cM_scaffold_293_13406	18.2987661585555	5.30473785332607	2.8217905567729e-7	93.0854004692127	13.810014	4.170003	17.980017
stepwiseqtl	2012	PFR	4	86.350086	NA	NA	bin_4@86.35cM_SCF51810	23.9188598136571	7.63981927596701	2.66184407848868e-10	93.0854004692127	84.570082	1.78000400000001	86.350086
stepwiseqtl	2012	PFR	4	86.350086	6	84.40011	NA	15.904968881302	4.42764599622288	5.56449075483911e-7	93.0854004692127	15.19001	NA	20.860014
stepwiseqtl	2012	PFR	4	15.600015	11	30.320034	NA	15.5501741409279	4.30311853618473	8.63288221353287e-7	93.0854004692127	15.19001	NA	20.860014
stepwiseqtl	2013	PFR	4	49.280057	NA	NA	bin_4@49.28cM_scaffold_1015_8686	13.1012645510787	3.87882203170561	8.12902700708662e-9	92.2931389523846	41.470049	17.220012	58.690061
stepwiseqtl	all-years	PFR	4	50.140058	NA	NA	bin_4@50.14cM_scaffold_6529_1808	17.031659721165	4.15722498599978	3.68256536376066e-11	93.0129450462384	46.850055	9.570004	56.420059
stepwiseqtl	2013	PFR	5	35.86002	NA	NA	bin_5@35.86cM_scaffold_25615_186	9.74092848856674	2.72860135267139	1.28093208418001e-6	92.2931389523846	31.090019	8.780006	39.870025
stepwiseqtl	all-years	PFR	5	42.430027	NA	NA	bin_5@42.43cM_scaffold_4687_1875	15.8595805200373	3.80486434446885	1.45813899476988e-6	93.0129450462384	41.750026	6.560009	48.310035
stepwiseqtl	all-years	PFR	5	42.430027	12	19.300013	NA	11.5476266865725	2.60178136511344	4.14821545819954e-5	93.0129450462384	18.170011	NA	20.860014
stepwiseqtl	2012	PFR	6	42.970052	NA	NA	bin_6@42.97cM_scaffold_40699_2470	13.1164822965668	3.48500424764957	4.76531711868233e-8	93.0854004692127	28.210033	17.390026	45.600059
stepwiseqtl	2012	PFR	6	84.40011	NA	NA	bin_6@84.4cM_scaffold_114282_266	22.4555812264772	6.99199629512772	1.6813689329708801e-9	93.0854004692127	83.120109	5.260004	88.380113
stepwiseqtl	all-years	PFR	6	5.170009	NA	NA	bin_6@5.17cM_scaffold_15239_3508	18.465183598595	4.60386144159219	5.04847637028405e-8	93.0129450462384	3.380006	4.470006	7.850012
stepwiseqtl	all-years	PFR	6	5.170009	10	38.400039	NA	16.452565967438	3.98171781367569	6.64002998140845e-8	93.0129450462384	18.170011	NA	20.860014
stepwiseqtl	2011	PFR	7	11.040013	NA	NA	bin_7@11.04cM_scaffold_23393_1217	32.9408219029638	10.6448203285032	0	92.7433532469728	5.950009	5.690005	11.640014
stepwiseqtl	2012	PFR	7	17.480024	NA	NA	bin_7@17.48cM_scaffold_50033_1488	30.7842928642046	11.1060728006331	3.8413716652030404e-14	93.0854004692127	16.770023	4.290007	21.06003
stepwiseqtl	2012	PFR	7	17.480024	8	11.67001	NA	7.48773360147528	1.81416185571813	0.00966947413796881	93.0854004692127	15.19001	NA	20.860014
stepwiseqtl	2013	PFR	7	42.260051	NA	NA	bin_7@42.26cM_scaffold_3253_2909	29.6102989434178	11.6581033898698	0	92.2931389523846	38.260048	6.54000600000001	44.800054
stepwiseqtl	all-years	PFR	7	38.260048	NA	NA	bin_7@38.26cM_scaffold_48675_2016	36.0984844242292	11.8077585736812	0	93.0129450462384	35.700047	6.030002	41.730049
stepwiseqtl	all-years	PFR	7	38.260048	11	17.250019	NA	11.3525666963885	2.55064734335116	5.30989189627684e-5	93.0129450462384	18.170011	NA	20.860014
stepwiseqtl	2011	PFR	8	51.220049	NA	NA	bin_8@51.22cM_scaffold_31968_1818	26.8769602002906	7.90337395209454	1.0688450124973799e-11	92.7433532469728	50.160048	3.57000799999999	53.730056
stepwiseqtl	2011	PFR	8	51.220049	9	66.320059	NA	9.87193479477371	2.25507233792476	8.6670849088621e-4	92.7433532469728	20.860014	NA	31.540016
stepwiseqtl	2012	PFR	8	11.67001	NA	NA	bin_8@11.67cM_scaffold_60441_1041	26.0924651905514	8.65824375996274	1.67099667436332e-11	93.0854004692127	10.910009	1.0600020000000001	11.970011
stepwiseqtl	all-years	PFR	8	22.250023	NA	NA	bin_8@22.25cM_scaffold_52659_1515	14.7066602609099	3.46913460364387	1.1594553095406501e-09	93.0129450462384	17.460018	7.700007	25.160025
stepwiseqtl	2011	PFR	9	25.890023	NA	NA	bin_9@25.89cM_scaffold_1055_6401	26.100700261914	7.58419740734787	2.84445800247113e-11	92.7433532469728	25.150022	2.200003	27.350025
stepwiseqtl	2011	PFR	9	66.320059	NA	NA	bin_9@66.32cM_scaffold_50159_2159	13.774035588576	3.32888298806698	7.35108447296184e-5	92.7433532469728	64.230057	2.680003	66.91006
stepwiseqtl	2011	PFR	9	25.890023	12	2.84	NA	13.0427526462672	3.11880098997848	2.31387914104708e-5	92.7433532469728	20.860014	NA	31.540016
stepwiseqtl	2013	PFR	9	28.910026	NA	NA	bin_9@28.91cM_scaffold_4922_2301	23.1357981355022	8.12468941646631	4.3465675503284696e-11	92.2931389523846	26.530024	11.53001	38.060034
stepwiseqtl	2013	PFR	9	28.910026	11	81.330099	NA	12.1128369090102	3.52791744296918	1.37160953566084e-5	92.2931389523846	38.110019	NA	44.600028
stepwiseqtl	2011	PFR	10	43.210044	NA	NA	bin_10@43.21cM_scaffold_4975_3252	17.5318473216796	4.4774171938041	1.46148870783236e-10	92.7433532469728	39.030042	7.320007	46.350049
stepwiseqtl	all-years	PFR	10	38.400039	NA	NA	bin_10@38.4cM_scaffold_7056_5691	22.3559089757835	5.90837814089522	2.8308422272971303e-10	93.0129450462384	36.610037	5.260006	41.870043
stepwiseqtl	2011	PFR	11	5.990006	NA	NA	bin_11@5.99cM_scaffold_49243_723	24.7274845634905	7.0359387427027	1.59104285302192e-10	92.7433532469728	4.600004	2.870006	7.47001
stepwiseqtl	2011	PFR	11	35.390036	NA	NA	bin_11@35.39cM_scaffold_1773_837	38.0741692970147	13.3496477647967	0	92.7433532469728	31.230035	6.84001	38.070045
stepwiseqtl	2011	PFR	11	5.990006	11	35.390036	NA	19.8927858410024	5.26192726737344	5.327578933567171e-9	92.7433532469728	20.860014	NA	31.540016
stepwiseqtl	2012	PFR	11	30.320034	NA	NA	bin_11@30.32cM_scaffold_28856_2095	37.6372048284481	15.3891514931465	0	93.0854004692127	28.380033	2.850002	31.230035
stepwiseqtl	2012	PFR	11	64.540078	NA	NA	bin_11@64.54cM_scaffold_2406_6866	5.08108505803276	1.18438079489412	0.00251578964233112	93.0854004692127	60.300074	11.920013	72.220087
stepwiseqtl	2013	PFR	11	36.930039	NA	NA	bin_11@36.93cM_scaffold_143020_259	33.8796066985947	14.4093156870327	0	92.2931389523846	31.230035	5.980007	37.210042
stepwiseqtl	2013	PFR	11	81.330099	NA	NA	bin_11@81.33cM_SCF181772b	16.063317068844	4.99739918285904	6.5906118773551e-7	92.2931389523846	79.550096	4.160005	83.710101
stepwiseqtl	all-years	PFR	11	17.250019	NA	NA	bin_11@17.25cM_scaffold_26864_4373	39.5405781876136	13.6674755696405	0	93.0129450462384	14.050015	6.130005	20.18002
stepwiseqtl	all-years	PFR	11	50.060056	NA	NA	bin_11@50.06cM_SCF132506	23.4917988596655	6.3162158322469	2.44249065417534e-15	93.0129450462384	47.620055	4.180004	51.800059
stepwiseqtl	all-years	PFR	11	73.750089	NA	NA	bin_11@73.75cM_SCF28931	9.58575261316054	2.09973023704035	2.20519862281776e-6	93.0129450462384	70.430085	8.90000999999999	79.330095
stepwiseqtl	2011	PFR	12	2.84	NA	NA	bin_12@2.84cM_Ig28559a	16.6375692684907	4.1932687928945	2.84888814428008e-6	92.7433532469728	2.84	2.560002	5.400002
stepwiseqtl	2011	PFR	12	25.050015	NA	NA	bin_12@25.05cM_scaffold_48814_2384	43.9861432586353	16.974866977179	0	92.7433532469728	20.860014	10.680002	31.540016
stepwiseqtl	2012	PFR	12	18.170011	NA	NA	bin_12@18.17cM_scaffold_104350_512	30.5274602051263	10.9626325593649	0	93.0854004692127	15.19001	5.670004	20.860014
stepwiseqtl	2013	PFR	12	42.810024	NA	NA	bin_12@42.81cM_scaffold_23451_2236	33.9698643874084	14.4715153771921	0	92.2931389523846	38.110019	6.490009	44.600028
stepwiseqtl	all-years	PFR	12	19.300013	NA	NA	bin_12@19.3cM_scaffold_23546_462	44.1976356522027	16.479886412547	0	93.0129450462384	18.170011	2.690003	20.860014
stepwiseqtl	2011	URB	1	30.570019	NA	NA	bin_1@30.57cM_SCF43220	35.7286392957964	17.6935423104576	0	89.3592819284644	29.700016	1.980004	31.68002
stepwiseqtl	2011	URB	1	97.960089	NA	NA	bin_1@97.96cM_scaffold_1825_2736	15.5810265129944	5.66948421807749	4.8195336610490397e-11	89.3592819284644	92.950084	7.40000599999999	100.35009
stepwiseqtl	2011	URB	1	30.570019	NA	NA	bin_1@30.57cM_SCF43220	35.7286392957964	17.6935423104576	0	89.3592819284644	29.700016	1.980004	31.68002
stepwiseqtl	2011	URB	1	97.960089	NA	NA	bin_1@97.96cM_scaffold_1825_2736	15.5810265129944	5.66948421807749	4.8195336610490397e-11	89.3592819284644	92.950084	7.40000599999999	100.35009
stepwiseqtl	2011	URB	1	30.570019	NA	NA	bin_1@30.57cM_SCF43220	35.7286392957964	17.6935423104576	0	89.3592819284644	29.700016	1.980004	31.68002
stepwiseqtl	2011	URB	1	97.960089	NA	NA	bin_1@97.96cM_scaffold_1825_2736	15.5810265129944	5.66948421807749	4.8195336610490397e-11	89.3592819284644	92.950084	7.40000599999999	100.35009
stepwiseqtl	2011	URB	1	30.570019	9	40.450035	NA	10.3865043409208	3.50483061484586	6.34234831081715e-5	89.3592819284644	44.640053	NA	50.060056
stepwiseqtl	2011	URB	1	30.570019	9	40.450035	NA	10.3865043409208	3.50483061484586	6.34234831081715e-5	89.3592819284644	44.640053	NA	50.060056
stepwiseqtl	2011	URB	1	30.570019	9	40.450035	NA	10.3865043409208	3.50483061484586	6.34234831081715e-5	89.3592819284644	44.640053	NA	50.060056
stepwiseqtl	2011	URB	2	42.11004	NA	NA	bin_2@42.11cM_scaffold_20649_2180	11.7701114148994	4.0516334530522	2.16113702489196e-8	89.3592819284644	40.850037	6.550006	47.400043
stepwiseqtl	2011	URB	2	42.11004	NA	NA	bin_2@42.11cM_scaffold_20649_2180	11.7701114148994	4.0516334530522	2.16113702489196e-8	89.3592819284644	40.850037	6.550006	47.400043
stepwiseqtl	2011	URB	2	42.11004	NA	NA	bin_2@42.11cM_scaffold_20649_2180	11.7701114148994	4.0516334530522	2.16113702489196e-8	89.3592819284644	40.850037	6.550006	47.400043
stepwiseqtl	2011	URB	6	80.430104	NA	NA	bin_6@80.43cM_scaffold_101904_419	21.6423157254043	8.61756439718738	7.39842631602983e-11	89.3592819284644	76.680099	5.25000800000001	81.930107
stepwiseqtl	2011	URB	6	80.430104	NA	NA	bin_6@80.43cM_scaffold_101904_419	21.6423157254043	8.61756439718738	7.39842631602983e-11	89.3592819284644	76.680099	5.25000800000001	81.930107
stepwiseqtl	2011	URB	6	80.430104	NA	NA	bin_6@80.43cM_scaffold_101904_419	21.6423157254043	8.61756439718738	7.39842631602983e-11	89.3592819284644	76.680099	5.25000800000001	81.930107
stepwiseqtl	2011	URB	6	80.430104	10	74.370074	NA	12.5082976771184	4.35196091575142	3.34397244772244e-6	89.3592819284644	44.640053	NA	50.060056
stepwiseqtl	2011	URB	6	80.430104	10	74.370074	NA	12.5082976771184	4.35196091575142	3.34397244772244e-6	89.3592819284644	44.640053	NA	50.060056
stepwiseqtl	2011	URB	6	80.430104	10	74.370074	NA	12.5082976771184	4.35196091575142	3.34397244772244e-6	89.3592819284644	44.640053	NA	50.060056
stepwiseqtl	2011	URB	7	52.200066	NA	NA	bin_7@52.2cM_scaffold_16505_2368	33.5966794554677	16.0851245272232	0	89.3592819284644	50.010061	3.500008	53.510069
stepwiseqtl	2011	URB	7	52.200066	NA	NA	bin_7@52.2cM_scaffold_16505_2368	33.5966794554677	16.0851245272232	0	89.3592819284644	50.010061	3.500008	53.510069
stepwiseqtl	2011	URB	7	52.200066	NA	NA	bin_7@52.2cM_scaffold_16505_2368	33.5966794554677	16.0851245272232	0	89.3592819284644	50.010061	3.500008	53.510069
stepwiseqtl	2011	URB	8	58.05006	NA	NA	bin_8@58.05cM_scaffold_126870_338	14.5859444921421	5.23060503091953	2.38134179042504e-10	89.3592819284644	54.640058	4.200003	58.840061
stepwiseqtl	2011	URB	8	58.05006	NA	NA	bin_8@58.05cM_scaffold_126870_338	14.5859444921421	5.23060503091953	2.38134179042504e-10	89.3592819284644	54.640058	4.200003	58.840061
stepwiseqtl	2011	URB	8	58.05006	NA	NA	bin_8@58.05cM_scaffold_126870_338	14.5859444921421	5.23060503091953	2.38134179042504e-10	89.3592819284644	54.640058	4.200003	58.840061
stepwiseqtl	2011	URB	9	40.450035	NA	NA	bin_9@40.45cM_scaffold_56350_923	16.0115345643116	5.86310059812774	2.39226469522791e-7	89.3592819284644	38.060034	9.120005	47.180039
stepwiseqtl	2011	URB	9	40.450035	NA	NA	bin_9@40.45cM_scaffold_56350_923	16.0115345643116	5.86310059812774	2.39226469522791e-7	89.3592819284644	38.060034	9.120005	47.180039
stepwiseqtl	2011	URB	9	40.450035	NA	NA	bin_9@40.45cM_scaffold_56350_923	16.0115345643116	5.86310059812774	2.39226469522791e-7	89.3592819284644	38.060034	9.120005	47.180039
stepwiseqtl	2011	URB	10	16.730014	NA	NA	bin_10@16.73cM_scaffold_92594_451	13.7546253162417	4.87302076399429	9.03138119845437e-10	89.3592819284644	12.58001	5.950005	18.530015
stepwiseqtl	2011	URB	10	74.370074	NA	NA	bin_10@74.37cM_scaffold_28539_2202	15.1226815035571	5.46584432070409	8.20587235494941e-7	89.3592819284644	72.580073	6.490004	79.070077
stepwiseqtl	2011	URB	10	16.730014	NA	NA	bin_10@16.73cM_scaffold_92594_451	13.7546253162417	4.87302076399429	9.03138119845437e-10	89.3592819284644	12.58001	5.950005	18.530015
stepwiseqtl	2011	URB	10	74.370074	NA	NA	bin_10@74.37cM_scaffold_28539_2202	15.1226815035571	5.46584432070409	8.20587235494941e-7	89.3592819284644	72.580073	6.490004	79.070077
stepwiseqtl	2011	URB	10	16.730014	NA	NA	bin_10@16.73cM_scaffold_92594_451	13.7546253162417	4.87302076399429	9.03138119845437e-10	89.3592819284644	12.58001	5.950005	18.530015
stepwiseqtl	2011	URB	10	74.370074	NA	NA	bin_10@74.37cM_scaffold_28539_2202	15.1226815035571	5.46584432070409	8.20587235494941e-7	89.3592819284644	72.580073	6.490004	79.070077
stepwiseqtl	2011	URB	11	46.900054	NA	NA	bin_11@46.9cM_scaffold_91186_478	30.1964359334764	13.7066665672561	0	89.3592819284644	44.640053	5.420003	50.060056
stepwiseqtl	2011	URB	11	46.900054	NA	NA	bin_11@46.9cM_scaffold_91186_478	30.1964359334764	13.7066665672561	0	89.3592819284644	44.640053	5.420003	50.060056
stepwiseqtl	2011	URB	11	46.900054	NA	NA	bin_11@46.9cM_scaffold_91186_478	30.1964359334764	13.7066665672561	0	89.3592819284644	44.640053	5.420003	50.060056
stepwiseqtl	2013	USL	1	29.040015	NA	NA	bin_1@29.04cM_scaffold_35977_2889	16.6666561537653	7.19330134684627	3.73256980878978e-13	89.416546855963	25.380013	4.320003	29.700016
stepwiseqtl	2013	USL	3	36.490037	NA	NA	bin_3@36.49cM_scaffold_3243_9538	20.9226694611052	9.71047731726203	2.2204460492503099e-16	89.416546855963	35.940035	2.160005	38.10004
stepwiseqtl	2013	USL	4	36.850044	NA	NA	bin_4@36.85cM_scaffold_6878_7959	13.2897994571301	5.42020537439791	1.60152668904345e-10	89.416546855963	33.580039	11.150012	44.730051
stepwiseqtl	2013	USL	5	24.290014	NA	NA	bin_5@24.29cM_scaffold_143782_351	9.62995435279621	3.69765505936822	1.10308758127786e-7	89.416546855963	15.210008	10.270008	25.480016
stepwiseqtl	2013	USL	5	51.890042	NA	NA	bin_5@51.89cM_SCF46751	14.3549697320084	5.95951634879411	2.37277975045913e-11	89.416546855963	50.350037	6.86001	57.210047
stepwiseqtl	2013	USL	6	42.960051	NA	NA	bin_6@42.96cM_scaffold_32357_1197	9.97911978199824	3.85366004516325	5.92650899466918e-8	89.416546855963	40.360049	6.580016	46.940065
stepwiseqtl	2013	USL	8	51.220049	NA	NA	bin_8@51.22cM_scaffold_31968_1818	18.9013312216724	8.47338240670156	6.661338147750941e-15	89.416546855963	50.160048	2.770006	52.930054
stepwiseqtl	2013	USL	10	18.530015	NA	NA	bin_10@18.53cM_scaffold_10669_2217	24.0922170990092	11.8139616316827	0	89.416546855963	16.730014	2.990002	19.720016
stepwiseqtl	2013	USL	11	46.900054	NA	NA	bin_11@46.9cM_scaffold_91186_478	12.2454026063817	4.90848680935862	1.03849007171419e-9	89.416546855963	41.67005	14.910016	56.580066
stepwiseqtl	2013	USL	12	49.400033	NA	NA	bin_12@49.4cM_scaffold_40948_2457	14.3317632961751	5.9475751180244	2.4736435122463298e-11	89.416546855963	46.97003	7.9900080000000004	54.960038
stepwiseqtl	2013	SFY	1	110.2001	NA	NA	bin_1@110.2cM_scaffold_2363_13188	7.40411986703887	1.25569256282331	1.1325207396828e-4	95.1533905972259	96.390088	19.490018	115.880106
stepwiseqtl	2011	SFY	2	43.420042	NA	NA	bin_2@43.42cM_scaffold_1741_1883	14.5819657091208	3.35611488254528	1.39467726256726e-9	93.17033237	41.510039	6.280005	47.790044
stepwiseqtl	2011	SFY	2	93.600109	NA	NA	bin_2@93.6cM_scaffold_23713_3192	15.4146649757446	3.59128652641412	4.05987243823347e-10	93.17033237	89.430103	10.130011	99.560114
stepwiseqtl	2012	SFY	2	43.420042	NA	NA	bin_2@43.42cM_scaffold_1741_1883	20.0788819367179	6.66542158816746	3.24651416860888e-12	92.3193965862707	42.11004	5.290003	47.400043
stepwiseqtl	2012	SFY	2	82.19009	NA	NA	bin_2@82.19cM_scaffold_14670_2538	7.76840703591878	2.10018388441695	6.93282290492592e-5	92.3193965862707	75.430088	12.33001	87.760098
stepwiseqtl	2011	SFY	3	28.640026	NA	NA	bin_3@28.64cM_scaffold_13388_3745	33.6826288397011	10.3645827132713	0	93.17033237	26.570025	3.100002	29.670027
stepwiseqtl	2011	SFY	3	28.640026	12	41.410021	NA	18.0443636392272	4.37021371988345	7.66169305776998e-9	93.17033237	38.110019	NA	42.600023
stepwiseqtl	2012	SFY	3	28.640026	NA	NA	bin_3@28.64cM_scaffold_13388_3745	15.1205426821455	4.61435315219353	3.03793346034809e-9	92.3193965862707	26.570025	3.100002	29.670027
stepwiseqtl	all-years	SFY	3	28.640026	NA	NA	bin_3@28.64cM_scaffold_13388_3745	10.0605338954826	4.61421802836378	9.86500823252356e-8	85.4694785106033	20.140019	9.530008	29.670027
stepwiseqtl	2012	SFY	4	48.030056	NA	NA	bin_4@48.03cM_scaffold_42437_2720	12.0378490155983	3.48980305051589	2.08809586732528e-7	92.3193965862707	46.850055	21.960012	68.810067
stepwiseqtl	all-years	SFY	4	20.23002	NA	NA	bin_4@20.23cM_SCF140628	7.9165464363776	3.52149832368531	3.84334389325058e-6	85.4694785106033	12.510013	43.910046	56.420059
stepwiseqtl	all-years	SFY	4	85.100083	NA	NA	bin_4@85.1cM_SCF145739	11.4898758234273	5.37921156202432	8.481500834989221e-9	85.4694785106033	81.730079	3.970005	85.700084
stepwiseqtl	2012	SFY	5	75.230063	NA	NA	bin_5@75.23cM_scaffold_11775_216	11.9804890043697	3.46988372343144	4.1426761479623e-4	92.3193965862707	73.72006	4.18000599999999	77.900066
stepwiseqtl	2012	SFY	5	75.230063	11	41.67005	NA	8.34657623212125	2.27773570843266	0.00391655106113054	92.3193965862707	38.110019	NA	44.600028
stepwiseqtl	2013	SFY	5	0	NA	NA	bin_5@0cM_scaffold_42968_1791	18.4685397630089	3.76358351391873	2.2979772973386e-7	95.1533905972259	0	0.290001	0.290001
stepwiseqtl	2013	SFY	5	67.620056	NA	NA	bin_5@67.62cM_scaffold_46164_863	29.5456449733389	7.30695014340832	1.9328982858723998e-13	95.1533905972259	65.400055	6.81000300000001	72.210058
stepwiseqtl	2013	SFY	5	67.620056	12	40.53002	NA	16.0658895553808	3.14335116812933	4.55716850034094e-7	95.1533905972259	54.960038	NA	57.23004
stepwiseqtl	2013	SFY	5	0	12	56.660039	NA	14.3802778449784	2.73508193262052	3.63020614879694e-6	95.1533905972259	54.960038	NA	57.23004
stepwiseqtl	all-years	SFY	5	30.250018	NA	NA	bin_5@30.25cM_scaffold_17071_1943	15.0603909186556	7.42640607539902	1.95142131342863e-7	85.4694785106033	25.190015	10.670005	35.86002
stepwiseqtl	all-years	SFY	5	30.250018	11	21.880021	NA	8.58154517092163	3.85358187269743	3.0655573938109e-4	85.4694785106033	63.060048	NA	77.560059
stepwiseqtl	2011	SFY	6	19.740022	NA	NA	bin_6@19.74cM_scf207d	8.44275676528677	1.77845763296403	1.17313905680927e-5	93.17033237	17.450019	7.140007	24.590026
stepwiseqtl	2011	SFY	6	58.660083	NA	NA	bin_6@58.66cM_scaffold_9039_2289	26.4923973836871	7.28872489418514	9.83213510608039e-13	93.17033237	57.260082	2.370002	59.630084
stepwiseqtl	2011	SFY	6	58.660083	7	11.640014	NA	13.3749926346335	3.02462992325282	3.94923501145783e-6	93.17033237	38.110019	NA	42.600023
stepwiseqtl	2012	SFY	6	45.600059	NA	NA	bin_6@45.6cM_scaffold_37239_2606	21.0845295557713	7.12143122112278	9.294692571160111e-9	92.3193965862707	44.390058	1.410002	45.80006
stepwiseqtl	2012	SFY	6	45.600059	11	0	NA	13.2621913062358	3.92356818609808	1.40544615587768e-5	92.3193965862707	38.110019	NA	44.600028
stepwiseqtl	2013	SFY	6	45.80006	NA	NA	bin_6@45.8cM_scaffold_66897_943	21.3682150334272	4.57657485285507	5.45119505090952e-13	95.1533905972259	45.600059	1.340006	46.940065
stepwiseqtl	all-years	SFY	6	51.750076	NA	NA	bin_6@51.75cM_scaffold_9477_1301	10.8734527636116	5.04561873920811	2.44600386611893e-8	85.4694785106033	44.390058	15.240026	59.630084
stepwiseqtl	2011	SFY	7	11.640014	NA	NA	bin_7@11.64cM_scaffold_30502_3978	21.8850090611858	5.61362719350926	5.34592925482968e-10	93.17033237	11.040013	6.440011	17.480024
stepwiseqtl	2012	SFY	7	1.190003	NA	NA	bin_7@1.19cM_scaffold_82631_465	27.8788589913854	10.6061529470593	1.67799107941846e-12	92.3193965862707	0	1.790004	1.790004
stepwiseqtl	2012	SFY	7	1.190003	12	42.600023	NA	24.3923807462301	8.72612948439149	1.07398534510139e-11	92.3193965862707	38.110019	NA	44.600028
stepwiseqtl	2013	SFY	7	38.260048	NA	NA	bin_7@38.26cM_scaffold_48675_2016	40.9762755685777	12.4982775716158	0	95.1533905972259	35.700047	6.030002	41.730049
stepwiseqtl	2013	SFY	7	38.260048	8	12.270012	NA	12.0522511016084	2.20529276561442	5.93331989767742e-5	95.1533905972259	54.960038	NA	57.23004
stepwiseqtl	all-years	SFY	7	42.260051	NA	NA	bin_7@42.26cM_scaffold_3253_2909	12.0381122979806	5.6806767473436	3.3028877410856702e-9	85.4694785106033	38.260048	6.54000600000001	44.800054
stepwiseqtl	2011	SFY	8	36.230034	NA	NA	bin_8@36.23cM_scaffold_51424_477	31.2040478843431	9.23516959648006	1.33226762955019e-15	93.17033237	32.640033	8.450002	41.090035
stepwiseqtl	2011	SFY	8	36.230034	9	75.170065	NA	15.961791296203	3.74875451145702	1.28482859018675e-7	93.17033237	38.110019	NA	42.600023
stepwiseqtl	2013	SFY	8	12.270012	NA	NA	bin_8@12.27cM_scaffold_10406_2358	30.6968256168383	7.75018346872874	4.30766533554561e-14	95.1533905972259	10.910009	3.740006	14.650015
stepwiseqtl	2013	SFY	8	84.690089	NA	NA	bin_8@84.69cM_ct89379	11.0888557994048	1.9970348079102	7.63869234754466e-7	95.1533905972259	66.000078	18.960012	84.96009
stepwiseqtl	all-years	SFY	8	17.460018	NA	NA	bin_8@17.46cM_SCF71136	14.7289208549572	7.22780539072112	3.18640669405568e-11	85.4694785106033	10.910009	9.550011	20.46002
stepwiseqtl	2011	SFY	9	75.170065	NA	NA	bin_9@75.17cM_scaffold_4849_3923	18.6383482464298	4.55406448222928	4.02326749693316e-8	93.17033237	70.500063	6.630004	77.130067
stepwiseqtl	2011	SFY	11	37.500044	NA	NA	bin_11@37.5cM_SCF183590	29.7109754349743	8.59094605782229	0	93.17033237	37.200041	2.000006	39.200047
stepwiseqtl	2012	SFY	11	0	NA	NA	bin_11@0cM_SCF84804	19.3914735139501	6.3618269977184	7.4777094294376e-8	92.3193965862707	0	2.380002	2.380002
stepwiseqtl	2012	SFY	11	41.67005	NA	NA	bin_11@41.67cM_scaffold_19915_4093	36.87457032612	16.5129881936296	0	92.3193965862707	38.690046	5.950007	44.640053
stepwiseqtl	2013	SFY	11	36.650037	NA	NA	bin_11@36.65cM_scaffold_1958_7238	28.5600037744726	6.93986771743883	0	95.1533905972259	31.230035	6.84001	38.070045
stepwiseqtl	all-years	SFY	11	21.880021	NA	NA	bin_11@21.88cM_scaffold_1122_2182	25.2366780522227	14.4908441274526	2.2315482794965602e-14	85.4694785106033	20.18002	7.110009	27.290029
stepwiseqtl	2011	SFY	12	41.410021	NA	NA	bin_12@41.41cM_scaffold_68603_1565	47.9417501205597	18.5879410669776	0	93.17033237	38.110019	4.490004	42.600023
stepwiseqtl	2012	SFY	12	42.600023	NA	NA	bin_12@42.6cM_scaffold_2038_8084	36.7181856587625	16.3955465122333	0	92.3193965862707	38.110019	6.490009	44.600028
stepwiseqtl	2013	SFY	12	40.53002	NA	NA	bin_12@40.53cM_scaffold_3092_8217	33.7378502862545	9.00036585830766	7.771561172376101e-16	95.1533905972259	38.110019	4.780006	42.890025
stepwiseqtl	2013	SFY	12	56.660039	NA	NA	bin_12@56.66cM_SCF116567	20.1892301107094	4.23714648017176	2.81046192984746e-8	95.1533905972259	54.960038	2.27000200000001	57.23004
stepwiseqtl	all-years	SFY	12	41.410021	NA	NA	bin_12@41.41cM_scaffold_68603_1565	22.2292379927583	12.1943106900638	0	85.4694785106033	38.110019	4.490004	42.600023
stepwiseqtl	all-years	SFY	12	75.770058	NA	NA	bin_12@75.77cM_scaffold_67779_294	9.81376388466769	4.48515251790703	1.50557978861876e-7	85.4694785106033	63.060048	14.500011	77.560059
stepwiseqtl	2011	TA	1	33.470023	NA	NA	bin_1@33.47cM_scaffold_51660_1253	17.6695979225201	8.11570587143223	1.96287430753728e-13	86.9758284063291	32.270021	7.490011	39.760032
stepwiseqtl	2012	TA	1	97.960089	NA	NA	bin_1@97.96cM_scaffold_1825_2736	15.978114654296	5.37919960161257	4.48229637128872e-6	91.6481214339759	94.930086	7.610005	102.540091
stepwiseqtl	2012	TA	1	97.960089	5	47.120032	NA	14.9482486346932	4.9461582542114	1.81184219738562e-6	91.6481214339759	33.400018	NA	40.53002
stepwiseqtl	2013	TA	1	85.570075	NA	NA	bin_1@85.57cM_1trimcontig179737	7.85273684681217	3.07339810278907	2.5795491565006e-6	88.8961160601614	83.770073	5.630005	89.400078
stepwiseqtl	all-years	TA	1	97.960089	NA	NA	bin_1@97.96cM_scaffold_1825_2736	12.695352301437	6.04525212736975	2.29790853012446e-10	85.4763282925022	90.93008	9.42000999999999	100.35009
stepwiseqtl	2011	TA	2	6.450009	NA	NA	bin_2@6.45cM_scaffold_21168_3751	22.1011561076289	10.8461962027829	3.4674485505092897e-12	86.9758284063291	5.060007	2.970003	8.03001
stepwiseqtl	2011	TA	2	49.390047	NA	NA	bin_2@49.39cM_scaffold_77675_473	18.2406098002404	8.44919933334654	7.29416527178728e-14	86.9758284063291	48.260045	4.220008	52.480053
stepwiseqtl	2011	TA	2	6.450009	12	72.550055	NA	13.8019552716147	5.98919845451375	1.22647731526371e-7	86.9758284063291	67.750051	NA	75.770058
stepwiseqtl	2012	TA	2	91.940108	NA	NA	bin_2@91.94cM_scaffold_66779_961	6.72330364493371	1.94343612158694	2.8259384557682e-4	91.6481214339759	84.190092	12.71002	96.900112
stepwiseqtl	2013	TA	2	49.290046	NA	NA	bin_2@49.29cM_scaffold_102465_607	22.9206140399525	11.5536657632517	0	88.8961160601614	48.260045	4.220008	52.480053
stepwiseqtl	all-years	TA	2	49.990048	NA	NA	bin_2@49.99cM_scaffold_12807_2478	28.597941729056	17.2837239246433	0	85.4763282925022	48.260045	4.220008	52.480053
stepwiseqtl	2011	TA	3	37.130039	NA	NA	bin_3@37.13cM_scaffold_158866_55	13.9359299863658	6.05915301897912	1.25347732193859e-10	86.9758284063291	36.190036	2.730005	38.920041
stepwiseqtl	2012	TA	3	74.700067	NA	NA	bin_3@74.7cM_scaffold_1499_11576	15.0921036623696	5.00581628322263	3.1591458338198204e-9	91.6481214339759	70.530066	9.480003	80.010069
stepwiseqtl	2013	TA	3	32.77003	NA	NA	bin_3@32.77cM_scaffold_58370_1534	24.9739188265204	13.0485166552443	0	88.8961160601614	30.260029	3.100002	33.360031
stepwiseqtl	all-years	TA	3	32.77003	NA	NA	bin_3@32.77cM_scaffold_58370_1534	18.5308410076723	9.61323843687205	4.662936703425661e-15	85.4763282925022	30.230028	5.710007	35.940035
stepwiseqtl	2012	TA	4	46.450053	NA	NA	bin_4@46.45cM_scaffold_49282_741	18.8158444872461	6.64677727524253	1.86072268704152e-11	91.6481214339759	43.86005	4.170006	48.030056
stepwiseqtl	2012	TA	5	47.120032	NA	NA	bin_5@47.12cM_scaffold_19438_3420	40.0091174536913	20.6514552095366	0	91.6481214339759	45.18003	3.470006	48.650036
stepwiseqtl	all-years	TA	5	60.97005	NA	NA	bin_5@60.97cM_scaffold_1210_954	4.80319249709184	2.04384001823199	4.1887954745156e-4	85.4763282925022	52.000043	15.620013	67.620056
stepwiseqtl	2012	TA	6	45.600059	NA	NA	bin_6@45.6cM_scaffold_37239_2606	17.8647876796908	6.20942382692839	4.76129347948273e-7	91.6481214339759	44.390058	1.410002	45.80006
stepwiseqtl	2012	TA	6	45.600059	12	38.110019	NA	10.2868473687206	3.15071095991844	4.5853900729098e-4	91.6481214339759	33.400018	NA	40.53002
stepwiseqtl	2013	TA	6	59.630084	NA	NA	bin_6@59.63cM_scaffold_510_1791	9.57750107375779	3.8550486114717	1.21093468363753e-7	88.8961160601614	58.660083	6.740004	65.400087
stepwiseqtl	all-years	TA	6	60.980086	NA	NA	bin_6@60.98cM_scaffold_510_1664	13.3706731450466	6.42956425974302	6.600253676936059e-11	85.4763282925022	58.660083	6.740004	65.400087
stepwiseqtl	2012	TA	7	11.640014	NA	NA	bin_7@11.64cM_scaffold_30502_3978	30.7025730999737	13.3593204169732	4.2854608750531e-14	91.6481214339759	9.900012	4.410006	14.310018
stepwiseqtl	2012	TA	7	11.640014	11	81.230098	NA	14.3562301815758	4.70343423224689	3.73822065835583e-6	91.6481214339759	33.400018	NA	40.53002
stepwiseqtl	2013	TA	7	38.260048	NA	NA	bin_7@38.26cM_scaffold_48675_2016	10.5266829815195	4.30344613002082	2.23463541004776e-8	88.8961160601614	29.450041	15.350013	44.800054
stepwiseqtl	all-years	TA	7	32.730043	NA	NA	bin_7@32.73cM_SCF116864	11.9953217820194	5.65431694027946	8.36245739321839e-10	85.4763282925022	29.450041	8.810007	38.260048
stepwiseqtl	all-years	TA	7	68.850088	NA	NA	bin_7@68.85cM_scaffold_26825_3477	6.36895106013434	2.77040056325208	2.49348786406367e-5	85.4763282925022	56.130075	17.180016	73.310091
stepwiseqtl	2011	TA	9	84.220074	NA	NA	bin_9@84.22cM_scaffold_30128_1137	8.23936321737069	3.30024866397022	2.2179701543168e-6	86.9758284063291	75.260066	10.14001	85.400076
stepwiseqtl	2013	TA	9	21.730019	NA	NA	bin_9@21.73cM_scaffold_8878_4178	6.28541454042427	2.39857757535903	4.0804538434136e-5	88.8961160601614	14.020016	13.330009	27.350025
stepwiseqtl	2013	TA	9	87.340079	NA	NA	bin_9@87.34cM_scaffold_74053_1006	4.38192399341241	1.62206284645558	0.00112339408118522	88.8961160601614	62.740056	27.120028	89.860084
stepwiseqtl	2011	TA	10	79.750078	NA	NA	bin_10@79.75cM_ct145170	11.7472397119309	4.94790253446851	5.44820366599197e-9	86.9758284063291	77.280076	6.830004	84.11008
stepwiseqtl	all-years	TA	10	84.11008	NA	NA	bin_10@84.11cM_scaffold_65155_1342	6.5858768887425	2.87354286101288	1.68276746415064e-5	85.4763282925022	77.280076	6.830004	84.11008
stepwiseqtl	2011	TA	11	14.050015	NA	NA	bin_11@14.05cM_scaffold_57381_722	6.79411727016181	2.66617213806958	2.58360642060307e-5	86.9758284063291	8.660012	11.520008	20.18002
stepwiseqtl	2011	TA	11	31.230035	NA	NA	bin_11@31.23cM_scaffold_62302_445	13.8134457900254	5.99518813318042	1.5485857041142e-10	86.9758284063291	28.380033	8.830009	37.210042
stepwiseqtl	2011	TA	11	82.5201	NA	NA	bin_11@82.52cM_scaffold_215562_100	11.786741696845	4.96737355320785	5.0902806414399e-9	86.9758284063291	79.550096	4.160005	83.710101
stepwiseqtl	2012	TA	11	81.230098	NA	NA	bin_11@81.23cM_scaffold_2449_1103	24.1182018252118	9.33722470775936	2.06800576663113e-10	91.6481214339759	79.550096	2.970004	82.5201
stepwiseqtl	2011	TA	12	72.550055	NA	NA	bin_12@72.55cM_scaffold_16384_3421	25.8077567141783	13.3990221030906	8.88178419700125e-15	86.9758284063291	67.750051	8.02000700000001	75.770058
stepwiseqtl	2012	TA	12	25.050015	NA	NA	bin_12@25.05cM_scaffold_48814_2384	5.5316186464153	1.56867198677534	0.00138546105049198	91.6481214339759	20.860014	10.680002	31.540016
stepwiseqtl	2012	TA	12	38.110019	NA	NA	bin_12@38.11cM_scaffold_26512_1632	12.80282046601	4.08740186218427	1.6838592013179e-4	91.6481214339759	33.400018	7.130002	40.53002
stepwiseqtl	2013	TA	12	19.300013	NA	NA	bin_12@19.3cM_scaffold_23546_462	12.9584579530405	5.51451615045428	2.89898660632559e-10	88.8961160601614	19.070012	1.790002	20.860014
stepwiseqtl	2013	TA	12	20.860014	NA	NA	bin_12@20.86cM_scaffold_4159_1110	13.7473543239903	5.92750128778009	7.05431268954726e-11	88.8961160601614	19.300013	5.750002	25.050015
stepwiseqtl	2013	TA	12	67.750051	NA	NA	bin_12@67.75cM_scaffold_3883_6094	6.11285445838895	2.3262719925804	5.52224314946947e-5	88.8961160601614	54.960038	22.600021	77.560059
stepwiseqtl	all-years	TA	12	19.300013	NA	NA	bin_12@19.3cM_scaffold_23546_462	12.0362650061881	5.67697590418736	7.754252795422191e-10	85.4763282925022	19.070012	1.790002	20.860014
stepwiseqtl	all-years	TA	12	20.860014	NA	NA	bin_12@20.86cM_scaffold_4159_1110	13.810331274259	6.68361604733596	2.9280022850741697e-11	85.4763282925022	19.300013	5.750002	25.050015
stepwiseqtl	2012	Tacy	1	110.2001	NA	NA	bin_1@110.2cM_scaffold_2363_13188	10.3490933620864	5.20929073094101	3.06654693860153e-8	86.2883049013718	105.720094	8.20000999999999	113.920104
stepwiseqtl	2013	Tacy	1	29.700016	NA	NA	bin_1@29.7cM_scaffold_64996_1622	12.017109946102	5.97602532075132	1.5620107429725702e-9	86.8203293328809	25.380013	4.600004	29.980017
stepwiseqtl	2013	Tacy	1	106.170095	NA	NA	bin_1@106.17cM_scaffold_32417_1191	8.56504075302676	4.02507877434937	7.30883718658148e-7	86.8203293328809	97.960089	11.33001	109.290099
stepwiseqtl	all-years	Tacy	1	110.2001	NA	NA	bin_1@110.2cM_scaffold_2363_13188	12.0161597423685	5.83832344082143	2.11601203226053e-9	85.0342044027759	100.35009	15.530016	115.880106
stepwiseqtl	2011	Tacy	2	70.240082	NA	NA	bin_2@70.24cM_scaffold_9808_3404	19.7731805862303	7.2752485688321	1.3847856195070601e-10	89.8880670566167	63.78008	10.920005	74.700085
stepwiseqtl	2011	Tacy	2	70.240082	8	43.470041	NA	11.8634490417958	3.88605828921196	2.42138391559621e-6	89.8880670566167	54.960038	NA	58.930042
stepwiseqtl	2011	Tacy	3	54.230054	NA	NA	bin_3@54.23cM_scaffold_52119_1893	54.0362081789845	34.3637241901094	0	89.8880670566167	52.940053	5.640003	58.580056
stepwiseqtl	2012	Tacy	3	58.580056	NA	NA	bin_3@58.58cM_scaffold_42994_1177	26.6681054518921	17.727466127427	0	86.2883049013718	52.940053	8.020004	60.960057
stepwiseqtl	2013	Tacy	3	30.260029	NA	NA	bin_3@30.26cM_scaffold_90420_584	12.6996215926369	6.38718611662816	4.60760762877044e-10	86.8203293328809	28.640026	7.850011	36.490037
stepwiseqtl	2013	Tacy	3	54.230054	NA	NA	bin_3@54.23cM_scaffold_52119_1893	16.3660945677921	8.75181227457126	6.40709707511178e-13	86.8203293328809	50.640052	10.320005	60.960057
stepwiseqtl	all-years	Tacy	3	56.180055	NA	NA	bin_3@56.18cM_scf5304	35.5912765922444	24.7355734483483	0	85.0342044027759	52.940053	5.640003	58.580056
stepwiseqtl	all-years	Tacy	4	1.340003	NA	NA	bin_4@1.34cM_scaffold_13942_3967	16.8030409999509	8.75536925620382	7.76264630353296e-9	85.0342044027759	1.190002	1.200002	2.390004
stepwiseqtl	all-years	Tacy	4	1.340003	7	32.730043	NA	12.4368494240502	6.07962165319859	6.52817429891428e-7	85.0342044027759	62.590077	NA	75.07009
stepwiseqtl	2012	Tacy	5	30.250018	NA	NA	bin_5@30.25cM_scaffold_17071_1943	6.00734755315681	2.81825413569146	6.64337649300961e-5	86.2883049013718	24.290014	11.570006	35.86002
stepwiseqtl	all-years	Tacy	5	20.630009	NA	NA	bin_5@20.63cM_scaffold_47787_264	9.65528959752297	4.53461397750965	1.34238063109748e-7	85.0342044027759	15.210008	8.200003	23.410011
stepwiseqtl	2011	Tacy	6	45.600059	NA	NA	bin_6@45.6cM_scaffold_37239_2606	18.2326733412371	6.55630977725779	7.39408534400354e-14	89.8880670566167	42.970052	2.830008	45.80006
stepwiseqtl	2011	Tacy	6	81.930107	NA	NA	bin_6@81.93cM_scaffold_33952_482	8.16644762770952	2.53699724302543	2.51136591378209e-6	89.8880670566167	76.680099	7.720011	84.40011
stepwiseqtl	2012	Tacy	6	24.850027	NA	NA	bin_6@24.85cM_scaffold_71573_464	16.9522246679816	9.5250484312663	2.23376872554581e-13	86.2883049013718	21.010024	7.070007	28.080031
stepwiseqtl	2013	Tacy	6	0	NA	NA	bin_6@0cM_scaffold_137684_431	13.7121446253712	7.01346717963955	7.51386730613035e-11	86.8203293328809	0	2.190003	2.190003
stepwiseqtl	all-years	Tacy	6	18.04002	NA	NA	bin_6@18.04cM_scaffold_93830_824	15.6399712790672	8.01102554598171	3.50564022255639e-12	85.0342044027759	11.650015	12.940011	24.590026
stepwiseqtl	2011	Tacy	7	35.700047	NA	NA	bin_7@35.7cM_scaffold_285_5082	14.8481620062765	5.07947458424586	2.5930257940842697e-11	89.8880670566167	32.730043	12.070011	44.800054
stepwiseqtl	2012	Tacy	7	33.150044	NA	NA	bin_7@33.15cM_scaffold_53332_313	10.2576660791641	5.15553980656776	3.60899443663243e-8	86.2883049013718	29.450041	8.810007	38.260048
stepwiseqtl	2012	Tacy	7	55.500073	NA	NA	bin_7@55.5cM_scaffold_91938_860	7.40404725802956	3.55248031891396	5.69846067433044e-6	86.2883049013718	54.490072	2.830004	57.320076
stepwiseqtl	2013	Tacy	7	56.130075	NA	NA	bin_7@56.13cM_300409_K63	16.2504316475394	8.67302340877184	7.88702436693711e-13	86.8203293328809	54.490072	8.390009	62.880081
stepwiseqtl	all-years	Tacy	7	32.730043	NA	NA	bin_7@32.73cM_SCF116864	26.627326238301	16.0863624801906	8.881784197001249e-16	85.0342044027759	29.450041	8.810007	38.260048
stepwiseqtl	2011	Tacy	8	43.470041	NA	NA	bin_8@43.47cM_scaffold_5894_4786	20.0638555865446	7.4143413622992	8.76625438905876e-11	89.8880670566167	41.690039	5.280004	46.970043
stepwiseqtl	2012	Tacy	8	6.500005	NA	NA	bin_8@6.5cM_1trimcontig326802	7.3870235448961	3.54333773234053	5.87224545323117e-6	86.2883049013718	2.380003	7.500004	9.880007
stepwiseqtl	2011	Tacy	9	11.64001	NA	NA	bin_9@11.64cM_scaffold_10258_1783	10.8538845696624	3.50399023677809	2.52958514135315e-8	89.8880670566167	8.810009	10.050008	18.860017
stepwiseqtl	2013	Tacy	9	12.240011	NA	NA	bin_9@12.24cM_scaffold_79173_913	9.76018115723583	4.6769345953164	8.75000920608215e-8	86.8203293328809	6.820007	12.04001	18.860017
stepwiseqtl	all-years	Tacy	9	7.530008	NA	NA	bin_9@7.53cM_SCF132532	9.91163525161281	4.67212352577079	8.56351354272533e-8	85.0342044027759	4.840006	6.800004	11.64001
stepwiseqtl	2012	Tacy	10	0.97	NA	NA	bin_10@0.97cM_scaffold_6416_3097	13.8122354429791	7.36211090316016	6.279776698647769e-11	86.2883049013718	0.97	8.030007	9.000007
stepwiseqtl	2013	Tacy	10	16.150013	NA	NA	bin_10@16.15cM_SCF139660	9.76516717489879	4.67970517324146	8.67273488580622e-8	86.8203293328809	12.58001	8.340007	20.920017
stepwiseqtl	all-years	Tacy	10	0.97	NA	NA	bin_10@0.97cM_scaffold_6416_3097	7.85004976766793	3.59312795215422	3.15033837972045e-6	85.0342044027759	0.97	14.590012	15.560012
stepwiseqtl	2011	Tacy	11	43.470052	NA	NA	bin_11@43.47cM_scaffold_5369_8651	9.85574413604847	3.1364986691965	1.40112648594481e-7	89.8880670566167	37.500044	12.560012	50.060056
stepwiseqtl	2011	Tacy	11	62.590077	NA	NA	bin_11@62.59cM_scaffold_7424_3177	9.6883837330957	3.0758588675933	1.86614283137487e-7	89.8880670566167	57.760069	6.78000899999999	64.540078
stepwiseqtl	2012	Tacy	11	43.050051	NA	NA	bin_11@43.05cM_scaffold_49289_664	10.9867027541249	5.58842909288417	9.83846226709773e-9	86.2883049013718	39.890048	7.010006	46.900054
stepwiseqtl	2012	Tacy	11	67.450082	NA	NA	bin_11@67.45cM_scaffold_45944_2124	6.33660669715811	2.98847780854646	3.7299051685924e-5	86.2883049013718	62.590077	8.780009	71.370086
stepwiseqtl	2013	Tacy	11	14.050015	NA	NA	bin_11@14.05cM_scaffold_57381_722	4.6631069666662	2.05803278357605	6.9092350381194e-4	86.8203293328809	2.380002	27.940032	30.320034
stepwiseqtl	all-years	Tacy	11	72.220087	NA	NA	bin_11@72.22cM_scaffold_20065_1781	14.0318807051486	7.02019349684444	6.031530830341579e-11	85.0342044027759	62.590077	12.480013	75.07009
stepwiseqtl	2011	Tacy	12	57.590041	NA	NA	bin_12@57.59cM_scaffold_9105_1938	11.0471496812465	3.57631513853484	1.815107930625e-8	89.8880670566167	54.960038	3.970004	58.930042
stepwiseqtl	2013	Tacy	12	77.560059	NA	NA	bin_12@77.56cM_scaffold_84992	6.14636681865548	2.77778216267853	5.20722807568763e-5	86.8203293328809	74.930057	2.63000199999999	77.560059
stepwiseqtl	2011	UTBM	1	46.100039	NA	NA	bin_1@46.1cM_scaffold_109817_651	11.9027256138377	5.83397884212036	9.91953186257888e-10	84.8780496392438	44.610037	5.300004	49.910041
stepwiseqtl	2012	UTBM	1	29.980017	NA	NA	bin_1@29.98cM_scaffold_6110_904	40.7881606617946	14.6442824676914	0	94.2748371861362	29.700016	1.980004	31.68002
stepwiseqtl	2012	UTBM	1	85.570075	NA	NA	bin_1@85.57cM_1trimcontig179737	21.8121639694146	5.56101307794249	2.94875235340442e-13	94.2748371861362	83.770073	4.78000300000001	88.550076
stepwiseqtl	2012	UTBM	1	29.980017	4	1.340003	NA	16.5732890718146	3.8633489987588	2.42299273311986e-7	94.2748371861362	54.390037	NA	58.930042
stepwiseqtl	2013	UTBM	1	32.270021	NA	NA	bin_1@32.27cM_scaffold_8765_4335	8.74941754273073	3.38893859435821	5.27053683252454e-7	89.1696495010286	31.68002	2.010004	33.690024
stepwiseqtl	2013	UTBM	1	65.430055	NA	NA	bin_1@65.43cM_scaffold_8_9959	6.92854311157727	2.60569521365898	1.3175996086856e-5	89.1696495010286	62.990052	11.01001	74.000062
stepwiseqtl	all-years	UTBM	1	32.270021	NA	NA	bin_1@32.27cM_scaffold_8765_4335	25.7024723416372	11.1611046610232	2.92743607133161e-12	89.0891302982455	30.570019	2.900004	33.470023
stepwiseqtl	all-years	UTBM	1	32.270021	10	43.210044	NA	9.09519034302338	3.08936914689997	8.5894953077847e-4	89.0891302982455	79.550096	NA	82.5201
stepwiseqtl	2011	UTBM	2	91.810107	NA	NA	bin_2@91.81cM_scaffold_7191	6.26162775933858	2.83162693146242	3.02846596029749e-5	84.8780496392438	84.390093	15.170021	99.560114
stepwiseqtl	all-years	UTBM	2	75.430088	NA	NA	bin_2@75.43cM_scaffold_7400_6952	19.798429861468	7.86305030339787	8.70853189560705e-9	89.0891302982455	74.830086	7.360004	82.19009
stepwiseqtl	all-years	UTBM	2	75.430088	6	30.540034	NA	16.6131761115922	6.29336170876324	5.34669755136719e-8	89.0891302982455	79.550096	NA	82.5201
stepwiseqtl	2011	UTBM	3	47.000051	NA	NA	bin_3@47cM_scaffold_200430_94	21.9330321707816	12.4657394318847	0	84.8780496392438	43.300049	15.280007	58.580056
stepwiseqtl	all-years	UTBM	3	1.16	NA	NA	bin_3@1.16cM_scaffold_59355_1495	6.78176108824282	2.22910776549357	1.3115574497146e-4	89.0891302982455	1.16	3.490002	4.650002
stepwiseqtl	2011	UTBM	4	32.320035	NA	NA	bin_4@32.32cM_SCF28100	8.53907580058609	3.98817220186457	4.79080441095903e-7	84.8780496392438	25.550025	11.300019	36.850044
stepwiseqtl	2012	UTBM	4	1.340003	NA	NA	bin_4@1.34cM_scaffold_13942_3967	21.4585546737282	5.43751295348183	5.84022674665619e-9	94.2748371861362	1.190002	1.200002	2.390004
stepwiseqtl	2013	UTBM	4	27.060029	NA	NA	bin_4@27.06cM_scaffold_16032_5807	16.5887149072077	7.31704628002554	4.29434265925011e-13	89.1696495010286	20.360021	8.340011	28.700032
stepwiseqtl	2011	UTBM	5	48.310035	NA	NA	bin_5@48.31cM_scaffold_30368_1149	10.041385092048	4.791572951844	3.05048020177168e-8	84.8780496392438	39.870025	14.400019	54.270044
stepwiseqtl	2012	UTBM	5	56.540046	NA	NA	bin_5@56.54cM_scaffold_44092_853	10.7999510145676	2.28669301647525	1.1329980754704e-6	94.2748371861362	38.830024	22.140026	60.97005
stepwiseqtl	2012	UTBM	6	24.850027	NA	NA	bin_6@24.85cM_scaffold_71573_464	33.0353387448936	10.2782032077253	1.99840144432528e-15	94.2748371861362	21.610025	4.980004	26.590029
stepwiseqtl	2012	UTBM	6	24.850027	12	57.23004	NA	8.66212876403445	1.77107983382656	0.00278802336108019	94.2748371861362	54.390037	NA	58.930042
stepwiseqtl	2013	UTBM	6	37.280045	NA	NA	bin_6@37.28cM_scaffold_1960_3583	13.5645487125781	5.68726012517689	9.789158372797149e-11	89.1696495010286	34.290042	11.310017	45.600059
stepwiseqtl	all-years	UTBM	6	30.540034	NA	NA	bin_6@30.54cM_scaffold_28511_3940	30.115181589679	13.999113575271	6.2172489379008806e-15	89.0891302982455	28.210033	3.700004	31.910037
stepwiseqtl	2012	UTBM	7	44.800054	NA	NA	bin_7@44.8cM_scaffold_3117_7035	18.7161909584207	4.52449439966534	1.70203186877771e-7	94.2748371861362	42.590053	4.950004	47.540057
stepwiseqtl	2012	UTBM	7	44.800054	8	27.560028	NA	12.8075077887199	2.80313330252623	2.4225269869893e-5	94.2748371861362	54.390037	NA	58.930042
stepwiseqtl	2013	UTBM	7	80.460101	NA	NA	bin_7@80.46cM_SCF915	7.70210487274159	2.93302662867515	3.36646581300393e-6	89.1696495010286	65.870085	31.160035	97.03012
stepwiseqtl	2012	UTBM	8	27.560028	NA	NA	bin_8@27.56cM_scaffold_36494_3177	25.4012760108979	6.8945167755020504	4.0442316162625496e-11	94.2748371861362	23.900024	4.850006	28.75003
stepwiseqtl	2013	UTBM	8	0	NA	NA	bin_8@0cM_scaffold_20565_3367	9.36381244858168	3.66339121976786	1.77050070826468e-7	89.1696495010286	0	10.480008	10.480008
stepwiseqtl	2011	UTBM	9	88.510082	NA	NA	bin_9@88.51cM_scaffold_17431_1305	17.1553496287533	9.07931986042193	5.95079541199084e-14	84.8780496392438	87.010077	2.280006	89.290083
stepwiseqtl	2013	UTBM	9	8.810009	NA	NA	bin_9@8.81cM_scaffold_14290_5672	17.3926229108947	7.77671800432707	1.0103029524088899e-13	89.1696495010286	4.840006	6.800004	11.64001
stepwiseqtl	2011	UTBM	10	28.970023	NA	NA	bin_10@28.97cM_scaffold_54877_1023	13.4867053186033	6.7639200720084	5.3262505517182e-11	84.8780496392438	21.51002	12.45001	33.96003
stepwiseqtl	2011	UTBM	10	79.070077	NA	NA	bin_10@79.07cM_SCF201915	6.82121195663702	3.10914288592264	1.097788588722e-5	84.8780496392438	76.350075	7.76000499999999	84.11008
stepwiseqtl	2013	UTBM	10	49.320053	NA	NA	bin_10@49.32cM_scaffold_12682_4818	14.2284493333186	6.03202880435721	2.97728508513728e-11	89.1696495010286	47.54005	5.260006	52.800056
stepwiseqtl	all-years	UTBM	10	2.960002	NA	NA	bin_10@2.96cM_SCF56747	15.3319130322552	5.69960880685429	2.84261463012747e-6	89.0891302982455	2.760001	0.230002	2.990003
stepwiseqtl	all-years	UTBM	10	14.960011	NA	NA	bin_10@14.96cM_scaffold_26452_1178	12.513359217378	4.46458370501085	9.10836752776589e-5	89.0891302982455	12.58001	2.980002	15.560012
stepwiseqtl	all-years	UTBM	10	43.210044	NA	NA	bin_10@43.21cM_scaffold_4975_3252	27.4397712747356	12.2376547513905	2.64233079860787e-13	89.0891302982455	39.030042	6.720006	45.750048
stepwiseqtl	all-years	UTBM	10	2.960002	10	14.960011	NA	9.98330979089494	3.43438605419203	2.9244932650995e-4	89.0891302982455	79.550096	NA	82.5201
stepwiseqtl	2011	UTBM	11	28.380033	NA	NA	bin_11@28.38cM_scaffold_115280_182	21.2056349216838	11.9211103352835	0	84.8780496392438	26.680028	4.550007	31.230035
stepwiseqtl	2011	UTBM	11	88.980106	NA	NA	bin_11@88.98cM_scaffold_53808_2008	15.7126654809533	8.14092262988474	8.65085780787922e-13	84.8780496392438	84.200102	9.060007	93.260109
stepwiseqtl	2012	UTBM	11	38.690046	NA	NA	bin_11@38.69cM_scaffold_75872_1322	30.4585162556063	9.04514046583962	0	94.2748371861362	38.070045	3.600005	41.67005
stepwiseqtl	2012	UTBM	11	82.5201	NA	NA	bin_11@82.52cM_scaffold_215562_100	16.4539985584321	3.82782389814933	4.84337681072589e-10	94.2748371861362	79.550096	4.160005	83.710101
stepwiseqtl	2013	UTBM	11	31.230035	NA	NA	bin_11@31.23cM_scaffold_62302_445	22.9926793317648	11.3186633474088	0	89.1696495010286	28.380033	8.830009	37.210042
stepwiseqtl	all-years	UTBM	11	16.420018	NA	NA	bin_11@16.42cM_scaffold_170652_55	11.1410895296054	3.89695919868122	2.24603168619275e-7	89.0891302982455	11.070014	9.110006	20.18002
stepwiseqtl	all-years	UTBM	11	39.890048	NA	NA	bin_11@39.89cM_SCF21596	9.18349244267894	3.1232979540894	3.97429669929394e-6	89.0891302982455	38.070045	17.90002	55.970065
stepwiseqtl	all-years	UTBM	11	81.020097	NA	NA	bin_11@81.02cM_SCF181772	19.2747322058562	7.59546732923714	1.3100631690576799e-12	89.0891302982455	79.550096	2.970004	82.5201
stepwiseqtl	2012	UTBM	12	57.23004	NA	NA	bin_12@57.23cM_scaffold_5160_1395	17.6677380605322	4.19550844851688	6.0327373607727e-7	94.2748371861362	54.390037	4.540005	58.930042
stepwiseqtl	2013	UTBM	12	31.540016	NA	NA	bin_12@31.54cM_scaffold_17_20403	14.9847136067148	6.43353876311834	7.663869538987459e-12	89.1696495010286	25.050015	8.230002	33.280017
stepwiseqtl	2012	TY	2	43.420042	NA	NA	bin_2@43.42cM_scaffold_1741_1883	11.1192287476833	4.02997173274227	7.76645192601677e-9	90.2512386281332	39.720036	7.680007	47.400043
stepwiseqtl	2012	TY	2	89.430103	NA	NA	bin_2@89.43cM_SCF141794	6.74195811414666	2.2754605206662	1.82974392849422e-5	90.2512386281332	88.530101	5.66001	94.190111
stepwiseqtl	all-years	TY	2	41.080038	NA	NA	bin_2@41.08cM_scaffold_7862_3704	10.6205234268383	5.32692810150519	1.05208408651691e-8	84.2367958139466	29.370029	18.030014	47.400043
stepwiseqtl	all-years	TY	2	90.020104	NA	NA	bin_2@90.02cM_scaffold_1314_11486	12.4115451943423	6.38818623036101	3.88017173946764e-10	84.2367958139466	87.050097	9.850015	96.900112
stepwiseqtl	2012	TY	3	34.780033	NA	NA	bin_3@34.78cM_scaffold_2087_7048	12.644145429049	4.6995226411676	5.088551802145961e-10	90.2512386281332	33.360031	5.56001	38.920041
stepwiseqtl	2013	TY	3	32.77003	NA	NA	bin_3@32.77cM_scaffold_58370_1534	11.1111997388712	4.25211940103613	7.87854015360523e-9	89.7050563867359	26.570025	9.620011	36.190036
stepwiseqtl	all-years	TY	3	35.340034	NA	NA	bin_3@35.34cM_scaffold_89673_809	13.7925974245013	7.24284741448565	3.02561309339922e-11	84.2367958139466	28.640026	7.55001	36.190036
stepwiseqtl	2012	TY	4	20.23002	NA	NA	bin_4@20.23cM_SCF140628	16.8240748393526	6.70638700283824	2.8110846983509e-13	90.2512386281332	12.510013	11.43001	23.940023
stepwiseqtl	all-years	TY	4	26.490026	NA	NA	bin_4@26.49cM_scaffold_590_1189	11.8063078030787	6.02371309555998	1.18494014600401e-9	84.2367958139466	18.580019	9.550012	28.130031
stepwiseqtl	all-years	TY	4	85.100083	NA	NA	bin_4@85.1cM_SCF145739	13.9279875158926	7.32838786165176	2.35544916904473e-11	84.2367958139466	77.190072	9.110013	86.300085
stepwiseqtl	2012	TY	5	22.38001	NA	NA	bin_5@22.38cM_scaffold_3272_1695	6.36894745765281	2.13670691238991	3.52408581556496e-5	90.2512386281332	0	30.250018	30.250018
stepwiseqtl	2013	TY	5	37.050021	NA	NA	bin_5@37.05cM_scaffold_31487_1812	11.5631772477566	4.45815088681464	3.5153928656939103e-9	89.7050563867359	26.360017	15.390009	41.750026
stepwiseqtl	2013	TY	6	42.970052	NA	NA	bin_6@42.97cM_scaffold_40699_2470	29.7595459323834	15.6934836624253	0	89.7050563867359	40.50005	3.030003	43.530053
stepwiseqtl	all-years	TY	6	51.750076	NA	NA	bin_6@51.75cM_scaffold_9477_1301	11.1963877629323	5.66248653823952	3.6455857221895404e-9	84.2367958139466	49.790074	5.55000500000001	55.340079
stepwiseqtl	2013	TY	7	11.640014	NA	NA	bin_7@11.64cM_scaffold_30502_3978	7.76045603848516	2.81180590708614	3.03661863343407e-6	89.7050563867359	2.980006	10.14001	13.120016
stepwiseqtl	2013	TY	7	33.150044	NA	NA	bin_7@33.15cM_scaffold_53332_313	6.93028656961145	2.47757350706321	1.31356111071623e-5	89.7050563867359	24.570038	21.440018	46.010056
stepwiseqtl	2012	TY	8	11.67001	NA	NA	bin_8@11.67cM_scaffold_60441_1041	13.2973181310662	4.99617586263082	1.58010049489121e-10	90.2512386281332	10.910009	6.120008	17.030017
stepwiseqtl	2013	TY	8	46.970043	NA	NA	bin_8@46.97cM_scaffold_40880_1057	17.3120544671077	7.34798408093909	1.16906484493029e-13	89.7050563867359	43.470041	5.880004	49.350045
stepwiseqtl	all-years	TY	8	13.890014	NA	NA	bin_8@13.89cM_scaffold_32595_3575	8.50682171114608	4.13968789699491	5.08192290804566e-7	84.2367958139466	10.910009	9.550011	20.46002
stepwiseqtl	2013	TY	9	7.530008	NA	NA	bin_9@7.53cM_SCF132532	7.13694434516985	2.55997010819988	9.12730079749569e-6	89.7050563867359	1.130001	10.510009	11.64001
stepwiseqtl	2012	TY	10	41.870043	NA	NA	bin_10@41.87cM_scaffold_43599_778	19.4352144972283	8.09915300048976	2.55351295663786e-15	90.2512386281332	38.44004	6.55000699999999	44.990047
stepwiseqtl	2012	TY	11	20.18002	NA	NA	bin_11@20.18cM_scaffold_72495_1231	14.4626847633648	5.54066267888913	1.9558354935611497e-11	90.2512386281332	17.250019	4.630002	21.880021
stepwiseqtl	2012	TY	11	43.470052	NA	NA	bin_11@43.47cM_scaffold_5369_8651	6.75497463647464	2.28033158506329	1.78832455042244e-5	90.2512386281332	31.230035	20.710025	51.94006
stepwiseqtl	2013	TY	11	20.18002	NA	NA	bin_11@20.18cM_scaffold_72495_1231	8.52226217401058	3.12620475177019	7.88461782308403e-7	89.7050563867359	9.570013	13.440009	23.010022
stepwiseqtl	all-years	TY	11	20.18002	NA	NA	bin_11@20.18cM_scaffold_72495_1231	8.68814136859319	4.23885718871155	3.64728200086262e-7	84.2367958139466	17.250019	4.630002	21.880021
stepwiseqtl	2012	TY	12	56.660039	NA	NA	bin_12@56.66cM_SCF116567	32.4728240796729	17.0288224202294	0	90.2512386281332	54.960038	2.27000200000001	57.23004
stepwiseqtl	2013	TY	12	44.600028	NA	NA	bin_12@44.6cM_scaffold_84682_293	25.7852710491097	12.6704334844391	0	89.7050563867359	43.510027	2.790002	46.300029
stepwiseqtl	2013	TY	12	62.750047	NA	NA	bin_12@62.75cM_scaffold_121110_433	14.070633510434	5.65531277342416	3.9512837446409295e-11	89.7050563867359	57.590041	6.790008	64.380049
stepwiseqtl	all-years	TY	12	48.760031	NA	NA	bin_12@48.76cM_scaffold_24404_4173	17.0326325570573	9.37961292672064	7.48290318597356e-14	84.2367958139466	38.110019	12.360015	50.470034
stepwiseqtl	all-years	TY	12	77.560059	NA	NA	bin_12@77.56cM_scaffold_84992	12.6335181217487	6.5233808291192	2.57579624296511e-10	84.2367958139466	72.550055	5.010004	77.560059
stepwiseqtl	2013	ULvW	1	37.460031	NA	NA	bin_1@37.46cM_scaffold_56836_1453	12.4888383491454	4.95778093355841	2.04984358376237e-8	89.560779989429	32.870022	8.450013	41.320035
stepwiseqtl	2013	ULvW	1	92.180081	NA	NA	bin_1@92.18cM_scaffold_105165_459	6.22097484696347	2.22957410256498	2.4173711957598e-4	89.560779989429	78.60007	19.360019	97.960089
stepwiseqtl	2011	ULvW	2	73.480084	NA	NA	bin_2@73.48cM_scaffold_9595_7405	25.7643640067451	11.1636890066215	0	89.1231276189967	70.540083	4.16000200000001	74.700085
stepwiseqtl	2012	ULvW	2	73.480084	NA	NA	bin_2@73.48cM_scaffold_9595_7405	31.4198382011466	12.424578225726	1.6764367671839902e-14	92.5073210819111	67.310081	7.390004	74.700085
stepwiseqtl	2012	ULvW	2	73.480084	8	8.400006	NA	18.7172647413719	5.9217791512847	1.62921514057501e-8	92.5073210819111	17.250019	NA	21.880021
stepwiseqtl	2013	ULvW	2	78.400089	NA	NA	bin_2@78.4cM_scaffold_3671_8042	23.7001733463407	11.3850971003902	8.881784197001249e-16	89.560779989429	75.430088	6.760002	82.19009
stepwiseqtl	all-years	ULvW	2	78.400089	NA	NA	bin_2@78.4cM_scaffold_3671_8042	30.5280134513811	15.0763794203869	3.5527136788005e-15	88.4827459272974	75.430088	6.760002	82.19009
stepwiseqtl	all-years	ULvW	2	78.400089	12	42.890025	NA	10.7880394521036	3.96299658899733	1.0793652231933e-4	88.4827459272974	50.470034	NA	56.660039
stepwiseqtl	2012	ULvW	3	62.220058	NA	NA	bin_3@62.22cM_scaffold_20885_4545	19.4064695534627	6.21256315623711	7.34190990225869e-8	92.5073210819111	60.960057	5.360004	66.320061
stepwiseqtl	2012	ULvW	3	62.220058	4	65.830066	NA	14.0537431615006	4.10984761923622	5.4014806880609e-6	92.5073210819111	17.250019	NA	21.880021
stepwiseqtl	2011	ULvW	4	58.690061	NA	NA	bin_4@58.69cM_scaffold_61487_1055	24.888496535518	10.6408182101632	8.97104612818111e-12	89.1231276189967	50.140058	12.120005	62.260063
stepwiseqtl	2011	ULvW	4	58.690061	9	59.090051	NA	14.6404706437103	5.37095700997114	7.48215058243851e-7	89.1231276189967	38.110019	NA	46.300029
stepwiseqtl	2012	ULvW	4	34.860041	NA	NA	bin_4@34.86cM_scaffold_9081_1399	7.51870584363269	1.97495060612853	9.70621978445552e-5	92.5073210819111	32.910037	13.830017	46.740054
stepwiseqtl	2012	ULvW	4	65.830066	NA	NA	bin_4@65.83cM_scaffold_70138_1297	25.0471231673734	8.84204353501151	6.35287378258909e-11	92.5073210819111	65.810065	3.00000200000001	68.810067
stepwiseqtl	2013	ULvW	4	71.24007	NA	NA	bin_4@71.24cM_scaffold_51672_24	26.8329350059979	13.6196530324293	2.34368080498371e-13	89.560779989429	69.820068	5.44000299999999	75.260071
stepwiseqtl	2013	ULvW	4	71.24007	5	31.090019	NA	17.8167865711282	7.73414865133202	5.72228708861644e-9	89.560779989429	20.18002	NA	30.320034
stepwiseqtl	all-years	ULvW	4	58.690061	NA	NA	bin_4@58.69cM_scaffold_61487_1055	13.2970630239732	5.0651432515013	9.336996509290431e-9	88.4827459272974	56.90006	2.980002	59.880062
stepwiseqtl	all-years	ULvW	4	62.260063	NA	NA	bin_4@62.26cM_scaffold_12816_2498	10.1074801407355	3.67688482103739	1.02604540130891e-6	88.4827459272974	59.880062	4.990002	64.870064
stepwiseqtl	2013	ULvW	5	31.090019	NA	NA	bin_5@31.09cM_scaffold_20582_2639	27.9205900257682	14.4478243103499	4.9515946898282e-14	89.560779989429	26.360017	9.500003	35.86002
stepwiseqtl	2013	ULvW	5	82.660072	NA	NA	bin_5@82.66cM_scaffold_17939_2784	14.236176212298	5.81809459912574	1.4607162146518201e-9	89.560779989429	78.770069	4.770004	83.540073
stepwiseqtl	2012	ULvW	6	74.470097	NA	NA	bin_6@74.47cM_scaffold_22544_4282	17.0323368786301	5.23660100265383	1.2891717170449e-6	92.5073210819111	70.350094	8.890006	79.2401
stepwiseqtl	2012	ULvW	6	74.470097	8	58.05006	NA	10.0477021473637	2.75007835147717	6.011930069858e-4	92.5073210819111	17.250019	NA	21.880021
stepwiseqtl	2011	ULvW	7	32.420042	NA	NA	bin_7@32.42cM_scaffold_24689_3361	11.9604475794635	4.22011575185022	1.7567129169393e-4	89.1231276189967	29.450041	8.810007	38.260048
stepwiseqtl	2011	ULvW	7	32.420042	12	42.910026	NA	9.94017848271706	3.40678719598803	3.0833683389119e-4	89.1231276189967	38.110019	NA	46.300029
stepwiseqtl	2013	ULvW	7	29.450041	NA	NA	bin_7@29.45cM_scaffold_76080_956	14.7697492524237	6.0902624777744	3.54970320515235e-6	89.560779989429	25.820039	7.330005	33.150044
stepwiseqtl	2013	ULvW	7	29.450041	9	59.170052	NA	8.84003607153065	3.30524998400637	8.9560785869369e-4	89.560779989429	20.18002	NA	30.320034
stepwiseqtl	2011	ULvW	8	58.05006	NA	NA	bin_8@58.05cM_scaffold_126870_338	17.7964245653363	6.83915040384134	1.18173248964126e-11	89.1231276189967	53.140055	5.700006	58.840061
stepwiseqtl	2012	ULvW	8	8.400006	NA	NA	bin_8@8.4cM_scaffold_4934_8824	30.2034528019534	11.6848165980851	8.20454815197991e-14	92.5073210819111	5.310004	5.170004	10.480008
stepwiseqtl	2012	ULvW	8	58.05006	NA	NA	bin_8@58.05cM_scaffold_126870_338	21.3448101998768	7.06461006178564	6.72765565479239e-9	92.5073210819111	54.640058	4.200003	58.840061
stepwiseqtl	all-years	ULvW	8	57.030059	NA	NA	bin_8@57.03cM_scaffold_21353_2418	20.2983486925231	8.57348696530791	4.4813527333431605e-9	88.4827459272974	53.870057	4.970004	58.840061
stepwiseqtl	all-years	ULvW	8	57.030059	12	54.960038	NA	8.96283324612355	3.20754384762841	0.00100626715005592	88.4827459272974	50.470034	NA	56.660039
stepwiseqtl	2011	ULvW	9	59.090051	NA	NA	bin_9@59.09cM_scaffold_149535_212	19.3552928555059	7.61258585589583	1.56554399444175e-8	89.1231276189967	58.28005	2.60000299999999	60.880053
stepwiseqtl	2012	ULvW	9	31.020029	NA	NA	bin_9@31.02cM_scaffold_79892_1285	21.121318521997	6.96372737862954	7.67386154620908e-13	92.5073210819111	28.910026	8.560007	37.470033
stepwiseqtl	2013	ULvW	9	59.170052	NA	NA	bin_9@59.17cM_scaffold_103203_439	12.7424099779747	5.07974593186155	4.62944834537238e-5	89.560779989429	58.28005	5.950007	64.230057
stepwiseqtl	2011	ULvW	10	66.900068	NA	NA	bin_10@66.9cM_scaffold_7594_831	31.8619226983873	15.173422066543	5.55111512312578e-16	89.1231276189967	65.460067	4.180002	69.640069
stepwiseqtl	2011	ULvW	10	66.900068	11	78.020094	NA	18.3598278874286	7.11487781518976	4.97886176731299e-9	89.1231276189967	38.110019	NA	46.300029
stepwiseqtl	2012	ULvW	10	51.790055	NA	NA	bin_10@51.79cM_scaffold_6929_8428	27.7438140566595	10.2718431750876	0	92.5073210819111	49.030052	3.770004	52.800056
stepwiseqtl	2013	ULvW	10	61.460062	NA	NA	bin_10@61.46cM_scaffold_50997_727	24.0346981621683	11.6134545773943	4.44089209850063e-16	89.560779989429	58.430061	4.020002	62.450063
stepwiseqtl	all-years	ULvW	10	63.190064	NA	NA	bin_10@63.19cM_scaffold_3402_3392	30.350449738096	14.9472539840197	4.44089209850063e-15	88.4827459272974	61.460062	5.440006	66.900068
stepwiseqtl	all-years	ULvW	10	63.190064	11	81.330099	NA	20.992234289947	8.95928236943392	1.3195811110478e-10	88.4827459272974	50.470034	NA	56.660039
stepwiseqtl	2011	ULvW	11	16.420018	NA	NA	bin_11@16.42cM_scaffold_170652_55	21.3523785143957	8.65298245739275	5.92859095149834e-14	89.1231276189967	14.050015	6.130005	20.18002
stepwiseqtl	2011	ULvW	11	37.500044	NA	NA	bin_11@37.5cM_SCF183590	6.40181037205279	2.08644223005308	2.2710993409802e-4	89.1231276189967	31.230035	7.460011	38.690046
stepwiseqtl	2011	ULvW	11	78.020094	NA	NA	bin_11@78.02cM_scaffold_105350_615	33.4292188525768	16.316991794658	0	89.1231276189967	75.640091	3.690004	79.330095
stepwiseqtl	2012	ULvW	11	20.18002	NA	NA	bin_11@20.18cM_scaffold_72495_1231	19.9918091664339	6.46446978515141	3.6619596244236196e-12	92.5073210819111	17.250019	4.630002	21.880021
stepwiseqtl	2013	ULvW	11	28.380033	NA	NA	bin_11@28.38cM_scaffold_115280_182	29.6964285065316	15.8617119958791	0	89.560779989429	20.18002	10.140014	30.320034
stepwiseqtl	all-years	ULvW	11	17.250019	NA	NA	bin_11@17.25cM_scaffold_26864_4373	22.4160852519918	9.77428742617936	1.21014309684142e-14	88.4827459272974	14.620016	5.560004	20.18002
stepwiseqtl	all-years	ULvW	11	39.890048	NA	NA	bin_11@39.89cM_SCF21596	8.46051038681719	3.00617972135497	1.14313773917907e-5	88.4827459272974	38.070045	4.980006	43.050051
stepwiseqtl	all-years	ULvW	11	81.330099	NA	NA	bin_11@81.33cM_SCF181772b	31.2638009324217	15.6181975399326	1.33226762955019e-15	88.4827459272974	79.550096	2.970004	82.5201
stepwiseqtl	2011	ULvW	12	42.910026	NA	NA	bin_12@42.91cM_scaffold_15718_3534	17.1598453776702	6.53269208371835	2.75752763845283e-7	89.1231276189967	38.110019	8.19001	46.300029
stepwiseqtl	all-years	ULvW	12	42.890025	NA	NA	bin_12@42.89cM_scaffold_3192_9764	15.5384103123934	6.11590083045235	2.19040734927844e-6	88.4827459272974	38.110019	8.19001	46.300029
stepwiseqtl	all-years	ULvW	12	54.960038	NA	NA	bin_12@54.96cM_scaffold_2841_5173	12.1400207412445	4.54746014133319	1.4206154096774e-4	88.4827459272974	50.470034	6.190005	56.660039
stepwiseqtl	2011	UMFM	1	100.35009	NA	NA	bin_1@100.35cM_scaffold_81716_1234	10.6403613954657	3.07759335924828	1.01438635269346e-8	90.9124955874353	92.360082	10.180009	102.540091
stepwiseqtl	2013	UMFM	1	50.870042	NA	NA	bin_1@50.87cM_scaffold_43499_2223	14.0374325836782	5.89456208182541	2.88132073755776e-10	89.2381858940592	46.100039	8.920005	55.020044
stepwiseqtl	2013	UMFM	1	77.270067	NA	NA	bin_1@77.27cM_scaffold_177375_210	14.8067618100367	6.29810084753321	6.32704661551742e-7	89.2381858940592	71.140061	10.25001	81.390071
stepwiseqtl	2013	UMFM	1	115.880106	NA	NA	bin_1@115.88cM_SCF68870	11.4749404272743	4.61804116084629	1.97571601301405e-8	89.2381858940592	110.2001	5.68000599999999	115.880106
stepwiseqtl	2013	UMFM	1	77.270067	8	52.330052	NA	9.16494160149319	3.55136310107467	2.1861141719181e-4	89.2381858940592	73.110088	NA	95.250112
stepwiseqtl	all-years	UMFM	1	106.910096	NA	NA	bin_1@106.91cM_scaffold_12748_4086	13.6254257899223	2.41951055671986	1.5223985472268e-7	94.6566218575003	103.150093	4.540004	107.690097
stepwiseqtl	2011	UMFM	2	5.260008	NA	NA	bin_2@5.26cM_scaffold_5355_5299	10.0876354967055	2.89466714783514	2.802012888381e-8	90.9124955874353	2.980006	8.330005	11.310011
stepwiseqtl	all-years	UMFM	2	13.690016	NA	NA	bin_2@13.69cM_scaffold_30156_3305	29.9291050616661	6.79371764306983	5.73208147613968e-12	94.6566218575003	13.060015	0.930002	13.990017
stepwiseqtl	all-years	UMFM	2	13.690016	10	37.250038	NA	27.7209103409	6.08084683278108	5.20050669194916e-12	94.6566218575003	82.5201	NA	87.290105
stepwiseqtl	2011	UMFM	3	45.51005	NA	NA	bin_3@45.51cM_scaffold_12440_4793	39.5837432204846	17.8079987242921	0	90.9124955874353	43.300049	7.340003	50.640052
stepwiseqtl	2012	UMFM	3	45.51005	NA	NA	bin_3@45.51cM_scaffold_12440_4793	22.10527277898	7.99703570685818	9.32587340685131e-15	91.9172047941549	40.480045	18.100011	58.580056
stepwiseqtl	all-years	UMFM	3	45.51005	NA	NA	bin_3@45.51cM_scaffold_12440_4793	45.5835338000244	13.2979575068425	0	94.6566218575003	43.300049	3.700002	47.000051
stepwiseqtl	all-years	UMFM	3	45.51005	5	65.400055	NA	26.3598289235254	5.66246697486413	2.5817792348448198e-11	94.6566218575003	82.5201	NA	87.290105
stepwiseqtl	2012	UMFM	5	0.290001	NA	NA	bin_5@0.29cM_scaffold_41878_1647	14.7040728425632	4.6893916106095	3.86319550305103e-6	91.9172047941549	0	8.580004	8.580004
stepwiseqtl	2012	UMFM	5	0.290001	11	53.000061	NA	9.76429850963603	2.86966175055335	2.8391496492719e-4	91.9172047941549	51.94006	NA	54.780064
stepwiseqtl	all-years	UMFM	5	65.400055	NA	NA	bin_5@65.4cM_scaffold_25855_3062	33.5997727620503	8.0784973071528	5.6046167706824696e-11	94.6566218575003	63.170054	4.450002	67.620056
stepwiseqtl	all-years	UMFM	5	65.400055	11	84.310103	NA	15.7011660573601	2.87402423068598	4.93025929282354e-6	94.6566218575003	82.5201	NA	87.290105
stepwiseqtl	2011	UMFM	6	7.850012	NA	NA	bin_6@7.85cM_scaffold_430_12130	16.6832504931393	5.26920002626075	1.4299672557171999e-13	90.9124955874353	0	11.050013	11.050013
stepwiseqtl	2011	UMFM	6	66.180089	NA	NA	bin_6@66.18cM_scaffold_7347_562	9.19719410547627	2.60574035941974	1.43577969291542e-7	90.9124955874353	60.980086	7.610006	68.590092
stepwiseqtl	2012	UMFM	6	5.770011	NA	NA	bin_6@5.77cM_scaffold_6371_7692	13.6222305125241	4.26660233612259	3.6983416329405802e-9	91.9172047941549	3.690007	4.160005	7.850012
stepwiseqtl	2012	UMFM	6	45.80006	NA	NA	bin_6@45.8cM_scaffold_66897_943	17.3278923507621	5.77589805994	1.23565185972119e-7	91.9172047941549	32.700038	15.49003	48.190068
stepwiseqtl	2012	UMFM	6	45.80006	11	26.070026	NA	8.4465538830502	2.42966089519973	0.00144696753332463	91.9172047941549	51.94006	NA	54.780064
stepwiseqtl	2013	UMFM	6	30.540034	NA	NA	bin_6@30.54cM_scaffold_28511_3940	19.2450872333794	8.82456843270403	5.12923037376822e-14	89.2381858940592	27.09003	6.420009	33.510039
stepwiseqtl	all-years	UMFM	6	24.590026	NA	NA	bin_6@24.59cM_scaffold_1462_6406	14.2324142376212	2.5497547061298	1.6829816650809e-4	94.6566218575003	21.610025	3.490003	25.100028
stepwiseqtl	all-years	UMFM	6	25.100028	NA	NA	bin_6@25.1cM_scaffold_71573_363	27.8970061595426	6.13612591252644	5.958056270571889e-11	94.6566218575003	24.850027	5.690007	30.540034
stepwiseqtl	all-years	UMFM	6	80.430104	NA	NA	bin_6@80.43cM_scaffold_101904_419	32.6358650635586	7.72850367457066	2.45581333047085e-13	94.6566218575003	79.540101	2.390006	81.930107
stepwiseqtl	all-years	UMFM	6	25.100028	11	30.320034	NA	26.9358289953681	5.8376191036464	1.3117618102853599e-11	94.6566218575003	82.5201	NA	87.290105
stepwiseqtl	all-years	UMFM	6	24.590026	6	80.430104	NA	12.2979551207723	2.14211018082918	1.8762665131855e-4	94.6566218575003	82.5201	NA	87.290105
stepwiseqtl	2011	UMFM	7	35.190046	NA	NA	bin_7@35.19cM_SCF111145	4.73250859754729	1.2587707114253	4.753632983403e-4	90.9124955874353	17.770026	51.080062	68.850088
stepwiseqtl	2013	UMFM	7	22.900034	NA	NA	bin_7@22.9cM_scaffold_14227_1780	10.7855397354878	4.29163515099496	6.14043622615412e-8	89.2381858940592	17.770026	10.790014	28.56004
stepwiseqtl	2012	UMFM	8	27.560028	NA	NA	bin_8@27.56cM_scaffold_36494_3177	16.007867308216	5.21819906484475	9.963097014065168e-11	91.9172047941549	25.160025	15.93001	41.090035
stepwiseqtl	2013	UMFM	8	11.970011	NA	NA	bin_8@11.97cM_scaffold_141394_22	18.9156214743905	8.62480119303703	8.85957973650875e-14	89.2381858940592	10.910009	2.980005	13.890014
stepwiseqtl	2013	UMFM	8	52.330052	NA	NA	bin_8@52.33cM_scaffold_31968_1730	17.8187406537008	7.97428947145941	7.886238106991071e-9	89.2381858940592	46.380042	6.550012	52.930054
stepwiseqtl	2011	UMFM	9	70.500063	NA	NA	bin_9@70.5cM_scaffold_97833_204	11.4521138124562	3.35131958931207	2.2761330598086703e-9	90.9124955874353	68.050061	19.290018	87.340079
stepwiseqtl	2012	UMFM	9	4.840006	NA	NA	bin_9@4.84cM_scaffold_13009_2645	22.1402949141828	8.0145682422564	8.88178419700125e-15	91.9172047941549	1.130001	5.690006	6.820007
stepwiseqtl	2012	UMFM	9	28.910026	NA	NA	bin_9@28.91cM_scaffold_4922_2301	10.9072729816536	3.26619329657044	2.22211172573594e-7	91.9172047941549	27.350025	3.670004	31.020029
stepwiseqtl	2011	UMFM	10	36.020035	NA	NA	bin_10@36.02cM_scaffold_18203_3098	34.3933166226741	14.2411065258124	0	90.9124955874353	32.910029	4.340009	37.250038
stepwiseqtl	2012	UMFM	10	29.810024	NA	NA	bin_10@29.81cM_scaffold_68094_1349	25.3950529240303	9.7302416330819	0	91.9172047941549	21.51002	12.45001	33.96003
stepwiseqtl	2013	UMFM	10	46.350049	NA	NA	bin_10@46.35cM_scaffold_5638_9005	11.9695580998917	4.8565761789729	8.748933577606982e-9	89.2381858940592	43.210044	10.960013	54.170057
stepwiseqtl	all-years	UMFM	10	37.250038	NA	NA	bin_10@37.25cM_SCF7569	44.8649605016363	12.9343655203871	0	94.6566218575003	36.610037	1.790002	38.400039
stepwiseqtl	2011	UMFM	11	26.070026	NA	NA	bin_11@26.07cM_Pr031818821_185	14.7495182888208	4.5280126323422	5.1506576781434895e-12	90.9124955874353	23.860023	6.460011	30.320034
stepwiseqtl	2011	UMFM	11	53.000061	NA	NA	bin_11@53cM_scaffold_51138_759	12.2976533086412	3.64298996341078	4.78768025224952e-10	90.9124955874353	50.630058	5.340007	55.970065
stepwiseqtl	2012	UMFM	11	26.070026	NA	NA	bin_11@26.07cM_Pr031818821_185	18.0806687464384	6.10434748013981	4.5092113487577e-8	91.9172047941549	20.18002	6.490007	26.670027
stepwiseqtl	2012	UMFM	11	53.000061	NA	NA	bin_11@53cM_scaffold_51138_759	24.3312632222915	9.15026596330232	8.118394845269e-12	91.9172047941549	51.94006	2.840004	54.780064
stepwiseqtl	2013	UMFM	11	38.070045	NA	NA	bin_11@38.07cM_scaffold_7181_4242	21.1505869892924	10.0209940688768	2.2204460492503103e-15	89.2381858940592	37.500044	1.190002	38.690046
stepwiseqtl	2013	UMFM	11	78.020094	NA	NA	bin_11@78.02cM_scaffold_105350_615	6.2844438233726	2.32429095035536	9.49945720274403e-5	89.2381858940592	73.110088	22.140024	95.250112
stepwiseqtl	all-years	UMFM	11	30.320034	NA	NA	bin_11@30.32cM_scaffold_28856_2095	54.6737934757395	18.5729444858927	0	94.6566218575003	28.380033	2.850002	31.230035
stepwiseqtl	all-years	UMFM	11	84.310103	NA	NA	bin_11@84.31cM_SCF118608	23.0752956307429	4.71485759266236	1.39091687056947e-8	94.6566218575003	82.5201	4.770005	87.290105
stepwiseqtl	2012	UL	1	45.780038	NA	NA	bin_1@45.78cM_scaffold_4719_7228	26.480616618327	4.9960400742256	1.0158096586110298e-11	96.0954237238795	44.610037	3.870003	48.48004
stepwiseqtl	2012	UL	1	45.780038	6	60.980086	NA	16.1508437324042	2.54941770789753	4.10065474243382e-7	96.0954237238795	54.390037	NA	57.590041
stepwiseqtl	2013	UL	1	32.270021	NA	NA	bin_1@32.27cM_scaffold_8765_4335	21.6227875529044	11.2369751409686	0	88.2917222287417	29.700016	3.170006	32.870022
stepwiseqtl	all-years	UL	1	32.270021	NA	NA	bin_1@32.27cM_scaffold_8765_4335	31.2282803468605	13.2451173419096	0	90.2161720940858	31.68002	3.580007	35.260027
stepwiseqtl	all-years	UL	1	81.390071	NA	NA	bin_1@81.39cM_scaffold_35108_2163	6.50832258207578	1.91086536913387	9.04345884396029e-5	90.2161720940858	77.860069	7.71000600000001	85.570075
stepwiseqtl	all-years	UL	1	32.270021	5	83.540073	NA	13.2262171990409	4.27547447595286	1.20879342502267e-6	90.2161720940858	53.000061	NA	69.830084
stepwiseqtl	2011	UL	2	56.25006	NA	NA	bin_2@56.25cM_scaffold_81822_1213	18.3314074999811	7.51654809624156	6.661338147750941e-15	88.486400733836	53.560056	5.820013	59.380069
stepwiseqtl	2013	UL	3	17.520014	NA	NA	bin_3@17.52cM_42710_K70	14.8007557230641	6.84852832368809	1.06625819285e-11	88.2917222287417	11.20001	8.940009	20.140019
stepwiseqtl	all-years	UL	3	18.300017	NA	NA	bin_3@18.3cM_scaffold_120368_140	10.1808333604128	3.1494676449162	2.72288092739714e-7	90.2161720940858	11.20001	12.390011	23.590021
stepwiseqtl	all-years	UL	3	43.050048	NA	NA	bin_3@43.05cM_scaffold_40993_3056	7.25793797578855	2.15365680955784	2.78617254323432e-5	90.2161720940858	39.510044	7.490007	47.000051
stepwiseqtl	2011	UL	4	18.450018	NA	NA	bin_4@18.45cM_5ms2b12	20.3695038019774	8.60997878576755	2.2204460492503099e-16	88.486400733836	15.600015	4.630005	20.23002
stepwiseqtl	2012	UL	4	33.580039	NA	NA	bin_4@33.58cM_scaffold_82274_764	27.3800736156951	5.24866490861365	1.11022302462516e-16	96.0954237238795	29.890034	6.96001	36.850044
stepwiseqtl	2013	UL	4	2.390004	NA	NA	bin_4@2.39cM_scaffold_9495_6618	6.9568351706265	2.82971013777968	1.25356780559249e-5	88.2917222287417	1.190002	5.970005	7.160007
[truncated: 32 more rows]
