# Supplementary material for: Of buds and bits: a meta-QTL study identifies stable QTL for berry quality and yield traits in cranberry mapping populations (Vaccinium macrocarpon Ait.)
Source: Front Plant Sci. 2024 Sep 17;15:1294570. doi: 10.3389/fpls.2024.1294570 (PMC11442229; doi:10.3389/fpls.2024.1294570)
Supplement: Supplementary file 2 [file DataSheet2.csv]

method	model	trait	chr	position	genotype	effect_mean	effect_se	AvB	CvD	Int
scanone	2012	BBISFY	3	34.750032	AD	-0.00621072099660978	0.00352256654458318	0.00464668966890076	0.0359209668706925	-0.00472435048176231
scanone	2012	BBISFY	3	34.750032	BD	-0.0108962410719413	0.00370809005073635	0.00464668966890076	0.0359209668706925	-0.00472435048176231
scanone	2012	BBISFY	3	34.750032	AC	0.0093875871978553	0.00405107503653873	0.00464668966890076	0.0359209668706925	-0.00472435048176231
scanone	2012	BBISFY	3	34.750032	BC	0.00942641760428608	0.00361175955947068	0.00464668966890076	0.0359209668706925	-0.00472435048176231
scanone	2012	BBISFY	12	54.960038	BC	-0.00264359465860488	0.00377638034823919	-0.0139771525927349	-0.0274962372608955	-0.00115892743036768
scanone	2012	BBISFY	12	54.960038	BD	0.010525060256659	0.00372635985697268	-0.0139771525927349	-0.0274962372608955	-0.00115892743036768
scanone	2012	BBISFY	12	54.960038	AD	0.00411594767547543	0.0041256819408119	-0.0139771525927349	-0.0274962372608955	-0.00115892743036768
scanone	2012	BBISFY	12	54.960038	AC	-0.0102116346701562	0.00354447523075058	-0.0139771525927349	-0.0274962372608955	-0.00115892743036768
scanone	2012	BBISFY	11	20.18002	BD	0.0135969144957121	0.00347343544208146	-0.0381006405442094	-0.0178864293054775	0.00132186498720508
scanone	2012	BBISFY	11	20.18002	BC	0.00399276734937078	0.00402761638631339	-0.0381006405442094	-0.0178864293054775	0.00132186498720508
scanone	2012	BBISFY	11	20.18002	AD	-0.00611433826999518	0.0041268701045776	-0.0381006405442094	-0.0178864293054775	0.00132186498720508
scanone	2012	BBISFY	11	20.18002	AC	-0.0143966204291314	0.00423468176863978	-0.0381006405442094	-0.0178864293054775	0.00132186498720508
scanone	2012	BBISFY	6	11.650015	AD	-0.00515751460129976	0.00391228853417246	-0.0222641755005343	-0.0156278321281874	0.0159639960436353
scanone	2012	BBISFY	6	11.650015	BD	0.013956571170785	0.00401449850619313	-0.0222641755005343	-0.0156278321281874	0.0159639960436353
scanone	2012	BBISFY	6	11.650015	AC	-0.00498943264357581	0.00352399804421204	-0.0222641755005343	-0.0156278321281874	0.0159639960436353
scanone	2012	BBISFY	6	11.650015	BC	-0.00183934291512631	0.00382360910377982	-0.0222641755005343	-0.0156278321281874	0.0159639960436353
scanone	2012	BBISFY	10	38.730041	AC	-0.00189321350658461	0.00427872149492169	-0.0221026808981315	0.0202444496086111	-0.00194012253940858
scanone	2012	BBISFY	10	38.730041	BD	-9.6409786182443e-4	0.00353119882893836	-0.0221026808981315	0.0202444496086111	-0.00194012253940858
scanone	2012	BBISFY	10	38.730041	BC	0.0101281882121854	0.00348212909475153	-0.0221026808981315	0.0202444496086111	-0.00194012253940858
scanone	2012	BBISFY	10	38.730041	AD	-0.0110453770411859	0.00411506260205836	-0.0221026808981315	0.0202444496086111	-0.00194012253940858
scanone	2012	BBISFY	4	12.510013	BD	-0.00413388931807061	0.00406005237846572	-0.0147167747272116	0.0198683037430568	-0.00912488119171656
scanone	2012	BBISFY	4	12.510013	AC	-0.00155812481014801	0.00388153105766541	-0.0147167747272116	0.0198683037430568	-0.00912488119171656
scanone	2012	BBISFY	4	12.510013	AD	-0.00692983608581814	0.00392378339871239	-0.0147167747272116	0.0198683037430568	-0.00912488119171656
scanone	2012	BBISFY	4	12.510013	BC	0.0103627031493161	0.00358984312255497	-0.0147167747272116	0.0198683037430568	-0.00912488119171656
scanone	all-years	BBISFY	11	38.070045	AD	-0.0101254820401711	0.00615822849341862	-0.029929339840948	-0.0340033363831296	0.0382125847225592
scanone	all-years	BBISFY	11	38.070045	BD	0.0239454802415825	0.00522543015335103	-0.029929339840948	-0.0340033363831296	0.0382125847225592
scanone	all-years	BBISFY	11	38.070045	AC	-0.00802085787045635	0.00584220851728503	-0.029929339840948	-0.0340033363831296	0.0382125847225592
scanone	all-years	BBISFY	11	38.070045	BC	-0.012162480311262	0.005701411718199	-0.029929339840948	-0.0340033363831296	0.0382125847225592
scanone	all-years	BBISFY	2	42.11004	AC	0.0158158585978629	0.00610679067690624	0.0475581833828349	0.0174957633814968	-0.00418142531336756
scanone	all-years	BBISFY	2	42.11004	BC	-0.00587252043687072	0.00544812793627392	0.0475581833828349	0.0174957633814968	-0.00418142531336756
scanone	all-years	BBISFY	2	42.11004	BD	-0.0167111147843029	0.00595598244540814	0.0475581833828349	0.0174957633814968	-0.00418142531336756
scanone	all-years	BBISFY	2	42.11004	AD	0.00915868956379834	0.00610679067690624	0.0475581833828349	0.0174957633814968	-0.00418142531336756
scanone	all-years	BBISFY	10	79.070077	BC	0.00841165834246108	0.00599884580884825	-0.0534074510703113	0.0034891301217543	0.021724355095
scanone	all-years	BBISFY	10	79.070077	AC	-0.00742988964519458	0.00558462152402095	-0.0534074510703113	0.0034891301217543	0.021724355095
scanone	all-years	BBISFY	10	79.070077	AD	-0.0200366322535717	0.00599884580884825	-0.0534074510703113	0.0034891301217543	0.021724355095
scanone	all-years	BBISFY	10	79.070077	BD	0.0175292708290839	0.00558462152402095	-0.0534074510703113	0.0034891301217543	0.021724355095
scanone	all-years	BBISFY	4	1.340003	BD	-0.00160093018113624	0.00589680894560452	-0.0228325481448456	0.00440712838715938	-0.0255281045545627
scanone	all-years	BBISFY	4	1.340003	AC	-0.0108136400599793	0.00570550993973278	-0.0228325481448456	0.00440712838715938	-0.0255281045545627
scanone	all-years	BBISFY	4	1.340003	BC	0.0133666862897248	0.00589680894560452	-0.0228325481448456	0.00440712838715938	-0.0255281045545627
scanone	all-years	BBISFY	4	1.340003	AD	-2.5315197627766e-4	0.00680904846420913	-0.0228325481448456	0.00440712838715938	-0.0255281045545627
scanone	all-years	BBISFY	3	1.16	AD	-0.00797290391134303	0.00592357752401906	-0.027928027263796	0.0193555431667047	-0.0189102006373721
scanone	all-years	BBISFY	3	1.16	AC	-0.0077502326466767	0.00676178463840083	-0.027928027263796	0.0193555431667047	-0.0189102006373721
scanone	all-years	BBISFY	3	1.16	BD	-0.00346399059813105	0.0058558772717745	-0.027928027263796	0.0193555431667047	-0.0189102006373721
scanone	all-years	BBISFY	3	1.16	BC	0.0156688813039074	0.00560657563969113	-0.027928027263796	0.0193555431667047	-0.0189102006373721
scanone	all-years	BBISFY	6	75.660098	BD	-0.0133439713481138	0.00534001252536566	-1.9082070614405e-4	0.0494023672635103	-0.00564281532492686
scanone	all-years	BBISFY	6	75.660098	BC	0.0141786199461048	0.00626940753768857	-1.9082070614405e-4	0.0494023672635103	-0.00564281532492686
scanone	all-years	BBISFY	6	75.660098	AC	0.0112618019305693	0.0056227457750218	-1.9082070614405e-4	0.0494023672635103	-0.00564281532492686
scanone	all-years	BBISFY	6	75.660098	AD	-0.0106179740387224	0.00654015295360844	-1.9082070614405e-4	0.0494023672635103	-0.00564281532492686
scanone	2012	BBITY	11	35.390036	AD	-0.0139894280237452	0.00276637246084659	-0.0409034451745577	2.0191956803037e-4	0.0125384183529696
scanone	2012	BBITY	11	35.390036	BD	0.0127315037400184	0.00278214936385148	-0.0409034451745577	2.0191956803037e-4	0.0125384183529696
scanone	2012	BBITY	11	35.390036	AC	-0.00761925906324521	0.00265127666133692	-0.0409034451745577	2.0191956803037e-4	0.0125384183529696
scanone	2012	BBITY	11	35.390036	BC	0.00656325434754883	0.00261862515100881	-0.0409034451745577	2.0191956803037e-4	0.0125384183529696
scanone	2012	BBITY	12	54.390037	BC	0.00228557907565167	0.00295878771914749	-0.0225452089697274	-0.0150329412954296	-9.5305509069778e-4
scanone	2012	BBITY	12	54.390037	BD	0.00932552217801759	0.00294460848437464	-0.0225452089697274	-0.0150329412954296	-9.5305509069778e-4
scanone	2012	BBITY	12	54.390037	AD	-0.00147055476149723	0.00313270163101126	-0.0225452089697274	-0.0150329412954296	-9.5305509069778e-4
scanone	2012	BBITY	12	54.390037	AC	-0.00946355295456093	0.00281855840127343	-0.0225452089697274	-0.0150329412954296	-9.5305509069778e-4
scanone	2012	BBITY	10	38.730041	AC	0.0054650289836501	0.00330827553637688	-0.0105579241791468	0.0266334528584955	0.00733401611289522
scanone	2012	BBITY	10	38.730041	BD	-0.00257273535602422	0.0027363875470254	-0.0105579241791468	0.0266334528584955	0.00733401611289522
scanone	2012	BBITY	10	38.730041	BC	0.0070769830167759	0.00266708930847096	-0.0105579241791468	0.0266334528584955	0.00733401611289522
scanone	2012	BBITY	10	38.730041	AD	-0.0115187055020453	0.00316155464487973	-0.0105579241791468	0.0266334528584955	0.00733401611289522
scanone	2012	BBITY	8	10.480008	AD	0.00810154190558704	0.00319968660202007	0.00532924660383069	-0.0258324120299778	0.00224217532307362
scanone	2012	BBITY	8	10.480008	BD	0.00655800626520851	0.00313514716633648	0.00532924660383069	-0.0258324120299778	0.00224217532307362
scanone	2012	BBITY	8	10.480008	AC	-0.00369357644786503	0.00289970833803379	0.00532924660383069	-0.0258324120299778	0.00224217532307362
scanone	2012	BBITY	8	10.480008	BC	-0.00747928741131719	0.0027102276845465	0.00532924660383069	-0.0258324120299778	0.00224217532307362
scanone	2012	BBITY	4	7.750008	BD	-0.00463060944122527	0.00301512417109957	-0.00989848544895106	0.020665654685763	-0.00656852276411534
scanone	2012	BBITY	4	7.750008	AC	7.5297517718071e-4	0.0029130742852996	-0.00989848544895106	0.020665654685763	-0.00656852276411534
scanone	2012	BBITY	4	7.750008	AD	-0.00629559078364312	0.00320042578221854	-0.00989848544895106	0.020665654685763	-0.00656852276411534
scanone	2012	BBITY	4	7.750008	BC	0.00898647928371392	0.00297500302098838	-0.00989848544895106	0.020665654685763	-0.00656852276411534
scanone	2012	BBITY	7	52.400067	BD	0.00821141042938659	0.0031619552975695	-0.0187061936726807	-0.0117426818649007	0.00187315245201815
scanone	2012	BBITY	7	52.400067	BC	0.00140349327092715	0.00295948121740223	-0.0187061936726807	-0.0117426818649007	0.00187315245201815
scanone	2012	BBITY	7	52.400067	AC	-0.00701302733940413	0.00306568985849632	-0.0187061936726807	-0.0117426818649007	0.00187315245201815
scanone	2012	BBITY	7	52.400067	AD	-0.00207826263296285	0.00294541954307996	-0.0187061936726807	-0.0117426818649007	0.00187315245201815
scanone	all-years	BBITY	11	23.860023	BD	0.0233499612015949	0.00513075379546885	-0.0509373131054366	-0.0208964252524181	0.0263584574070834
scanone	all-years	BBITY	11	23.860023	AC	-0.0125669079773324	0.00556160458401338	-0.0509373131054366	-0.0208964252524181	0.0263584574070834
scanone	all-years	BBITY	11	23.860023	BC	-2.7748012815585e-4	0.00536408778078103	-0.0509373131054366	-0.0208964252524181	0.0263584574070834
scanone	all-years	BBITY	11	23.860023	AD	-0.0152979240546651	0.00570608590605529	-0.0509373131054366	-0.0208964252524181	0.0263584574070834
scanone	all-years	BBITY	12	57.23004	BD	0.0183227087522936	0.00541887679585364	-0.0461160866348086	-0.0238728851117234	0.00432196072245121
scanone	all-years	BBITY	12	57.23004	AD	-0.00689631492633631	0.00673539966010588	-0.0461160866348086	-0.0238728851117234	0.00432196072245121
scanone	all-years	BBITY	12	57.23004	AC	-0.0166717771209724	0.00530015241931123	-0.0461160866348086	-0.0238728851117234	0.00432196072245121
scanone	all-years	BBITY	12	57.23004	BC	0.00422528583520629	0.00558306371678489	-0.0461160866348086	-0.0238728851117234	0.00432196072245121
scanone	all-years	BBITY	6	75.660098	BD	-0.0202117113694286	0.00499044646063663	0.0273143158406206	0.0452033926984374	-0.012072483866133
scanone	all-years	BBITY	6	75.660098	BC	0.0084262269128565909	0.00585900173606879	0.0273143158406206	0.0452033926984374	-0.012072483866133
scanone	all-years	BBITY	6	75.660098	AC	0.0160471429001004	0.00525467152347094	0.0273143158406206	0.0452033926984374	-0.012072483866133
scanone	all-years	BBITY	6	75.660098	AD	-5.1831151605182e-4	0.00611202370861902	0.0273143158406206	0.0452033926984374	-0.012072483866133
scanone	all-years	BBITY	8	27.560028	AD	0.0183457972361616	0.00602365270118661	0.00615769955479644	-0.040167357079723597	-0.0222495855750648
scanone	all-years	BBITY	8	27.560028	BD	0.00414215467123092	0.00630325103960391	0.00615769955479644	-0.040167357079723597	-0.0222495855750648
scanone	all-years	BBITY	8	27.560028	BC	-0.00481673108109845	0.0050968563175314	0.00615769955479644	-0.040167357079723597	-0.0222495855750648
scanone	all-years	BBITY	8	27.560028	AC	-0.0128626740912326	0.00551957943983497	0.00615769955479644	-0.040167357079723597	-0.0222495855750648
scanone	all-years	BBITY	10	39.030042	BC	0.00944706640017998	0.00507993763447212	-0.0119055678999324	0.0442401771807316	0.0185007402546823
scanone	all-years	BBITY	10	39.030042	AC	0.0127446525775549	0.00668804867218773	-0.0119055678999324	0.0442401771807316	0.0185007402546823
scanone	all-years	BBITY	10	39.030042	BD	-0.00342265206284463	0.00528736672654451	-0.0119055678999324	0.0442401771807316	0.0185007402546823
scanone	all-years	BBITY	10	39.030042	AD	-0.018625806140152	0.00594248718805288	-0.0119055678999324	0.0442401771807316	0.0185007402546823
scanone	2012	BBITBM	6	51.280075	AD	-0.00536951557002799	0.0022094272824779	-0.0205620842449823	0.00128680739219135	6.674631013205e-4
scanone	2012	BBITBM	6	51.280075	AC	-0.00439238032327206	0.00204553218710389	-0.0205620842449823	0.00128680739219135	6.674631013205e-4
scanone	2012	BBITBM	6	51.280075	BD	0.00524525810312341	0.00234345152096803	-0.0205620842449823	0.00128680739219135	6.674631013205e-4
scanone	2012	BBITBM	6	51.280075	BC	0.00555493024855883	0.00215049860189186	-0.0205620842449823	0.00128680739219135	6.674631013205e-4
scanone	2012	BBITBM	10	43.210044	BC	0.00506151993565225	0.00197205576185824	-0.0107998120885789	0.0151444777331496	0.00404273846139414
scanone	2012	BBITBM	10	43.210044	AC	0.00168298312205989	0.0025096431128668	-0.0107998120885789	0.0151444777331496	0.00404273846139414
scanone	2012	BBITBM	10	43.210044	BD	-4.8934970022547e-4	0.00219821206545096	-0.0107998120885789	0.0151444777331496	0.00404273846139414
scanone	2012	BBITBM	10	43.210044	AD	-0.00791062497521198	0.00235903947926438	-0.0107998120885789	0.0151444777331496	0.00404273846139414
scanone	2012	BBITBM	12	56.660039	BD	0.00604521340933634	0.00214377361848861	-0.00769531725504363	-0.0198088518008954	-0.00438532299141717
scanone	2012	BBITBM	12	56.660039	AD	0.00439021627752311	0.00228306702572052	-0.00769531725504363	-0.0198088518008954	-0.00438532299141717
scanone	2012	BBITBM	12	56.660039	AC	-0.0077068711186332	0.00209228623999468	-0.00769531725504363	-0.0198088518008954	-0.00438532299141717
scanone	2012	BBITBM	12	56.660039	BC	-0.0016665509954028	0.00222015277618134	-0.00769531725504363	-0.0198088518008954	-0.00438532299141717
scanone	2012	BBITBM	9	80.040071	BC	-0.00827300534174698	0.00242272592745902	0.0149464377329005	-0.00885083905511555	0.00790997918584351
scanone	2012	BBITBM	9	80.040071	AC	0.00315520311762505	0.00213282458553819	0.0149464377329005	-0.00885083905511555	0.00790997918584351
scanone	2012	BBITBM	9	80.040071	BD	1.0740377873255e-4	0.00208142366861315	0.0149464377329005	-0.00885083905511555	0.00790997918584351
scanone	2012	BBITBM	9	80.040071	AD	0.00362563305226107	0.00228008539004916	0.0149464377329005	-0.00885083905511555	0.00790997918584351
scanone	2012	BBITBM	3	50.640052	AD	0.00360814624803109	0.00222321196845342	0.0189697416857957	0.0057777539418801	-0.00136644884216887
scanone	2012	BBITBM	3	50.640052	AC	0.0058137987978867	0.00235058008711103	0.0189697416857957	0.0057777539418801	-0.00136644884216887
scanone	2012	BBITBM	3	50.640052	BC	-0.00298784762392669	0.00217471984419131	0.0189697416857957	0.0057777539418801	-0.00136644884216887
scanone	2012	BBITBM	3	50.640052	BD	-0.00655994901595118	0.00237744790134259	0.0189697416857957	0.0057777539418801	-0.00136644884216887
scanone	2012	BBITBM	5	57.210047	BC	-0.00461842949583834	0.00201767226639871	0.0177962410812699	0.00633563902814082	0.00651509621839722
scanone	2012	BBITBM	5	57.210047	BD	-0.00452870090071014	0.00279069930835608	0.0177962410812699	0.00633563902814082	0.00651509621839722
scanone	2012	BBITBM	5	57.210047	AD	0.00111187153072622	0.00195221674591339	0.0177962410812699	0.00633563902814082	0.00651509621839722
scanone	2012	BBITBM	5	57.210047	AC	0.00753723915399524	0.00229528968107808	0.0177962410812699	0.00633563902814082	0.00651509621839722
scanone	all-years	BBITBM	2	58.090065	BC	-7.9791956314517e-4	2.589993895819e-4	0.00300492917503132	-3.1752947720209e-4	2.9625377561715e-4
scanone	all-years	BBITBM	2	58.090065	BD	-4.9102793673554e-4	2.9094575838778e-4	0.00300492917503132	-3.1752947720209e-4	2.9625377561715e-4
scanone	all-years	BBITBM	2	58.090065	AD	8.6330976297153e-4	3.1871510975887e-4	0.00300492917503132	-3.1752947720209e-4	2.9625377561715e-4
scanone	all-years	BBITBM	2	58.090065	AC	8.5267191217906e-4	3.0587563010932e-4	0.00300492917503132	-3.1752947720209e-4	2.9625377561715e-4
scanone	all-years	BBITBM	12	53.770035	BC	-5.4958674331715e-4	2.7524671252866e-4	-9.201943859217e-4	-0.00305381398103514	3.0478111275853e-4
scanone	all-years	BBITBM	12	53.770035	BD	0.00112971080357969	2.9154736998953e-4	-9.201943859217e-4	-0.00305381398103514	3.0478111275853e-4
scanone	all-years	BBITBM	12	53.770035	AD	5.1722305423956e-4	3.1554916424093e-4	-9.201943859217e-4	-0.00305381398103514	3.0478111275853e-4
scanone	all-years	BBITBM	12	53.770035	AC	-8.5729337989873e-4	2.7524671252866e-4	-9.201943859217e-4	-0.00305381398103514	3.0478111275853e-4
scanone	all-years	BBITBM	4	26.770027	BD	0.00135261607893005	2.7784399036393e-4	-0.00255779115980405	-0.00283640629621097	-2.2654881281879e-4
scanone	all-years	BBITBM	4	26.770027	AC	-0.0013444826490774601	2.5678657651814e-4	-0.00255779115980405	-0.00283640629621097	-2.2654881281879e-4
scanone	all-years	BBITBM	4	26.770027	AD	1.8699490543742e-4	2.9651159815406e-4	-0.00255779115980405	-0.00283640629621097	-2.2654881281879e-4
scanone	all-years	BBITBM	4	26.770027	BC	4.76873372339602e-5	2.7130556883318e-4	-0.00255779115980405	-0.00283640629621097	-2.2654881281879e-4
scanone	all-years	BBITBM	11	38.070045	AD	2.7869832655573e-4	3.1672454115971e-4	0.00190057960271896	-0.00110774360755824	0.00190505099890708
scanone	all-years	BBITBM	11	38.070045	BD	2.8093402464979e-4	2.6874968498667e-4	0.00190057960271896	-0.00110774360755824	0.00190505099890708
scanone	all-years	BBITBM	11	38.070045	AC	6.7735202223015e-4	3.0047128228093e-4	0.00190057960271896	-0.00110774360755824	0.00190505099890708
scanone	all-years	BBITBM	11	38.070045	BC	-0.00122546327858287	2.932299462969e-4	0.00190057960271896	-0.00110774360755824	0.00190505099890708
scanone	all-years	BBITBM	9	58.28005	BC	-0.00103700301160483	3.3953172001496e-4	4.0198368756912e-4	-0.0026233676528053	7.7679231023273e-4
scanone	all-years	BBITBM	9	58.28005	AC	-4.4761501270389e-4	2.8631828616582e-4	4.0198368756912e-4	-0.0026233676528053	7.7679231023273e-4
scanone	all-years	BBITBM	9	58.28005	BD	6.6307696991419e-4	2.6635059474461e-4	4.0198368756912e-4	-0.0026233676528053	7.7679231023273e-4
scanone	all-years	BBITBM	9	58.28005	AD	4.7567265858238e-4	3.0755517514924e-4	4.0198368756912e-4	-0.0026233676528053	7.7679231023273e-4
scanone	all-years	BBITBM	3	17.520014	BD	-0.0010811741014372	2.7043201537389e-4	0.00242377734949581	0.00127513895320209	-9.7814802122381e-4
scanone	all-years	BBITBM	3	17.520014	AD	6.1978858392261e-4	3.112112462369e-4	0.00242377734949581	0.00127513895320209	-9.7814802122381e-4
scanone	all-years	BBITBM	3	17.520014	AC	7.6828404991175e-4	3.1550401793621e-4	0.00242377734949581	0.00127513895320209	-9.7814802122381e-4
scanone	all-years	BBITBM	3	17.520014	BC	4.54693857757518e-5	2.7911117747546e-4	0.00242377734949581	0.00127513895320209	-9.7814802122381e-4
scanone	all-years	BBITBM	8	32.640033	AD	2.4447480434093e-4	3.3756090478473e-4	0.00105376048412599	-4.5479524377179e-4	6.2669304593267e-4
scanone	all-years	BBITBM	8	32.640033	BD	3.09410852442776e-5	3.4047353895586e-4	0.00105376048412599	-4.5479524377179e-4	6.2669304593267e-4
scanone	all-years	BBITBM	8	32.640033	BC	-5.0980305960795e-4	2.8747540197105e-4	0.00105376048412599	-4.5479524377179e-4	6.2669304593267e-4
scanone	all-years	BBITBM	8	32.640033	AC	3.3042370542137e-4	3.0074971060887e-4	0.00105376048412599	-4.5479524377179e-4	6.2669304593267e-4
scanone	2013	Brix	3	36.490037	AD	0.0211046879910395	0.0166503268023056	0.117581951725181	0.0724973113701057	-0.0344415785243143
scanone	2013	Brix	3	36.490037	BD	-0.0549070771337081	0.0173121854483616	0.117581951725181	0.0724973113701057	-0.0344415785243143
scanone	2013	Brix	3	36.490037	AC	0.0401325544139352	0.0189135003029011	0.117581951725181	0.0724973113701057	-0.0344415785243143
scanone	2013	Brix	3	36.490037	BC	-0.00143763218649812	0.0166503268023056	0.117581951725181	0.0724973113701057	-0.0344415785243143
scanone	2013	Brix	9	84.810075	BC	0.0465798985171464	0.0187783833050824	-0.176483382279059	0.00685542285049295	0.00627764964382339
scanone	2013	Brix	9	84.810075	AC	-0.0385229678004713	0.0159538977570556	-0.176483382279059	0.00685542285049295	0.00627764964382339
scanone	2013	Brix	9	84.810075	BD	0.0462910119138117	0.0160418719768406	-0.176483382279059	0.00685542285049295	0.00627764964382339
scanone	2013	Brix	9	84.810075	AD	-0.0450895040476295	0.0168398101179342	-0.176483382279059	0.00685542285049295	0.00627764964382339
scanone	2013	Brix	1	31.68002	AC	-0.0624823250245491	0.0177484855087379	-0.035266177409102	-0.17093802432781	-0.0254887443297846
scanone	2013	Brix	1	31.68002	AD	0.0357310593042484	0.0155483404851241	-0.035266177409102	-0.17093802432781	-0.0254887443297846
scanone	2013	Brix	1	31.68002	BD	0.0406197758439071	0.0163262321160496	-0.035266177409102	-0.17093802432781	-0.0254887443297846
scanone	2013	Brix	1	31.68002	BC	-0.0321048641551058	0.0177484855087379	-0.035266177409102	-0.17093802432781	-0.0254887443297846
scanone	2013	Brix	11	14.050015	BD	-0.0528651965601229	0.0176312442002876	0.0837621309544089	0.134985988977693	0.0025092077954711302
scanone	2013	Brix	11	14.050015	AD	-0.0122387349806541	0.0167026230258144	0.0837621309544089	0.134985988977693	0.0025092077954711302
scanone	2013	Brix	11	14.050015	BC	0.0133731940309881	0.0159067975975141	0.0837621309544089	0.134985988977693	0.0025092077954711302
scanone	2013	Brix	11	14.050015	AC	0.0565088634059281	0.0187342424296124	0.0837621309544089	0.134985988977693	0.0025092077954711302
scanone	2013	Brix	4	27.060029	BD	-0.0319785963911868	0.0181549003880127	0.122388849736869	0.0171449636406939	0.0191702400991506
scanone	2013	Brix	4	27.060029	AC	0.0377883102975948	0.016050984790615	0.122388849736869	0.0171449636406939	0.0191702400991506
scanone	2013	Brix	4	27.060029	AD	0.0196307084276725	0.0184408177208527	0.122388849736869	0.0171449636406939	0.0191702400991506
scanone	2013	Brix	4	27.060029	BC	-0.0329912346204151	0.0175579101060173	0.122388849736869	0.0171449636406939	0.0191702400991506
scanone	2013	Brix	12	64.380049	BC	-0.0261460008348872	0.0171254058665149	-0.064713138461546	-0.130043761489519	0.0376067020712899
scanone	2013	Brix	12	64.380049	BD	0.057679230945517	0.016267557830401	-0.064713138461546	-0.130043761489519	0.0376067020712899
scanone	2013	Brix	12	64.380049	AC	-0.0396992190300153	0.0167243609561474	-0.064713138461546	-0.130043761489519	0.0376067020712899
scanone	2013	Brix	12	64.380049	AD	0.0065193106790991	0.020736206549944	-0.064713138461546	-0.130043761489519	0.0376067020712899
scanone	2013	Brix	8	20.010019	AD	-0.0647289488305355	0.0200436418035606	-0.132011715383253	0.0720236598268476	0.0326542677689525
scanone	2013	Brix	8	20.010019	BD	0.017604042745567	0.0178422690504784	-0.132011715383253	0.0720236598268476	0.0326542677689525
scanone	2013	Brix	8	20.010019	AC	-0.0123899850326355	0.0167153525245714	-0.132011715383253	0.0720236598268476	0.0326542677689525
scanone	2013	Brix	8	20.010019	BC	0.0372887387745146	0.0156442886648296	-0.132011715383253	0.0720236598268476	0.0326542677689525
scanone	2013	Brix	10	21.51002	BD	-0.0186733263371998	0.0148626822392454	0.15904761081697	-0.0128753918689759	0.0449031131909039
scanone	2013	Brix	10	21.51002	AC	0.0544127831367973	0.0190678760948506	0.15904761081697	-0.0128753918689759	0.0449031131909039
scanone	2013	Brix	10	21.51002	BC	-0.0475625788671397	0.0165198227702552	0.15904761081697	-0.0128753918689759	0.0449031131909039
scanone	2013	Brix	10	21.51002	AD	0.0383989224758333	0.0190683796028966	0.15904761081697	-0.0128753918689759	0.0449031131909039
scanone	2011	MFM	10	48.940051	BC	0.112736028153835	0.0223048497264466	-0.340561114080887	0.0963855972544473	-0.063732636449562
scanone	2011	MFM	10	48.940051	AC	-0.0894108471113896	0.0278696083133446	-0.340561114080887	0.0963855972544473	-0.063732636449562
scanone	2011	MFM	10	48.940051	BD	0.0326769113018305	0.0239391445617195	-0.340561114080887	0.0963855972544473	-0.063732636449562
scanone	2011	MFM	10	48.940051	AD	-0.105737327513832	0.0253862851223423	-0.340561114080887	0.0963855972544473	-0.063732636449562
scanone	2011	MFM	11	38.690046	AD	0.0134071610411294	0.0272794254291729	-0.0622098344415977	-0.302080309791165	0.158231274787605
scanone	2011	MFM	11	38.690046	BD	0.123627715655731	0.0220021377861817	-0.0622098344415977	-0.302080309791165	0.158231274787605
scanone	2011	MFM	11	38.690046	AC	-0.0585173564606502	0.0258171585442003	-0.0622098344415977	-0.302080309791165	0.158231274787605
scanone	2011	MFM	11	38.690046	BC	-0.106528076633654	0.0240985572243676	-0.0622098344415977	-0.302080309791165	0.158231274787605
scanone	2011	MFM	3	36.490037	AD	-0.059218242900851203	0.0253862304718334	0.0161829172543151	0.272912289606995	-0.0104127234607981
scanone	2011	MFM	3	36.490037	BD	-0.0725160632584078	0.0262772449952095	0.0161829172543151	0.272912289606995	-0.0104127234607981
scanone	2011	MFM	3	36.490037	AC	0.0720315401722475	0.0276256609307013	0.0161829172543151	0.272912289606995	-0.0104127234607981
scanone	2011	MFM	3	36.490037	BC	0.069146443275489	0.0259698982234248	0.0161829172543151	0.272912289606995	-0.0104127234607981
scanone	2011	MFM	6	21.610025	AD	0.0555320885146691	0.0274738918281418	-0.00522384897633839	-0.210240528498196	0.0083402687634016
scanone	2011	MFM	6	21.610025	BD	0.0623141473845391	0.0306235223611672	-0.00522384897633839	-0.210240528498196	0.0083402687634016
scanone	2011	MFM	6	21.610025	AC	-0.045418041352728	0.0241642977011119	-0.00522384897633839	-0.210240528498196	0.0083402687634016
scanone	2011	MFM	6	21.610025	BC	-0.0469762512462596	0.0274738918281418	-0.00522384897633839	-0.210240528498196	0.0083402687634016
scanone	2011	MFM	1	32.870022	AC	6.3360130787886e-4	0.0266097135916991	0.147116052095586	-0.198126130207902	0.0786469308498266
scanone	2011	MFM	1	32.870022	AD	0.0603732009869164	0.0254390142699592	0.147116052095586	-0.198126130207902	0.0786469308498266
scanone	2011	MFM	1	32.870022	BD	0.0261386403640367	0.0263517767234033	0.147116052095586	-0.198126130207902	0.0786469308498266
scanone	2011	MFM	1	32.870022	BC	-0.112247890164828	0.0292635272103143	0.147116052095586	-0.198126130207902	0.0786469308498266
scanone	2012	MFM	10	29.810024	BD	0.0111362452012067	0.0122546975873208	-0.189453074304674	0.0632882092749475	-0.0415142987026099
scanone	2012	MFM	10	29.810024	AC	-0.0519461873136564	0.0146029496641633	-0.189453074304674	0.0632882092749475	-0.0415142987026099
scanone	2012	MFM	10	29.810024	BC	0.0635374991899854	0.0110408152128528	-0.189453074304674	0.0632882092749475	-0.0415142987026099
scanone	2012	MFM	10	29.810024	AD	-0.0628331425998252	0.013084508512663	-0.189453074304674	0.0632882092749475	-0.0415142987026099
scanone	2012	MFM	11	23.010022	BD	0.0546266179656924	0.0124952725857594	-0.045228434997516	-0.161789951011753	0.0194360857019531
scanone	2012	MFM	11	23.010022	AC	-0.0488825750389418	0.0136878853147926	-0.045228434997516	-0.161789951011753	0.0194360857019531
scanone	2012	MFM	11	23.010022	BC	-0.0359864003911604	0.0133128033818313	-0.045228434997516	-0.161789951011753	0.0194360857019531
scanone	2012	MFM	11	23.010022	AD	0.0222943576159579	0.0138877190284862	-0.045228434997516	-0.161789951011753	0.0194360857019531
scanone	2012	MFM	3	39.270043	AD	-0.0489206204938828	0.013565350542652	-0.135772556982475	0.0573625327895597	-0.00123906976669703
scanone	2012	MFM	3	39.270043	BD	0.0183461231140061	0.0137803677193376	-0.135772556982475	0.0573625327895597	-0.00123906976669703
scanone	2012	MFM	3	39.270043	AC	-0.0208588889824514	0.0146252300841611	-0.135772556982475	0.0573625327895597	-0.00123906976669703
scanone	2012	MFM	3	39.270043	BC	0.0476469243921345	0.0133037221804471	-0.135772556982475	0.0573625327895597	-0.00123906976669703
scanone	2012	MFM	12	20.860014	BC	0.00156191105817892	0.0137181022868216	0.0551095004603845	0.0430404951669611	-0.0177112318491066
scanone	2012	MFM	12	20.860014	AD	0.00759641370489064	0.0156592621494225	0.0551095004603845	0.0430404951669611	-0.0177112318491066
scanone	2012	MFM	12	20.860014	AC	0.0202610453638179	0.0149926020693199	0.0551095004603845	0.0430404951669611	-0.0177112318491066
scanone	2012	MFM	12	20.860014	BD	-0.0288139524498549	0.0149926020693199	0.0551095004603845	0.0430404951669611	-0.0177112318491066
scanone	2012	MFM	1	82.850072	BC	-0.00545418914038093	0.0159692009999128	-0.0620580423198874	-0.0705224512738912	0.0212021732566449
scanone	2012	MFM	1	82.850072	AC	-0.0258821236720022	0.0131496392542501	-0.0620580423198874	-0.0705224512738912	0.0212021732566449
scanone	2012	MFM	1	82.850072	BD	0.0404081231248871	0.0150548800964666	-0.0620580423198874	-0.0705224512738912	0.0212021732566449
scanone	2012	MFM	1	82.850072	AD	-0.00122198466337904	0.0144685205570366	-0.0620580423198874	-0.0705224512738912	0.0212021732566449
scanone	2013	MFM	3	36.190036	AD	-0.009725014850155	0.00256380480398223	0.00349421558917909	0.0454605420367983	6.2732436751586e-4
scanone	2013	MFM	3	36.190036	BD	-0.0111584604609866	0.00268489561078806	0.00349421558917909	0.0454605420367983	6.2732436751586e-4
scanone	2013	MFM	3	36.190036	AC	0.0133189183520021	0.0031049824994644	0.00349421558917909	0.0454605420367983	6.2732436751586e-4
scanone	2013	MFM	3	36.190036	BC	0.0112581483736546	0.00268603018909725	0.00349421558917909	0.0454605420367983	6.2732436751586e-4
scanone	2013	MFM	2	61.230072	BC	0.00757004338521354	0.00276221368754506	-0.00969822225758788	0.0115264455824162	-0.0127940297431564
scanone	2013	MFM	2	61.230072	BD	-0.00459019427757276	0.00346084656383702	-0.00969822225758788	0.0115264455824162	-0.0127940297431564
scanone	2013	MFM	2	61.230072	AD	-0.00304229053478849	0.00317178455405471	-0.00969822225758788	0.0115264455824162	-0.0127940297431564
scanone	2013	MFM	2	61.230072	AC	-0.00367608261515861	0.00346516321135691	-0.00969822225758788	0.0115264455824162	-0.0127940297431564
scanone	2013	MFM	11	38.070045	AD	-0.0061377333111056	0.00343128392841945	-0.0133181961115343	-0.00834781044784421	0.0168194477874042
scanone	2013	MFM	11	38.070045	BD	0.00893108863836364	0.00288012385829119	-0.0133181961115343	-0.00834781044784421	0.0168194477874042
scanone	2013	MFM	11	38.070045	AC	-0.00190191464132562	0.00314077366661042	-0.0133181961115343	-0.00834781044784421	0.0168194477874042
scanone	2013	MFM	11	38.070045	BC	-0.00365254047926055	0.0031840967292342	-0.0133181961115343	-0.00834781044784421	0.0168194477874042
scanone	2013	MFM	8	20.010019	AD	0.00930518883777581	0.00379623487291526	0.0204275748745071	-0.0135782619424637	0.00101614445170325
scanone	2013	MFM	8	20.010019	BD	-4.0052637362613e-4	0.00325531415417495	0.0204275748745071	-0.0135782619424637	0.00101614445170325
scanone	2013	MFM	8	20.010019	AC	0.00302413009239561	0.00309206661096362	0.0204275748745071	-0.0135782619424637	0.00101614445170325
scanone	2013	MFM	8	20.010019	BC	-0.00769772957070959	0.00281825470249338	0.0204275748745071	-0.0135782619424637	0.00101614445170325
scanone	2013	MFM	10	43.790045	BC	0.0108289041078655	0.00273750166306873	-0.0293567474545338	0.00529004715428668	-0.0137982439882047
scanone	2013	MFM	10	43.790045	AC	-0.0107485916135038	0.00336007322043283	-0.0293567474545338	0.00529004715428668	-0.0137982439882047
scanone	2013	MFM	10	43.790045	BD	0.00128475853661979	0.00297446913037118	-0.0293567474545338	0.00529004715428668	-0.0137982439882047
scanone	2013	MFM	10	43.790045	AD	-0.00649449319654476	0.00318505052157272	-0.0293567474545338	0.00529004715428668	-0.0137982439882047
scanone	2013	MFM	5	54.270044	BD	0.00932829615746112	0.00382471480780534	-0.0207173101922176	-0.0157228664856956	-0.00225919958774397
scanone	2013	MFM	5	54.270044	AD	9.92408552243193e-5	0.00292268822870263	-0.0207173101922176	-0.0157228664856956	-0.00225919958774397
scanone	2013	MFM	5	54.270044	AC	-0.00889179218149548	0.00316083220928311	-0.0207173101922176	-0.0157228664856956	-0.00225919958774397
scanone	2013	MFM	5	54.270044	BC	0.00259646270848529	0.00304888461591177	-0.0207173101922176	-0.0157228664856956	-0.00225919958774397
scanone	2013	MFM	12	57.23004	BD	-0.0102177066554939	0.0031501511730502	0.0228423024903625	0.00765460801693716	-0.0108674660103039
scanone	2013	MFM	12	57.23004	AD	0.00663717759483921	0.00341524149692606	0.0228423024903625	0.00765460801693716	-0.0108674660103039
scanone	2013	MFM	12	57.23004	AC	0.00503074859815586	0.00293633643736863	0.0228423024903625	0.00765460801693716	-0.0108674660103039
scanone	2013	MFM	12	57.23004	BC	-9.5666964187343e-4	0.00325122165300518	0.0228423024903625	0.00765460801693716	-0.0108674660103039
scanone	2013	MFM	4	12.510013	BD	0.00975575336839788	0.0032563089399255	-0.025663736487794	-0.00984768875251812	0.00337649268219223
scanone	2013	MFM	4	12.510013	AC	-0.00799995925175821	0.00313158874116366	-0.025663736487794	-0.00984768875251812	0.00337649268219223
scanone	2013	MFM	4	12.510013	AD	-0.00476436121659526	0.00317312043673525	-0.025663736487794	-0.00984768875251812	0.00337649268219223
scanone	2013	MFM	4	12.510013	BC	0.0031436626510427	0.00290150671339439	-0.025663736487794	-0.00984768875251812	0.00337649268219223
scanone	2013	MFM	1	100.35009	BC	0.00124071406643827	0.0033674230945482	-0.00612224520144134	-0.0184450622336415	-0.0155614732714314
scanone	2013	MFM	1	100.35009	AC	-0.00960114516999809	0.00291299794178441	-0.00612224520144134	-0.0184450622336415	-0.0155614732714314
scanone	2013	MFM	1	100.35009	BD	0.00268250854754333	0.00345638966346804	-0.00612224520144134	-0.0184450622336415	-0.0155614732714314
scanone	2013	MFM	1	100.35009	AD	0.00740212258253836	0.00305791152209254	-0.00612224520144134	-0.0184450622336415	-0.0155614732714314
scanone	all-years	MFM	10	36.610037	BD	0.0143666689409368	0.0170261521832054	-0.26568527050479	0.0890388104465611	-0.0681750032219845
scanone	all-years	MFM	10	36.610037	AC	-0.0739565610881777	0.0217185161779669	-0.26568527050479	0.0890388104465611	-0.0681750032219845
scanone	all-years	MFM	10	36.610037	BC	0.0929735757752096	0.0167189633676679	-0.26568527050479	0.0890388104465611	-0.0681750032219845
scanone	all-years	MFM	10	36.610037	AD	-0.0843884647004659	0.0194863850355693	-0.26568527050479	0.0890388104465611	-0.0681750032219845
scanone	all-years	MFM	11	30.320034	AD	0.0214182360182155	0.0203413125435861	-0.078531011577761	-0.228083236890393	0.0551730690738566
scanone	all-years	MFM	11	30.320034	BD	0.0882702763440243	0.0185044888221486	-0.078531011577761	-0.228083236890393	0.0551730690738566
scanone	all-years	MFM	11	30.320034	AC	-0.065036847890052693	0.0202744333932933	-0.078531011577761	-0.228083236890393	0.0551730690738566
scanone	all-years	MFM	11	30.320034	BC	-0.0533578766381005	0.0189712375663169	-0.078531011577761	-0.228083236890393	0.0551730690738566
scanone	all-years	MFM	3	45.51005	AD	-0.051423276708982	0.0198348418456172	-0.0447251434488154	0.181755771681408	-0.0173802703958958
scanone	all-years	MFM	3	45.51005	BD	-0.0377508401825222	0.0203396551537972	-0.0447251434488154	0.181755771681408	-0.0173802703958958
scanone	all-years	MFM	3	45.51005	AC	0.0307644739337738	0.0212743965737211	-0.0447251434488154	0.181755771681408	-0.0173802703958958
scanone	all-years	MFM	3	45.51005	BC	0.0618171808561294	0.0199576080521293	-0.0447251434488154	0.181755771681408	-0.0173802703958958
scanone	all-years	MFM	1	58.000047	AC	-0.0100290453258115	0.0188542713226839	0.0823622212444617	-0.167731113519073	0.0502641082858309
scanone	all-years	MFM	1	58.000047	AD	0.0487044572908096	0.0226343659901329	0.0823622212444617	-0.167731113519073	0.0502641082858309
scanone	all-years	MFM	1	58.000047	BD	0.0326554008114942	0.0188542713226839	0.0823622212444617	-0.167731113519073	0.0502641082858309
scanone	all-years	MFM	1	58.000047	BC	-0.0763422100909578	0.021996649876464502	0.0823622212444617	-0.167731113519073	0.0502641082858309
scanone	all-years	MFM	2	6.450009	AD	-0.0195382797791247	0.020272375131924	-0.102913986249678	-0.0722292700518616	0.0594369459897756
scanone	all-years	MFM	2	6.450009	BC	-0.00419592168021639	0.0183370532514337	-0.102913986249678	-0.0722292700518616	0.0594369459897756
scanone	all-years	MFM	2	6.450009	BD	0.0616371863406022	0.0236730339537738	-0.102913986249678	-0.0722292700518616	0.0594369459897756
scanone	all-years	MFM	2	6.450009	AC	-0.0259344418101677	0.0229867127501491	-0.102913986249678	-0.0722292700518616	0.0594369459897756
scanone	2011	PAC	12	48.760031	BC	-0.0217059187279667	0.00429215224741287	0.0394540575249774	-0.0613464753275792	-0.00354404037024382
scanone	2011	PAC	12	48.760031	BD	0.00719529875070096	0.00492343422512645	0.0394540575249774	-0.0613464753275792	-0.00354404037024382
scanone	2011	PAC	12	48.760031	AD	0.0286943476983116	0.00496898120961035	0.0394540575249774	-0.0613464753275792	-0.00354404037024382
scanone	2011	PAC	12	48.760031	AC	-0.00375091015059994	0.00461019281003935	0.0394540575249774	-0.0613464753275792	-0.00354404037024382
scanone	2011	PAC	4	59.880062	AD	0.0140504908087329	0.00550428144585296	0.00945434908744473	-0.0461371632391165	-4.30766759773552e-5
scanone	2011	PAC	4	59.880062	AC	-0.00903962914881403	0.00490917276458209	0.00945434908744473	-0.0461371632391165	-4.30766759773552e-5
scanone	2011	PAC	4	59.880062	BC	-0.0137452653545477	0.00514878383268962	0.00945434908744473	-0.0461371632391165	-4.30766759773552e-5
scanone	2011	PAC	4	59.880062	BD	0.00930177792702187	0.00465196688318586	0.00945434908744473	-0.0461371632391165	-4.30766759773552e-5
scanone	2011	PAC	6	73.280095	BD	-0.0100387074745952	0.00466302574635048	-9.7690358139521e-4	0.0419529312612986	4.7368748012469e-4
scanone	2011	PAC	6	73.280095	AC	0.0104493063653565	0.00495148926674276	-9.7690358139521e-4	0.0419529312612986	4.7368748012469e-4
scanone	2011	PAC	6	73.280095	BC	0.0107009144159918	0.0054234888155462	-9.7690358139521e-4	0.0419529312612986	4.7368748012469e-4
scanone	2011	PAC	6	73.280095	AD	-0.0107640030053551	0.00565422809519877	-9.7690358139521e-4	0.0419529312612986	4.7368748012469e-4
scanone	2011	PAC	9	84.810075	BC	0.00710189924120426	0.00579361119788709	0.00467313771629619	0.0384868481927065	0.00623422471507486
scanone	2011	PAC	9	84.810075	AC	0.0125555804568898	0.00481639748215996	0.00467313771629619	0.0384868481927065	0.00623422471507486
scanone	2011	PAC	9	84.810075	BD	-0.00902441249761158	0.00481244982668909	0.00467313771629619	0.0384868481927065	0.00623422471507486
scanone	2011	PAC	9	84.810075	AD	-0.00980495599700091	0.00520232230762535	0.00467313771629619	0.0384868481927065	0.00623422471507486
scanone	2011	PAC	5	50.350037	BD	0.0226058669351689	0.00555552553950715	-0.0204954430312472	-0.054763019678803	0.00844751723220711
scanone	2011	PAC	5	50.350037	AD	0.00813438680344169	0.00472766909666276	-0.0204954430312472	-0.054763019678803	0.00844751723220711
scanone	2011	PAC	5	50.350037	BC	-0.00899940152033621	0.00469075816552786	-0.0204954430312472	-0.054763019678803	0.00844751723220711
scanone	2011	PAC	5	50.350037	AC	-0.0150233644198563	0.00466267160003281	-0.0204954430312472	-0.054763019678803	0.00844751723220711
scanone	2011	PAC	11	55.970065	AC	-0.0218513569103422	0.00595624763661417	-0.0292717155927533	-0.0433108622669706	-0.00874410537213165
scanone	2011	PAC	11	55.970065	BD	0.0144399320195198	0.00495504808517278	-0.0292717155927533	-0.0433108622669706	-0.00874410537213165
scanone	2011	PAC	11	55.970065	AD	0.00417612690920894	0.00488328828052509	-0.0292717155927533	-0.0433108622669706	-0.00874410537213165
scanone	2011	PAC	11	55.970065	BC	-0.00284344642789972	0.00461809927314756	-0.0292717155927533	-0.0433108622669706	-0.00874410537213165
scanone	2011	PAC	7	25.820039	AD	-0.0107739333199077	0.00499786928629211	-0.0313128303361939	3.6393238116345e-4	0.0118428379652063
scanone	2011	PAC	7	25.820039	BD	0.0108039008307924	0.00551175986789325	-0.0313128303361939	3.6393238116345e-4	0.0118428379652063
scanone	2011	PAC	7	25.820039	BC	0.00506444803877097	0.00474139511774496	-0.0313128303361939	3.6393238116345e-4	0.0118428379652063
scanone	2011	PAC	7	25.820039	AC	-0.00467054814672284	0.00558778773340376	-0.0313128303361939	3.6393238116345e-4	0.0118428379652063
scanone	2011	PAC	3	60.960057	AD	0.011038679964229	0.00474877512512486	0.0153563554224414	-0.035353922376204903	0.00980762610416962
scanone	2011	PAC	3	60.960057	BC	-0.0143164589350941	0.0046069885725166	0.0153563554224414	-0.035353922376204903	0.00980762610416962
scanone	2011	PAC	3	60.960057	AC	-0.0017344681717886	0.00540880545605141	0.0153563554224414	-0.035353922376204903	0.00980762610416962
scanone	2011	PAC	3	60.960057	BD	0.00826431530509316	0.00581603797988863	0.0153563554224414	-0.035353922376204903	0.00980762610416962
scanone	2012	PAC	11	44.640053	AD	-0.0282031212506447	0.0126543661702882	-0.0922390262738697	-0.0456685440246984	0.0526766817114727
scanone	2012	PAC	11	44.640053	BD	0.0442547327420265	0.0105698006572389	-0.0922390262738697	-0.0456685440246984	0.0526766817114727
scanone	2012	PAC	11	44.640053	AC	-0.0246990524072576	0.0117156665503346	-0.0922390262738697	-0.0456685440246984	0.0526766817114727
scanone	2012	PAC	11	44.640053	BC	-0.0049178801260591	0.01095900257226	-0.0922390262738697	-0.0456685440246984	0.0526766817114727
scanone	2012	PAC	2	43.420042	AC	0.040010675018409	0.0122113157657806	0.0920658237513983	0.0730808814606609	-0.00738675362987565
scanone	2012	PAC	2	43.420042	BC	-0.0023288600423523	0.0106721431455263	0.0920658237513983	0.0730808814606609	-0.00738675362987565
scanone	2012	PAC	2	43.420042	BD	-0.0425626775876206	0.0118327017262942	0.0920658237513983	0.0730808814606609	-0.00738675362987565
scanone	2012	PAC	2	43.420042	AD	0.00716361110301641	0.0115355989041787	0.0920658237513983	0.0730808814606609	-0.00738675362987565
scanone	2012	PAC	1	37.460031	AC	0.00551754782058981	0.012222270974655	-0.0127313971973442	0.0826653801486916	-0.056877495855733
scanone	2012	PAC	1	37.460031	AD	-0.00737639432588945	0.0111728156340687	-0.0127313971973442	0.0826653801486916	-0.056877495855733
scanone	2012	PAC	1	37.460031	BD	-0.0294494436550839	0.0115978610944623	-0.0127313971973442	0.0826653801486916	-0.056877495855733
scanone	2012	PAC	1	37.460031	BC	0.0403219943471285	0.0128502187718698	-0.0127313971973442	0.0826653801486916	-0.056877495855733
scanone	2012	PAC	7	70.330089	BC	0.024758314899649	0.0114328977184854	-0.122011543978161	-0.0216947658881416	-0.00535955583864083
scanone	2012	PAC	7	70.330089	BD	0.0329259199243993	0.0105848065064175	-0.122011543978161	-0.0216947658881416	-0.00535955583864083
scanone	2012	PAC	7	70.330089	AC	-0.0389272350087519	0.0112773408413084	-0.122011543978161	-0.0216947658881416	-0.00535955583864083
scanone	2012	PAC	7	70.330089	AD	-0.0254000741453607	0.0119412722136911	-0.122011543978161	-0.0216947658881416	-0.00535955583864083
scanone	2012	PAC	5	23.690012	BD	0.0153098448947701	0.0115127922602687	-0.0875089484437708	-0.0321702950131006	-0.0464722556177528
scanone	2012	PAC	5	23.690012	AD	-0.00520850151823886	0.0123542247146079	-0.0875089484437708	-0.0321702950131006	-0.0464722556177528
scanone	2012	PAC	5	23.690012	AC	-0.0445297768336656	0.0125457745051221	-0.0875089484437708	-0.0321702950131006	-0.0464722556177528
scanone	2012	PAC	5	23.690012	BC	0.0224608251970962	0.0105795259858821	-0.0875089484437708	-0.0321702950131006	-0.0464722556177528
scanone	2012	PAC	9	89.290083	BC	0.033967080799173	0.0110993931467851	-0.0764659193139019	0.0586676857099293	-0.00181613684057911
scanone	2012	PAC	9	89.290083	BD	0.00372516952391881	0.0123718371009161	-0.0764659193139019	0.0586676857099293	-0.00181613684057911
scanone	2012	PAC	9	89.290083	AD	-0.0335997217127426	0.0112372790938275	-0.0764659193139019	0.0586676857099293	-0.00181613684057911
scanone	2012	PAC	9	89.290083	AC	-0.0051739472780675	0.0121885404923001	-0.0764659193139019	0.0586676857099293	-0.00181613684057911
scanone	2012	PAC	6	11.050013	AD	0.0292076529892729	0.0119972996031202	0.0341463306435081	-0.0949834626145387	0.018252758162803102
scanone	2012	PAC	6	11.050013	BD	0.0212608667489204	0.012355506589624	0.0341463306435081	-0.0949834626145387	0.018252758162803102
scanone	2012	PAC	6	11.050013	AC	-0.00915769923659495	0.0109519860362945	0.0341463306435081	-0.0949834626145387	0.018252758162803102
scanone	2012	PAC	6	11.050013	BC	-0.0353572436397505	0.0115139868282085	0.0341463306435081	-0.0949834626145387	0.018252758162803102
scanone	2012	PAC	8	51.810051	AD	0.016058599079678	0.0122621976245509	-0.00584675203285694	-0.080366400282651	0.0229785694643594
scanone	2012	PAC	8	51.810051	BC	-0.0212012250452191	0.0107702257896085	-0.00584675203285694	-0.080366400282651	0.0229785694643594
scanone	2012	PAC	8	51.810051	AC	-0.012635316329467801	0.0116735911095335	-0.00584675203285694	-0.080366400282651	0.0229785694643594
scanone	2012	PAC	8	51.810051	BD	0.0304712598282862	0.0134711085103409	-0.00584675203285694	-0.080366400282651	0.0229785694643594
scanone	2013	PAC	7	57.320076	BD	0.0812531755471634	0.0154304123882065	-0.253129685082055	-0.0428860386777426	0.0354166062252615
scanone	2013	PAC	7	57.320076	BC	0.0421018530956613	0.015886673751127	-0.253129685082055	-0.0428860386777426	0.0354166062252615
scanone	2013	PAC	7	57.320076	AC	-0.0667546863327352	0.015850696964312	-0.253129685082055	-0.0428860386777426	0.0354166062252615
scanone	2013	PAC	7	57.320076	AD	-0.0630199701064946	0.015979665324347	-0.253129685082055	-0.0428860386777426	0.0354166062252615
scanone	2013	PAC	3	58.580056	AD	0.025925267822033998	0.0161082699578227	-0.0476554971051204	-0.177818313735634	0.0435960806809986
scanone	2013	PAC	3	58.580056	BC	-0.0391561404932228	0.0159282836387911	-0.0476554971051204	-0.177818313735634	0.0435960806809986
scanone	2013	PAC	3	58.580056	AC	-0.0411858487052837	0.0188886208184155	-0.0476554971051204	-0.177818313735634	0.0435960806809986
scanone	2013	PAC	3	58.580056	BD	0.0715510567150934	0.0205633257555687	-0.0476554971051204	-0.177818313735634	0.0435960806809986
scanone	2013	PAC	10	41.870043	BC	0.0397869852042489	0.0166828496252574	-0.0640869367999706	0.0854466886295572	-0.022358827340706
scanone	2013	PAC	10	41.870043	AC	-0.00343589686608933	0.0221492383600431	-0.0640869367999706	0.0854466886295572	-0.022358827340706
scanone	2013	PAC	10	41.870043	BD	-0.0141157727808827	0.0187145280114173	-0.0640869367999706	0.0854466886295572	-0.022358827340706
scanone	2013	PAC	10	41.870043	AD	-0.034979827510515	0.0190831702972709	-0.0640869367999706	0.0854466886295572	-0.022358827340706
scanone	2013	PAC	12	14.590009	BC	-0.0386062013359571	0.0181585069520004	0.112767073318118	-0.074519972836503	-0.0331572463890822
scanone	2013	PAC	12	14.590009	AD	0.0550373217413534	0.0184089809489646	0.112767073318118	-0.074519972836503	-0.0331572463890822
scanone	2013	PAC	12	14.590009	AC	0.0011987121285608	0.0172499988440129	0.112767073318118	-0.074519972836503	-0.0331572463890822
scanone	2013	PAC	12	14.590009	BD	-0.0179248381122467	0.018942685119977	0.112767073318118	-0.074519972836503	-0.0331572463890822
scanone	2013	PAC	11	82.5201	AC	-0.0409634577021905	0.0178364979831691	0.0230477608112047	-0.126982706573006	-0.060001577971354
scanone	2013	PAC	11	82.5201	BC	-0.0224865491221159	0.0180759247765644	0.0230477608112047	-0.126982706573006	-0.060001577971354
scanone	2013	PAC	11	82.5201	AD	0.0525286845699893	0.0178364979831691	0.0230477608112047	-0.126982706573006	-0.060001577971354
scanone	2013	PAC	11	82.5201	BD	0.0110040151787099	0.0185852053999462	0.0230477608112047	-0.126982706573006	-0.060001577971354
scanone	2013	PAC	1	100.35009	BC	0.00735907521093795	0.0189342904563152	-0.157365388608874	-0.0928149737285351	0.0589695193124909
scanone	2013	PAC	1	100.35009	AC	-0.0418388594372538	0.016240842480978	-0.157365388608874	-0.0928149737285351	0.0589695193124909
scanone	2013	PAC	1	100.35009	BD	0.083251321731451	0.0205269590490899	-0.157365388608874	-0.0928149737285351	0.0589695193124909
scanone	2013	PAC	1	100.35009	AD	-0.0249161322292317	0.0169833820247405	-0.157365388608874	-0.0928149737285351	0.0589695193124909
scanone	2013	PAC	8	46.970043	AD	-0.0042169588537791	0.0185645701491005	-0.0621159775024484	-0.111098345673562	0.0823415657942945
scanone	2013	PAC	8	46.970043	BC	-0.0287081429393358	0.0163618758392018	-0.0621159775024484	-0.111098345673562	0.0823415657942945
scanone	2013	PAC	8	46.970043	AC	-0.0185953487934128	0.0183049130235047	-0.0621159775024484	-0.111098345673562	0.0823415657942945
scanone	2013	PAC	8	46.970043	BD	0.0680118127945923	0.0199750744205049	-0.0621159775024484	-0.111098345673562	0.0823415657942945
scanone	2011	PFR	11	38.070045	AD	-1.65711406197631	1.08445261412896	-12.4384223304296	-7.4193180933477	0.231550600878065
scanone	2011	PFR	11	38.070045	BD	4.67787240367755	0.920188556791281	-12.4384223304296	-7.4193180933477	0.231550600878065
scanone	2011	PFR	11	38.070045	AC	-5.25099780821113	1.02880208255137	-12.4384223304296	-7.4193180933477	0.231550600878065
scanone	2011	PFR	11	38.070045	BC	0.852438056564664	1.00400802741148	-12.4384223304296	-7.4193180933477	0.231550600878065
scanone	2011	PFR	12	25.050015	BC	-2.68814132017315	1.02991735788479	2.571709344752	-8.68448994922084	0.315907290466846
scanone	2011	PFR	12	25.050015	AD	2.93995832681327	1.11438143654226	2.571709344752	-8.68448994922084	0.315907290466846
scanone	2011	PFR	12	25.050015	AC	-1.24433300256373	1.078872645067	2.571709344752	-8.68448994922084	0.315907290466846
scanone	2011	PFR	12	25.050015	BD	1.81205729967069	1.2061234884717	2.571709344752	-8.68448994922084	0.315907290466846
scanone	2011	PFR	8	57.030059	BC	-0.0708377802330307	1.06943638204934	-6.28882564070668	-6.42822370597796	1.06766969720639
scanone	2011	PFR	8	57.030059	AC	-2.68141575198317	1.02751765787048	-6.28882564070668	-6.42822370597796	1.06766969720639
scanone	2011	PFR	8	57.030059	BD	3.67710892135914	1.19121520473329	-6.28882564070668	-6.42822370597796	1.06766969720639
scanone	2011	PFR	8	57.030059	AD	-0.00113874759738789	1.17154384398459	-6.28882564070668	-6.42822370597796	1.06766969720639
scanone	2011	PFR	9	6.820007	AC	3.29395569425035	1.09477275494825	0.71123660077916	9.44896630512972	3.51467313264292
scanone	2011	PFR	9	6.820007	BC	1.18100082753931	1.05703386889019	0.71123660077916	9.44896630512972	3.51467313264292
scanone	2011	PFR	9	6.820007	BD	-1.78614575870409	1.06155947867375	0.71123660077916	9.44896630512972	3.51467313264292
scanone	2011	PFR	9	6.820007	AD	-3.18786402463597	1.19109934270772	0.71123660077916	9.44896630512972	3.51467313264292
scanone	2011	PFR	7	11.640014	AD	2.68381888965831	1.00683364373145	-0.410797847224698	-11.7111404988469	0.810640771368823
scanone	2011	PFR	7	11.640014	BD	3.29453819895507	1.15041728358102	-0.410797847224698	-11.7111404988469	0.810640771368823
scanone	2011	PFR	7	11.640014	AC	-2.76643097408074	1.13476461839579	-0.410797847224698	-11.7111404988469	0.810640771368823
scanone	2011	PFR	7	11.640014	BC	-2.9663524361528	0.996290592533846	-0.410797847224698	-11.7111404988469	0.810640771368823
scanone	2011	PFR	6	11.390014	AD	2.71444314524225	1.12511544679973	2.77094974332252	-8.92773997745357	1.55922810226355
scanone	2011	PFR	6	11.390014	BD	2.10858232471276	1.18597581417505	2.77094974332252	-8.92773997745357	1.55922810226355
scanone	2011	PFR	6	11.390014	AC	-0.969812792352769	1.02708518334953	2.77094974332252	-8.92773997745357	1.55922810226355
scanone	2011	PFR	6	11.390014	BC	-3.1349017151458	1.07275548710589	2.77094974332252	-8.92773997745357	1.55922810226355
scanone	2012	PFR	11	31.230035	AD	-0.624105990728072	1.00977707840822	-7.56056589961191	-10.1165807916394	4.36398561698557
scanone	2012	PFR	11	31.230035	BD	5.33816976757067	0.905921464406851	-7.56056589961191	-10.1165807916394	4.36398561698557
scanone	2012	PFR	11	31.230035	AC	-3.500403578055	0.966787947659028	-7.56056589961191	-10.1165807916394	4.36398561698557
scanone	2012	PFR	11	31.230035	BC	-1.90211343674183	0.941002288808045	-7.56056589961191	-10.1165807916394	4.36398561698557
scanone	2012	PFR	12	6.590004	BC	-2.18858408633026	1.01287613757074	-2.17770760542981	-10.8058348844242	0.476429765247063
scanone	2012	PFR	12	6.590004	AD	2.12547955316694	1.01287613757074	-2.17770760542981	-10.8058348844242	0.476429765247063
scanone	2012	PFR	12	6.590004	AC	-3.03922300642163	0.986563169280205	-2.17770760542981	-10.8058348844242	0.476429765247063
scanone	2012	PFR	12	6.590004	BD	3.45254823850537	1.04141344324814	-2.17770760542981	-10.8058348844242	0.476429765247063
scanone	2012	PFR	1	30.570019	AC	-3.24531005498727	1.07005864604295	-0.886111124858801	-10.2627399552465	-0.748032757619339
scanone	2012	PFR	1	30.570019	AD	2.26007630144563	0.951508804332088	-0.886111124858801	-10.2627399552465	-0.748032757619339
scanone	2012	PFR	1	30.570019	BD	2.32911548506536	0.999113288961813	-0.886111124858801	-10.2627399552465	-0.748032757619339
scanone	2012	PFR	1	30.570019	BC	-2.4282381137482	1.10299120581013	-0.886111124858801	-10.2627399552465	-0.748032757619339
scanone	2012	PFR	6	44.390058	AD	-1.30584038287344	1.14510687489946	-7.57969880498707	-4.6593021616919	2.75920227965793
scanone	2012	PFR	6	44.390058	BD	3.86361015944906	1.0534611239561	-7.57969880498707	-4.6593021616919	2.75920227965793
scanone	2012	PFR	6	44.390058	AC	-2.25589032389043	0.933622052954476	-7.57969880498707	-4.6593021616919	2.75920227965793
scanone	2012	PFR	6	44.390058	BC	0.154357938774144	1.0684045813231	-7.57969880498707	-4.6593021616919	2.75920227965793
scanone	2013	PFR	12	40.53002	BC	-1.60934917334996	0.849571035277826	-3.73838979260554	-8.97403987843021	1.56221994004147
scanone	2013	PFR	12	40.53002	AD	1.00847586956238	0.949612964833876	-3.73838979260554	-8.97403987843021	1.56221994004147
scanone	2013	PFR	12	40.53002	AC	-2.69743409963199	0.919115851486022	-3.73838979260554	-8.97403987843021	1.56221994004147
scanone	2013	PFR	12	40.53002	BD	3.65878073588588	0.921908992581965	-3.73838979260554	-8.97403987843021	1.56221994004147
scanone	2013	PFR	11	37.200041	AD	-1.34018387962525	0.90139855427874	-9.20050637622773	-7.760114495828	3.23630058351107
scanone	2013	PFR	11	37.200041	BD	4.87821960024415	0.796342543605294	-9.20050637622773	-7.760114495828	3.23630058351107
scanone	2013	PFR	11	37.200041	AC	-3.60209083578371	0.838283628015968	-9.20050637622773	-7.760114495828	3.23630058351107
scanone	2013	PFR	11	37.200041	BC	-0.619987939425377	0.827180043358883	-9.20050637622773	-7.760114495828	3.23630058351107
scanone	2013	PFR	7	33.150044	BD	2.06967335223017	1.06260384077358	-1.51696277659792	-7.12827650804532	-0.691895188920467
scanone	2013	PFR	7	33.150044	BC	-1.14851730733225	0.875888868166883	-1.51696277659792	-7.12827650804532	-0.691895188920467
scanone	2013	PFR	7	33.150044	AC	-2.25294629009145	0.97566675516527	-1.51696277659792	-7.12827650804532	-0.691895188920467
scanone	2013	PFR	7	33.150044	AD	1.65713955839145	0.912598354358659	-1.51696277659792	-7.12827650804532	-0.691895188920467
scanone	2013	PFR	9	18.860017	AC	2.38586192232339	0.930722057318484	0.756947601403724	8.210466463448	0.664054042649181
scanone	2013	PFR	9	18.860017	BD	-2.09784511010247	0.884156084819105	0.756947601403724	8.210466463448	0.664054042649181
scanone	2013	PFR	9	18.860017	AD	-2.0513983307252	1.00079673378309	0.756947601403724	8.210466463448	0.664054042649181
scanone	2013	PFR	9	18.860017	BC	1.67536110029693	0.918394068544432	0.756947601403724	8.210466463448	0.664054042649181
scanone	2013	PFR	1	68.750058	BC	-2.82898159521934	1.00336699794964	-0.33040887055837	-7.08019848082857	4.09929844401112
scanone	2013	PFR	1	68.750058	AC	-0.944536808492969	0.886426790373729	-0.33040887055837	-7.08019848082857	4.09929844401112
scanone	2013	PFR	1	68.750058	BD	2.7607668672005	0.897438725518115	-0.33040887055837	-7.08019848082857	4.09929844401112
scanone	2013	PFR	1	68.750058	AD	0.545913209915757	0.959402353289099	-0.33040887055837	-7.08019848082857	4.09929844401112
scanone	2013	PFR	6	0	AD	2.07513451081762	0.908702748933875	1.24770255377772	-6.06993876574433	-0.875073994134337
scanone	2013	PFR	6	0	BD	1.01374623686159	1.06691960356275	1.24770255377772	-6.06993876574433	-0.875073994134337
scanone	2013	PFR	6	0	AC	-1.39737186912172	0.944248557969318	1.24770255377772	-6.06993876574433	-0.875073994134337
scanone	2013	PFR	6	0	BC	-1.58368614894341	0.931465790242924	1.24770255377772	-6.06993876574433	-0.875073994134337
scanone	all-years	PFR	11	30.320034	AD	-0.658024069494961	1.02218505254363	-10.1038473710923	-11.7814524256368	3.37763509446124
scanone	all-years	PFR	11	30.320034	BD	6.08271716328179	0.922859110101891	-10.1038473710923	-11.7814524256368	3.37763509446124
scanone	all-years	PFR	11	30.320034	AC	-4.85993273508273	1.01498990970054	-10.1038473710923	-11.7814524256368	3.37763509446124
scanone	all-years	PFR	11	30.320034	BC	-1.49682659676721	0.927836816031513	-10.1038473710923	-11.7814524256368	3.37763509446124
scanone	all-years	PFR	12	18.170011	BC	-2.6057951976453	0.971466184720243	-0.444841314190247	-11.7754810167375	-0.00561686453952515
scanone	all-years	PFR	12	18.170011	AD	3.05952465362833	1.05406377960237	-0.444841314190247	-11.7754810167375	-0.00561686453952515
scanone	all-years	PFR	12	18.170011	AC	-2.83102428701018	1.07293345418154	-0.444841314190247	-11.7754810167375	-0.00561686453952515
scanone	all-years	PFR	12	18.170011	BD	3.27913687845369	1.14742674283172	-0.444841314190247	-11.7754810167375	-0.00561686453952515
scanone	all-years	PFR	7	42.260051	BD	3.10164592813848	1.1395887645226	-3.59818551239157	-9.57342574820823	-0.607881292422364
scanone	all-years	PFR	7	42.260051	BC	-1.38112629975445	0.970652847136539	-3.59818551239157	-9.57342574820823	-0.607881292422364
scanone	all-years	PFR	7	42.260051	AC	-3.48415970216142	1.18880209643212	-3.59818551239157	-9.57342574820823	-0.607881292422364
scanone	all-years	PFR	7	42.260051	AD	1.60649381815388	1.02204520482396	-3.59818551239157	-9.57342574820823	-0.607881292422364
scanone	all-years	PFR	6	11.390014	AD	2.20344674347918	1.10948436494093	2.33377995519828	-8.08658525153314	2.25990025450455
scanone	all-years	PFR	6	11.390014	BD	2.16650689313231	1.16949920718627	2.33377995519828	-8.08658525153314	2.25990025450455
scanone	all-years	PFR	6	11.390014	AC	-0.709895755035121	1.01281602312907	2.33377995519828	-8.08658525153314	2.25990025450455
scanone	all-years	PFR	6	11.390014	BC	-3.00673585988653	1.05785183532408	2.33377995519828	-8.08658525153314	2.25990025450455
scanone	2011	SFY	11	38.070045	AD	3.0587657917214	2.41902265206079	20.4673420710456	12.3171123539428	-1.71947831672784
scanone	2011	SFY	11	38.070045	BD	-8.03464440216534	2.05260878533926	20.4673420710456	12.3171123539428	-1.71947831672784
scanone	2011	SFY	11	38.070045	AC	8.35758281032889	2.29488638761593	20.4673420710456	12.3171123539428	-1.71947831672784
scanone	2011	SFY	11	38.070045	BC	-1.01634906683001	2.23957979308299	20.4673420710456	12.3171123539428	-1.71947831672784
scanone	2011	SFY	12	41.410021	BC	6.28354853886322	2.01431958484954	-1.46072902806215	25.8350660664264	-0.101713389295726
scanone	2011	SFY	12	41.410021	AD	-7.36434900838106	2.33357447122902	-1.46072902806215	25.8350660664264	-0.101713389295726
scanone	2011	SFY	12	41.410021	AC	5.50232733018428	2.27448704593656	-1.46072902806215	25.8350660664264	-0.101713389295726
scanone	2011	SFY	12	41.410021	BD	-6.68484118899785	2.30346257134179	-1.46072902806215	25.8350660664264	-0.101713389295726
scanone	2011	SFY	6	58.660083	BD	-6.82921466652737	2.47172566551432	20.6158476915718	9.66963581170244	3.62067506149685
scanone	2011	SFY	6	58.660083	AC	8.31352708510975	2.26008122716275	20.6158476915718	9.66963581170244	3.62067506149685
scanone	2011	SFY	6	58.660083	BC	-3.80473429142458	2.29603250687254	20.6158476915718	9.66963581170244	3.62067506149685
scanone	2011	SFY	6	58.660083	AD	1.66837164851011	2.25278809731495	20.6158476915718	9.66963581170244	3.62067506149685
scanone	2011	SFY	2	43.420042	AC	-8.92653335668906	2.33311873881286	-14.5810480833513	-17.3178934295922	-3.81856358194882
scanone	2011	SFY	2	43.420042	BC	0.273272475960987	2.12771386106784	-14.5810480833513	-17.3178934295922	-3.81856358194882
scanone	2011	SFY	2	43.420042	BD	7.0229373997827	2.33668994511145	-14.5810480833513	-17.3178934295922	-3.81856358194882
scanone	2011	SFY	2	43.420042	AD	1.64169514908147	2.35441784873777	-14.5810480833513	-17.3178934295922	-3.81856358194882
scanone	2011	SFY	8	42.81004	AD	2.8327379278103	2.41862978511575	15.4744754584696	9.393786088702	-6.98304519134904
scanone	2011	SFY	8	42.81004	BC	-0.20760675707351	2.16945825396506	15.4744754584696	9.393786088702	-6.98304519134904
scanone	2011	SFY	8	42.81004	AC	4.03810837648678	2.24510817495395	15.4744754584696	9.393786088702	-6.98304519134904
scanone	2011	SFY	8	42.81004	BD	-8.39602239709903	2.59037262513985	15.4744754584696	9.393786088702	-6.98304519134904
scanone	2011	SFY	3	34.780033	AD	-5.72438220632162	2.16513141169616	-22.8885050754106	-2.00149841624824	2.06176413551491
scanone	2011	SFY	3	34.780033	BD	6.75075239914114	2.29335479781985	-22.8885050754106	-2.00149841624824	2.06176413551491
scanone	2011	SFY	3	34.780033	AC	-5.69424934668829	2.38216247057394	-22.8885050754106	-2.00149841624824	2.06176413551491
scanone	2011	SFY	3	34.780033	BC	4.71912112325957	2.2393859487255	-22.8885050754106	-2.00149841624824	2.06176413551491
scanone	2011	SFY	7	11.640014	AD	-6.83671041017964	2.18281632697829	-7.58891660888018	17.2912651613527	2.60148169807452
scanone	2011	SFY	7	11.640014	BD	-1.74151125670229	2.49410579897987	-7.58891660888018	17.2912651613527	2.60148169807452
scanone	2011	SFY	7	11.640014	AC	3.10966301953398	2.46017080550826	-7.58891660888018	17.2912651613527	2.60148169807452
scanone	2011	SFY	7	11.640014	BC	5.60338047493681	2.15995898164265	-7.58891660888018	17.2912651613527	2.60148169807452
scanone	2011	SFY	1	29.700016	AC	4.46048338258727	2.15918277088044	-7.90954642142255	19.5466399816334	5.40185383010618
scanone	2011	SFY	1	29.700016	AD	-8.01376352328253	2.23157761760367	-7.90954642142255	19.5466399816334	5.40185383010618
scanone	2011	SFY	1	29.700016	BD	-1.35806339751816	2.28409251120474	-7.90954642142255	19.5466399816334	5.40185383010618
scanone	2011	SFY	1	29.700016	BC	5.71432967824546	2.50209798363091	-7.90954642142255	19.5466399816334	5.40185383010618
scanone	2012	SFY	11	37.210042	AD	11.4273560041079	2.940361784393	43.0631564990829	9.35943987111365	-8.81594012352146
scanone	2012	SFY	11	37.210042	BD	-14.5121923071943	2.59766911250142	43.0631564990829	9.35943987111365	-8.81594012352146
scanone	2012	SFY	11	37.210042	AC	11.699105877904	2.73448091590599	43.0631564990829	9.35943987111365	-8.81594012352146
scanone	2012	SFY	11	37.210042	BC	-5.42450230987672	2.6982610264459	43.0631564990829	9.35943987111365	-8.81594012352146
scanone	2012	SFY	12	44.600028	BC	2.68528608667198	2.84914188674313	14.6157796411729	26.0840814157377	-0.346531753570873
scanone	2012	SFY	12	44.600028	BD	-10.5300204979823	3.26198396277269	14.6157796411729	26.0840814157377	-0.346531753570873
scanone	2012	SFY	12	44.600028	AD	-3.04886480061044	3.22286615039482	14.6157796411729	26.0840814157377	-0.346531753570873
scanone	2012	SFY	12	44.600028	AC	9.81991003047298	3.1807266107054	14.6157796411729	26.0840814157377	-0.346531753570873
scanone	2012	SFY	3	35.940035	AD	-2.06573450991747	2.99574308680657	-16.1295671711088	-13.9212365930188	4.64277158593395
scanone	2012	SFY	3	35.940035	BD	8.32043486860392	3.14946954167754	-16.1295671711088	-13.9212365930188	4.64277158593395
scanone	2012	SFY	3	35.940035	AC	-6.70496701345988	3.62515789194087	-16.1295671711088	-13.9212365930188	4.64277158593395
scanone	2012	SFY	3	35.940035	BC	-0.961569220872448	3.12045442721822	-16.1295671711088	-13.9212365930188	4.64277158593395
scanone	2012	SFY	4	18.580019	BD	4.93839423519898	3.45409970213636	9.56938188983441	-25.9526398037759	1.04948912672859
scanone	2012	SFY	4	18.580019	AC	-3.25323472177177	3.2213378689634	9.56938188983441	-25.9526398037759	1.04948912672859
scanone	2012	SFY	4	18.580019	AD	9.19834061675189	3.4660500823679	9.56938188983441	-25.9526398037759	1.04948912672859
scanone	2012	SFY	4	18.580019	BC	-8.56267023005328	3.05174518864295	9.56938188983441	-25.9526398037759	1.04948912672859
scanone	2012	SFY	6	45.600059	AD	3.60267699526895	3.388410688433	23.6748435958225	12.9894208047826	-5.1743711407474
scanone	2012	SFY	6	45.600059	BD	-10.821930373016	3.1443120462816	23.6748435958225	12.9894208047826	-5.1743711407474
scanone	2012	SFY	6	45.600059	AC	7.51020182728654	2.81235819118285	23.6748435958225	12.9894208047826	-5.1743711407474
scanone	2012	SFY	6	45.600059	BC	-1.74003440025099	3.1443120462816	23.6748435958225	12.9894208047826	-5.1743711407474
scanone	2012	SFY	10	28.150021	BD	6.04903268113264	3.0919256394139	-4.5496769716399	-19.2569283838802	1.22367141274023
scanone	2012	SFY	10	28.150021	AC	-5.85426999662741	3.80376221580355	-4.5496769716399	-19.2569283838802	1.22367141274023
scanone	2012	SFY	10	28.150021	BC	-4.19126721717757	2.829234854898	-4.5496769716399	-19.2569283838802	1.22367141274023
scanone	2012	SFY	10	28.150021	AD	3.16235848894258	3.41301401599173	-4.5496769716399	-19.2569283838802	1.22367141274023
scanone	2013	SFY	12	40.53002	BC	8.27616279913228	3.39188271941014	18.1980416158337	51.5326170690216	-1.22149834364115
scanone	2013	SFY	12	40.53002	AD	-8.39112492746171	3.75490060858478	18.1980416158337	51.5326170690216	-1.22149834364115
scanone	2013	SFY	12	40.53002	AC	16.7644344352285	3.66516553208596	18.1980416158337	51.5326170690216	-1.22149834364115
scanone	2013	SFY	12	40.53002	BD	-18.1008949071991	3.6166633959612	18.1980416158337	51.5326170690216	-1.22149834364115
scanone	2013	SFY	7	38.260048	BD	-8.41482196665523	3.93421256318937	4.2462796900678	42.2877315525242	12.7521909073863
scanone	2013	SFY	7	38.260048	BC	6.35294835591375	3.5494218239703	4.2462796900678	42.2877315525242	12.7521909073863
scanone	2013	SFY	7	38.260048	AC	14.8521836546408	4.05167753223614	4.2462796900678	42.2877315525242	12.7521909073863
scanone	2013	SFY	7	38.260048	AD	-12.6677775753145	3.8264054024085	4.2462796900678	42.2877315525242	12.7521909073863
scanone	2013	SFY	11	31.230035	AD	7.57960095648538	4.11269662435293	26.4062600709938	19.7564567967573	-21.0298771285126
scanone	2013	SFY	11	31.230035	BD	-16.1384676432678	3.68970560756649	26.4062600709938	19.7564567967573	-21.0298771285126
scanone	2013	SFY	11	31.230035	AC	6.94289079060775	3.93760723413348	26.4062600709938	19.7564567967573	-21.0298771285126
scanone	2013	SFY	11	31.230035	BC	4.25469931936715	3.83258544825543	26.4062600709938	19.7564567967573	-21.0298771285126
scanone	2013	SFY	6	45.600059	AD	1.33779712839276	4.24591486677067	28.9336901910642	25.5184904231773	-4.68660961665741
scanone	2013	SFY	6	45.600059	BD	-15.4723527754681	3.94004224713599	28.9336901910642	25.5184904231773	-4.68660961665741
scanone	2013	SFY	6	45.600059	AC	11.7537375316527	3.52408091952684	28.9336901910642	25.5184904231773	-4.68660961665741
scanone	2013	SFY	6	45.600059	BC	-0.369802755550733	3.94004224713599	28.9336901910642	25.5184904231773	-4.68660961665741
scanone	2013	SFY	8	11.970011	AD	5.98326192534703	4.46669165886162	30.6356306451803	17.3902504370588	-10.5517772084527
scanone	2013	SFY	8	11.970011	BD	-14.6104420014695	4.06584623728997	30.6356306451803	17.3902504370588	-10.5517772084527
scanone	2013	SFY	8	11.970011	AC	9.40249853965009	3.85170191116022	30.6356306451803	17.3902504370588	-10.5517772084527
scanone	2013	SFY	8	11.970011	BC	-0.639428178713715	3.58573933763232	30.6356306451803	17.3902504370588	-10.5517772084527
scanone	2013	SFY	1	29.040015	AC	6.91447803470439	4.18738114168798	-9.0526949285213	32.4351275338889	0.00982735965102766
scanone	2013	SFY	1	29.040015	AD	-9.30799941206558	3.74288334804132	-9.0526949285213	32.4351275338889	0.00982735965102766
scanone	2013	SFY	1	29.040015	BD	-4.77673826797941	3.82845412300876	-9.0526949285213	32.4351275338889	0.00982735965102766
scanone	2013	SFY	1	29.040015	BC	11.4359118191395	4.41507786708753	-9.0526949285213	32.4351275338889	0.00982735965102766
scanone	2013	SFY	10	79.070077	BC	-9.56022616587066	4.14190788495638	32.9615620548285	3.92527283698167	8.95522886536705
scanone	2013	SFY	10	79.070077	AC	11.3981692942271	3.77179400781763	32.9615620548285	3.92527283698167	8.95522886536705
scanone	2013	SFY	10	79.070077	AD	4.95791844305274	4.33769535781599	32.9615620548285	3.92527283698167	8.95522886536705
scanone	2013	SFY	10	79.070077	BD	-7.04524815167797	3.72662119254276	32.9615620548285	3.92527283698167	8.95522886536705
scanone	all-years	SFY	12	42.600023	BC	14.464811138182	5.84817406230252	14.4463474910025	74.75831052049	-2.8638368741448
scanone	all-years	SFY	12	42.600023	AD	-15.6911703765617	6.79836425705518	14.4463474910025	74.75831052049	-2.8638368741448
scanone	all-years	SFY	12	42.600023	AC	20.2560664466109	6.45822786451402	14.4463474910025	74.75831052049	-2.8638368741448
scanone	all-years	SFY	12	42.600023	BD	-24.3462625591354	6.53845737377976	14.4463474910025	74.75831052049	-2.8638368741448
scanone	all-years	SFY	8	13.890014	AD	16.3023044695736	7.31861160717854	69.6296093243795	21.2994618652299	-15.8467957673607
scanone	all-years	SFY	8	13.890014	BD	-26.4358980762964	6.93485403213735	69.6296093243795	21.2994618652299	-15.8467957673607
scanone	all-years	SFY	8	13.890014	AC	19.0286375185082	6.25887715961766	69.6296093243795	21.2994618652299	-15.8467957673607
scanone	all-years	SFY	8	13.890014	BC	-7.86276926000116	5.96094890272098	69.6296093243795	21.2994618652299	-15.8467957673607
scanone	all-years	SFY	11	21.880021	BD	-26.7139344179851	6.00724825947535	59.2712016415569	33.9569017854116	-19.4042574437507
scanone	all-years	SFY	11	21.880021	AC	19.9001172954991	6.49986401217325	59.2712016415569	33.9569017854116	-19.4042574437507
scanone	all-years	SFY	11	21.880021	BC	-0.0333548034039714	6.42201852121453	59.2712016415569	33.9569017854116	-19.4042574437507
scanone	all-years	SFY	11	21.880021	AD	12.6237951246686	6.84219326154157	59.2712016415569	33.9569017854116	-19.4042574437507
scanone	all-years	SFY	7	42.260051	BD	-16.6909122884037	7.10242070553792	17.3634685399679	56.7354318218882	6.23517226093185
scanone	all-years	SFY	7	42.260051	BC	8.5592174920745	6.04953742438828	17.3634685399679	56.7354318218882	6.23517226093185
scanone	all-years	SFY	7	42.260051	AC	20.3585378925244	7.40913993481103	17.3634685399679	56.7354318218882	6.23517226093185
scanone	all-years	SFY	7	42.260051	AD	-11.1267641488857	6.36983730510748	17.3634685399679	56.7354318218882	6.23517226093185
scanone	all-years	SFY	4	85.700084	BC	-18.4368513571198	6.25177857468862	36.3657998707364	-0.87313670692641	39.2914094161938
scanone	all-years	SFY	4	85.700084	AC	19.3917532863453	6.68343242413107	36.3657998707364	-0.87313670692641	39.2914094161938
scanone	all-years	SFY	4	85.700084	AD	0.182616931711619	6.84848029976891	36.3657998707364	-0.87313670692641	39.2914094161938
scanone	all-years	SFY	4	85.700084	BD	1.64542170444033	7.02639253224455	36.3657998707364	-0.87313670692641	39.2914094161938
scanone	2011	TA	11	53.000061	AD	0.0409339757483282	0.00885661882145098	0.0596589808118217	-0.110202914716879	0.00767340558227958
scanone	2011	TA	11	53.000061	BD	0.0149411881335571	0.00895669678696741	0.0596589808118217	-0.110202914716879	0.00767340558227958
scanone	2011	TA	11	53.000061	AC	-0.0103307788189716	0.0110325323986359	0.0596589808118217	-0.110202914716879	0.00767340558227958
scanone	2011	TA	11	53.000061	BC	-0.0439969720160222	0.00840212635311037	0.0596589808118217	-0.110202914716879	0.00767340558227958
scanone	2011	TA	1	107.690097	BC	0.0146611735691563	0.0103284701580707	-0.0766460429672539	-0.0470344973900998	-0.0195493771637221
scanone	2011	TA	1	107.690097	BD	0.0284037336823452	0.0102594009329174	-0.0766460429672539	-0.0470344973900998	-0.0195493771637221
scanone	2011	TA	1	107.690097	AC	-0.0334365364963317	0.00906847609439057	-0.0766460429672539	-0.0470344973900998	-0.0195493771637221
scanone	2011	TA	1	107.690097	AD	-1.4459921942071e-4	0.00990255585884757	-0.0766460429672539	-0.0470344973900998	-0.0195493771637221
scanone	2011	TA	2	50.25005	BC	0.0146141228761418	0.00876546208117912	0.0320219426166793	0.0975777312627148	0.00413867498092275
scanone	2011	TA	2	50.25005	BD	-0.0321054052647542	0.00975330582030259	0.0320219426166793	0.0975777312627148	0.00413867498092275
scanone	2011	TA	2	50.25005	AD	-0.0181637714468759	0.0105347743289422	0.0320219426166793	0.0975777312627148	0.00413867498092275
scanone	2011	TA	2	50.25005	AC	0.0326944316749429	0.0102537963775973	0.0320219426166793	0.0975777312627148	0.00413867498092275
scanone	2011	TA	8	54.640058	AD	0.00888920832924725	0.0103697060485522	0.0762635146932885	0.010910922878411	0.0248652431698257
scanone	2011	TA	8	54.640058	BC	-0.0237870875781915	0.00965367096302041	0.0762635146932885	0.010910922878411	0.0248652431698257
scanone	2011	TA	8	54.640058	AC	0.0267772913533656	0.00925125621674121	0.0762635146932885	0.010910922878411	0.0248652431698257
scanone	2011	TA	8	54.640058	BD	-0.0168099274324842	0.0109462339744275	0.0762635146932885	0.010910922878411	0.0248652431698257
scanone	2012	TA	5	51.890042	BD	0.0416662499337793	0.0123846656720673	0.0184030674554387	-0.140404812507025	0.0307880399739223
scanone	2012	TA	5	51.890042	AD	0.0354737636745375	0.00986231870405064	0.0184030674554387	-0.140404812507025	0.0307880399739223
scanone	2012	TA	5	51.890042	BC	-0.0439301763066942	0.00998483667747118	0.0184030674554387	-0.140404812507025	0.0307880399739223
scanone	2012	TA	5	51.890042	AC	-0.0193346225920137	0.00986231870405064	0.0184030674554387	-0.140404812507025	0.0307880399739223
scanone	2012	TA	4	28.700032	BD	0.0325303949105442	0.0115331395980224	-0.108501918825727	-0.0114608533323642	0.00272294663463968
scanone	2012	TA	4	28.700032	AC	-0.0274509911685016	0.0103933779157874	-0.108501918825727	-0.0114608533323642	0.00272294663463968
scanone	2012	TA	4	28.700032	AD	-0.0230820378196393	0.0111255313880661	-0.108501918825727	-0.0114608533323642	0.00272294663463968
scanone	2012	TA	4	28.700032	BC	0.0254384949270422	0.0113671864914185	-0.108501918825727	-0.0114608533323642	0.00272294663463968
scanone	2012	TA	11	75.640091	AC	-0.037641257500719	0.0125395861766818	-0.0208875252366453	-0.101987984217128	-0.0218946331440331
scanone	2012	TA	11	75.640091	BC	-0.0162501783103798	0.0103477391370521	-0.0208875252366453	-0.101987984217128	-0.0218946331440331
scanone	2012	TA	11	75.640091	AD	0.0243000511798615	0.0104027567573572	-0.0208875252366453	-0.101987984217128	-0.0218946331440331
scanone	2012	TA	11	75.640091	BD	0.0237964972261676	0.0122082938889243	-0.0208875252366453	-0.101987984217128	-0.0218946331440331
scanone	2012	TA	7	11.640014	AD	-0.0255300362707361	0.0103613976214786	-0.0566556976029015	0.070652577650979	-0.0304561479332473
scanone	2012	TA	7	11.640014	BD	-0.012430261435909	0.0122031435781093	-0.0566556976029015	0.070652577650979	-0.0304561479332473
scanone	2012	TA	7	11.640014	AC	-0.00543182141187027	0.0122031435781093	-0.0566556976029015	0.070652577650979	-0.0304561479332473
scanone	2012	TA	7	11.640014	BC	0.0381241013562042	0.0103613976214786	-0.0566556976029015	0.070652577650979	-0.0304561479332473
scanone	2012	TA	6	45.600059	AD	-0.0452341884129598	0.0121890025785946	-0.0754256177227458	0.0758756810551514	0.0220788344385072
scanone	2012	TA	6	45.600059	BD	0.00351803766766669	0.0113109156959237	-0.0754256177227458	0.0758756810551514	0.0220788344385072
scanone	2012	TA	6	45.600059	AC	0.00374306933386947	0.0101167905535419	-0.0754256177227458	0.0758756810551514	0.0220788344385072
scanone	2012	TA	6	45.600059	BC	0.0304164609759888	0.0113109156959237	-0.0754256177227458	0.0758756810551514	0.0220788344385072
scanone	2013	TA	2	52.480053	BC	1.1473113119098e-4	0.00331603838599968	0.0340307981893923	0.0363583140834718	0.00314174551380693
scanone	2013	TA	2	52.480053	BD	-0.0164935531536414	0.00399672893299398	0.0340307981893923	0.0363583140834718	0.00314174551380693
scanone	2013	TA	2	52.480053	AD	-0.00104902681584874	0.00405683349263654	0.0340307981893923	0.0363583140834718	0.00314174551380693
scanone	2013	TA	2	52.480053	AC	0.0187010029827906	0.00419487843062463	0.0340307981893923	0.0363583140834718	0.00314174551380693
scanone	2013	TA	3	32.77003	AD	-0.00234817403509139	0.00337727925011729	0.0396797054108979	0.0473019055408907	0.00631168452102383
scanone	2013	TA	3	32.77003	BD	-0.0190321844800284	0.00371289832456813	0.0396797054108979	0.0473019055408907	0.00631168452102383
scanone	2013	TA	3	32.77003	AC	0.0244586209958659	0.00414418411753762	0.0396797054108979	0.0473019055408907	0.00631168452102383
scanone	2013	TA	3	32.77003	BC	0.00146292602990501	0.00337792035945285	0.0396797054108979	0.0473019055408907	0.00631168452102383
scanone	2013	TA	12	54.390037	BC	-0.00879896669501604	0.00412770983231469	0.0164988612001827	-0.0280619556091158	-0.00769876995648935
scanone	2013	TA	12	54.390037	BD	0.00138262613129716	0.00406264003460944	0.0164988612001827	-0.0280619556091158	-0.00769876995648935
scanone	2013	TA	12	54.390037	AD	0.0134814417096332	0.0044185673082315	0.0164988612001827	-0.0280619556091158	-0.00769876995648935
scanone	2013	TA	12	54.390037	AC	-0.00439892107316936	0.00390095225593501	0.0164988612001827	-0.0280619556091158	-0.00769876995648935
scanone	2013	TA	6	45.600059	AD	-0.00847289202641299	0.00440802285464418	-0.0339115960634246	0.00763448545205927	-0.00684474684174722
scanone	2013	TA	6	45.600059	BD	0.00506053258442571	0.00409047209343803	-0.0339115960634246	0.00763448545205927	-0.00684474684174722
scanone	2013	TA	6	45.600059	AC	-0.00807802272125696	0.00365862946439732	-0.0339115960634246	0.00763448545205927	-0.00684474684174722
scanone	2013	TA	6	45.600059	BC	0.012300148731329	0.00409047209343803	-0.0339115960634246	0.00763448545205927	-0.00684474684174722
scanone	2013	TA	1	32.270021	AC	0.00131549163916869	0.00438603818306503	0.0264275797647624	-0.0187611364363399	7.7352831448065e-4
scanone	2013	TA	1	32.270021	AD	0.0103092957000983	0.00378366928524858	0.0264275797647624	-0.0187611364363399	7.7352831448065e-4
scanone	2013	TA	1	32.270021	BD	-0.00251773002504253	0.00382844799521182	0.0264275797647624	-0.0187611364363399	7.7352831448065e-4
scanone	2013	TA	1	32.270021	BC	-0.0122850624004528	0.00445621925021555	0.0264275797647624	-0.0187611364363399	7.7352831448065e-4
scanone	2013	TA	4	20.360021	BD	0.0175227752594535	0.00389978216624636	-0.0224913860854905	-0.034705901835831	0.0116235817821777
scanone	2013	TA	4	20.360021	AC	-0.0110758687012072	0.00384812714164616	-0.0224913860854905	-0.034705901835831	0.0116235817821777
scanone	2013	TA	4	20.360021	AD	4.6529132561941e-4	0.00433092420827398	-0.0224913860854905	-0.034705901835831	0.0116235817821777
scanone	2013	TA	4	20.360021	BC	-0.00564196654955085	0.00361748703388624	-0.0224913860854905	-0.034705901835831	0.0116235817821777
scanone	2013	TA	9	26.530024	AC	-9.7865460974516e-4	0.00395506362311719	0.0265285776936322	-0.0217457960008592	-0.0117520688500107
scanone	2013	TA	9	26.530024	BD	-0.00337004545613171	0.00368196385477247	0.0265285776936322	-0.0217457960008592	-0.0117520688500107
scanone	2013	TA	9	26.530024	AD	0.0157702778156898	0.00450946634778179	0.0265285776936322	-0.0217457960008592	-0.0117520688500107
scanone	2013	TA	9	26.530024	BC	-0.00836690903155595	0.00423590605021798	0.0265285776936322	-0.0217457960008592	-0.0117520688500107
scanone	2013	TA	11	26.070026	BD	0.00301380989655755	0.00409414612497803	0.0014827283280262	-0.0121482878054857	0.00176631375844417
scanone	2013	TA	11	26.070026	AC	-0.00231896984217218	0.00457739452263411	0.0014827283280262	-0.0121482878054857	0.00176631375844417
scanone	2013	TA	11	26.070026	BC	-0.00394349088540737	0.00414630295535829	0.0014827283280262	-0.0121482878054857	0.00176631375844417
scanone	2013	TA	11	26.070026	AD	0.00287201718134857	0.00425689043884086	0.0014827283280262	-0.0121482878054857	0.00176631375844417
scanone	all-years	TA	2	52.480053	BC	0.00102932370488683	0.00644230567077113	0.0682158640425763	0.0684221352960031	-0.00151447269850528
scanone	all-years	TA	2	52.480053	BD	-0.0339389802923674	0.00718514732183215	0.0682158640425763	0.0684221352960031	-0.00151447269850528
scanone	all-years	TA	2	52.480053	AD	9.2618807817344e-4	0.0078709345343306	0.0682158640425763	0.0684221352960031	-0.00151447269850528
scanone	all-years	TA	2	52.480053	AC	0.0343800193769224	0.00751830386503227	0.0682158640425763	0.0684221352960031	-0.00151447269850528
scanone	all-years	TA	12	70.320052	BC	-0.0194958972489293	0.00791505628855341	0.0386514021649963	-0.0578500738851724	-0.0104572553027127
scanone	all-years	TA	12	70.320052	BD	0.00420051204230048	0.00690619448189034	0.0386514021649963	-0.0578500738851724	-0.0104572553027127
scanone	all-years	TA	12	70.320052	AC	-0.00539882381778755	0.00720226267995718	0.0386514021649963	-0.0578500738851724	-0.0104572553027127
scanone	all-years	TA	12	70.320052	AD	0.028754840776155	0.0094296670637545	0.0386514021649963	-0.0578500738851724	-0.0104572553027127
scanone	all-years	TA	6	58.660083	BD	0.0102789623649471	0.0082253704889331	-0.0650107705331049	0.0242146601283628	1.6326071917546e-4
scanone	all-years	TA	6	58.660083	AC	-0.0101190928374239	0.00756178904054534	-0.0650107705331049	0.0242146601283628	1.6326071917546e-4
scanone	all-years	TA	6	58.660083	BC	0.0223046620695408	0.00741271211390455	-0.0650107705331049	0.0242146601283628	1.6326071917546e-4
scanone	all-years	TA	6	58.660083	AD	-0.022308053261193	0.00756602186075799	-0.0650107705331049	0.0242146601283628	1.6326071917546e-4
scanone	all-years	TA	10	36.470036	BD	-0.00320641916305806	0.00725092144722984	-0.036805367626113	0.020348995777207	-0.0214191427865558
scanone	all-years	TA	10	36.470036	AC	-0.0114346050875111	0.00930180045877063	-0.036805367626113	0.020348995777207	-0.0214191427865558
scanone	all-years	TA	10	36.470036	BC	0.0176776501188233	0.00711543088501189	-0.036805367626113	0.020348995777207	-0.0214191427865558
scanone	all-years	TA	10	36.470036	AD	-0.0108995315828367	0.00825759801233825	-0.036805367626113	0.020348995777207	-0.0214191427865558
scanone	all-years	TA	3	34.780033	AD	-0.00761625974518562	0.00687537837323892	0.0494169618229739	0.0832385235905597	-6.2330745463772e-4
scanone	all-years	TA	3	34.780033	BD	-0.0326363943839914	0.00728255194761687	0.0494169618229739	0.0832385235905597	-6.2330745463772e-4
scanone	all-years	TA	3	34.780033	AC	0.0336913483227754	0.00756456085910037	0.0494169618229739	0.0832385235905597	-6.2330745463772e-4
scanone	all-years	TA	3	34.780033	BC	0.00929452113860728	0.00711117377819611	0.0494169618229739	0.0832385235905597	-6.2330745463772e-4
scanone	all-years	TA	4	17.980017	BD	0.0362822566324711	0.00777441855531532	-0.0591537797079772	-0.0563694987440232	0.025247015739526
scanone	all-years	TA	4	17.980017	AC	-0.0214793825935291	0.00722492558499391	-0.0591537797079772	-0.0563694987440232	0.025247015739526
scanone	all-years	TA	4	17.980017	AD	-0.00591814109128053	0.00777441855531532	-0.0591537797079772	-0.0563694987440232	0.025247015739526
scanone	all-years	TA	4	17.980017	BC	-0.00452600060930353	0.00691733960659549	-0.0591537797079772	-0.0563694987440232	0.025247015739526
scanone	all-years	TA	7	32.420042	AD	-0.0170599709490287	0.00737819331839715	-0.0210296524366523	0.0447859122730801	7.0299867041383e-4
scanone	all-years	TA	7	32.420042	BD	-0.00619364539549563	0.0086835599925673	-0.0210296524366523	0.0447859122730801	7.0299867041383e-4
scanone	all-years	TA	7	32.420042	BC	0.0158478114058375	0.00715593581563102	-0.0210296524366523	0.0447859122730801	7.0299867041383e-4
scanone	all-years	TA	7	32.420042	AC	0.00568448452271827	0.00835347217539632	-0.0210296524366523	0.0447859122730801	7.0299867041383e-4
scanone	all-years	TA	11	51.94006	AD	0.0273970452101946	0.00739350376867478	0.04738315889058	-0.0549770631032771	-0.00483424672303951
scanone	all-years	TA	11	51.94006	BD	0.00128834240338483	0.00730177263988373	0.04738315889058	-0.0549770631032771	-0.00483424672303951
scanone	all-years	TA	11	51.94006	AC	-0.00250860970296372	0.00881629023990418	0.04738315889058	-0.0549770631032771	-0.00483424672303951
scanone	all-years	TA	11	51.94006	BC	-0.0237830657867339	0.00691791221279263	0.04738315889058	-0.0549770631032771	-0.00483424672303951
scanone	all-years	TA	1	85.570075	BC	0.00643163056297351	0.00858550197702987	-0.0270646729020268	-0.0384829189007886	-0.0288963231328351
scanone	all-years	TA	1	85.570075	AC	-0.0215488674544575	0.00681252754356355	-0.0270646729020268	-0.0384829189007886	-0.0288963231328351
scanone	all-years	TA	1	85.570075	BD	0.0112249284469502	0.00812107184836209	-0.0270646729020268	-0.0384829189007886	-0.0288963231328351
scanone	all-years	TA	1	85.570075	AD	0.0121407535623544	0.00772468014859153	-0.0270646729020268	-0.0384829189007886	-0.0288963231328351
scanone	2012	TY	12	63.060048	BD	-10.0012030528277	2.86670180119892	18.2019606504298	26.0748873200457	6.3658762812766
scanone	2012	TY	12	63.060048	AC	12.1372209324101	2.83890905673035	18.2019606504298	26.0748873200457	6.3658762812766
scanone	2012	TY	12	63.060048	BC	-0.146697533443151	3.314052764784	18.2019606504298	26.0748873200457	6.3658762812766
scanone	2012	TY	12	63.060048	AD	-4.08316086825109	3.55061318860389	18.2019606504298	26.0748873200457	6.3658762812766
scanone	2012	TY	11	20.18002	BD	-13.7995080539318	2.78134843608987	33.0400267813793	14.4895101023702	-11.1237036069506
scanone	2012	TY	11	20.18002	BC	-0.992901199271385	3.08152503924151	33.0400267813793	14.4895101023702	-11.1237036069506
scanone	2012	TY	11	20.18002	AD	8.28235714023318	3.85405852627544	33.0400267813793	14.4895101023702	-11.1237036069506
scanone	2012	TY	11	20.18002	AC	9.96526038794297	2.87749424289152	33.0400267813793	14.4895101023702	-11.1237036069506
scanone	2012	TY	3	52.940053	AD	-4.5449529949755	3.15229323872648	-29.6920054350567	-18.6295490685716	10.1770608991438
scanone	2012	TY	3	52.940053	AC	-8.77119707968942	3.19231157720865	-29.6920054350567	-18.6295490685716	10.1770608991438
scanone	2012	TY	3	52.940053	BC	0.98627518826705	2.81327883048951	-29.6920054350567	-18.6295490685716	10.1770608991438
scanone	2012	TY	3	52.940053	BD	15.3895801721247	3.7236896291152	-29.6920054350567	-18.6295490685716	10.1770608991438
scanone	2012	TY	8	13.890014	AD	-1.10841811468127	3.63730905020107	13.7233593815748	24.6711260289874	-9.1394327470323
scanone	2012	TY	8	13.890014	BD	-12.5398141789848	3.3773143469393	13.7233593815748	24.6711260289874	-9.1394327470323
scanone	2012	TY	8	13.890014	AC	6.65742852629628	2.90336950116483	13.7233593815748	24.6711260289874	-9.1394327470323
scanone	2012	TY	8	13.890014	BC	4.36546520902504	2.97542756184839	13.7233593815748	24.6711260289874	-9.1394327470323
scanone	2012	TY	2	67.310081	BC	1.53694320877599	3.01236914932439	-17.9325491151757	-15.6984987904013	-4.85865507453918
scanone	2012	TY	2	67.310081	BD	6.95686506670704	3.34326566612358	-17.9325491151757	-15.6984987904013	-4.85865507453918
scanone	2012	TY	2	67.310081	AD	0.419918046388783	3.30296919674095	-17.9325491151757	-15.6984987904013	-4.85865507453918
scanone	2012	TY	2	67.310081	AC	-9.85865888608145	3.46587075135634	-17.9325491151757	-15.6984987904013	-4.85865507453918
scanone	2012	TY	4	18.580019	BD	1.71616370429949	3.6458618200564	19.1972773793808	-25.4404514783155	-1.96894378364905
scanone	2012	TY	4	18.580019	AC	-1.40542334516783	3.12730157375899	19.1972773793808	-25.4404514783155	-1.96894378364905
scanone	2012	TY	4	18.580019	AD	12.2992742858144	3.69073033058582	19.1972773793808	-25.4404514783155	-1.96894378364905
scanone	2012	TY	4	18.580019	BC	-10.0195901430337	3.00279632967233	19.1972773793808	-25.4404514783155	-1.96894378364905
scanone	2013	TY	12	42.810024	BC	5.87156768463302	2.95444723894494	14.5133213705159	40.9671502469116	1.42715319075681
scanone	2013	TY	12	42.810024	AD	-7.35534675356487	3.29532688164286	14.5133213705159	40.9671502469116	1.42715319075681
scanone	2013	TY	12	42.810024	AC	13.8418049652694	3.20248208744168	14.5133213705159	40.9671502469116	1.42715319075681
scanone	2013	TY	12	42.810024	BD	-13.8984308434444	3.22352180506575	14.5133213705159	40.9671502469116	1.42715319075681
scanone	2013	TY	7	33.150044	BD	-4.84488887326734	3.6756668828163	-4.22521333439335	35.0367364639943	11.689001716212
scanone	2013	TY	7	33.150044	BC	6.82897850062381	3.05162272509646	-4.22521333439335	35.0367364639943	11.689001716212
scanone	2013	TY	7	33.150044	AC	10.5608726915331	3.42228040776463	-4.22521333439335	35.0367364639943	11.689001716212
scanone	2013	TY	7	33.150044	AD	-12.80199639857	3.13688887008778	-4.22521333439335	35.0367364639943	11.689001716212
scanone	2013	TY	11	43.050051	AD	6.71686054328486	3.95839362714984	24.8147783966735	10.885048905216	-9.32120336819002
scanone	2013	TY	11	43.050051	BD	-10.3511303391469	3.24243460512506	24.8147783966735	10.885048905216	-9.32120336819002
scanone	2013	TY	11	43.050051	AC	7.49878331179785	3.53974345815213	24.8147783966735	10.885048905216	-9.32120336819002
scanone	2013	TY	11	43.050051	BC	-0.248004202443903	3.2600141349072	24.8147783966735	10.885048905216	-9.32120336819002
scanone	2013	TY	6	35.950044	AD	1.08130693779105	3.29822366838257	29.1072421652878	26.4571673558448	-5.82226343771167
scanone	2013	TY	6	35.950044	BD	-16.3834458637087	3.3471886429397	29.1072421652878	26.4571673558448	-5.82226343771167
scanone	2013	TY	6	35.950044	AC	11.3987588968576	2.8769631240306	29.1072421652878	26.4571673558448	-5.82226343771167
scanone	2013	TY	6	35.950044	BC	-0.243730466930454	3.46799178620877	29.1072421652878	26.4571673558448	-5.82226343771167
scanone	2013	TY	3	34.750032	AD	-3.02964701639095	3.30231564348001	-22.2399463162616	-12.1677437374182	0.879618011171074
scanone	2013	TY	3	34.750032	BD	8.53013514732539	3.47623916454023	-22.2399463162616	-12.1677437374182	0.879618011171074
scanone	2013	TY	3	34.750032	AC	-8.67370987951449	3.79777877770544	-22.2399463162616	-12.1677437374182	0.879618011171074
scanone	2013	TY	3	34.750032	BC	2.00645427303078	3.38593180363603	-22.2399463162616	-12.1677437374182	0.879618011171074
scanone	2013	TY	8	36.230034	AD	1.58158418690016	3.82440789311744	16.7537987660046	15.8832594337528	-7.30228653726214
scanone	2013	TY	8	36.230034	BD	-10.4464584647332	3.88762552946786	16.7537987660046	15.8832594337528	-7.30228653726214
scanone	2013	TY	8	36.230034	BC	1.14631452077425	2.95286356362869	16.7537987660046	15.8832594337528	-7.30228653726214
scanone	2013	TY	8	36.230034	AC	5.8720706351455	3.59924185557025	16.7537987660046	15.8832594337528	-7.30228653726214
scanone	2013	TY	2	42.11004	AC	-9.58523760567011	3.6813883832327	-1.52499041466495	-27.9693710154246	-8.78710939148888
scanone	2013	TY	2	42.11004	BC	-4.42918770259319	3.13949856195374	-1.52499041466495	-27.9693710154246	-8.78710939148888
scanone	2013	TY	2	42.11004	BD	5.16194310937465	3.47084625328697	-1.52499041466495	-27.9693710154246	-8.78710939148888
scanone	2013	TY	2	42.11004	AD	8.79300259778661	3.47084625328697	-1.52499041466495	-27.9693710154246	-8.78710939148888
scanone	all-years	TY	12	41.690022	BC	12.126424290696	5.58948598070749	21.254641942563	72.6248265496607	-1.82338933704458
scanone	all-years	TY	12	41.690022	AD	-13.5586680128529	6.47537852979065	21.254641942563	72.6248265496607	-1.82338933704458
scanone	all-years	TY	12	41.690022	AC	21.8420505934552	6.31141828346609	21.254641942563	72.6248265496607	-1.82338933704458
scanone	all-years	TY	12	41.690022	BD	-25.0976836526567	6.39182175779773	21.254641942563	72.6248265496607	-1.82338933704458
scanone	all-years	TY	8	13.890014	AD	16.5955462435037	7.00692389072118	68.4436836819153	24.8167287096833	-22.4439849505361
scanone	all-years	TY	8	13.890014	BD	-28.848288072722	6.78089587742074	68.4436836819153	24.8167287096833	-22.4439849505361
scanone	all-years	TY	8	13.890014	AC	17.7819181230773	5.95099940511942	68.4436836819153	24.8167287096833	-22.4439849505361
scanone	all-years	TY	8	13.890014	BC	-5.21793124261233	5.76467811353759	68.4436836819153	24.8167287096833	-22.4439849505361
scanone	all-years	TY	3	35.940035	AD	-8.88983803033092	5.91613198314221	-55.0535940370912	-39.1177878047101	17.8893556496067
scanone	all-years	TY	3	35.940035	BD	27.581636813018	6.25838300501251	-55.0535940370912	-39.1177878047101	17.8893556496067
scanone	all-years	TY	3	35.940035	AC	-19.5040541078826	6.83171953682068	-55.0535940370912	-39.1177878047101	17.8893556496067
scanone	all-years	TY	3	35.940035	BC	-0.921934914140385	6.21957546002491	-55.0535940370912	-39.1177878047101	17.8893556496067
scanone	all-years	TY	11	20.18002	BD	-23.0301510879116	6.49375007348046	49.9714275135467	25.5536692433434	-20.8748436125489
scanone	all-years	TY	11	20.18002	BC	0.184105340034502	6.60533839913609	49.9714275135467	25.5536692433434	-20.8748436125489
scanone	all-years	TY	11	20.18002	AD	12.3929844751362	7.55812992897212	49.9714275135467	25.5536692433434	-20.8748436125489
scanone	all-years	TY	11	20.18002	AC	14.7323972905334	6.81888285792746	49.9714275135467	25.5536692433434	-20.8748436125489
scanone	all-years	TY	4	85.100083	BC	-15.5871483476532	6.0052964729818	40.5080251628236	13.4269558186573	37.0746782546859
scanone	all-years	TY	4	85.100083	AC	23.2042033611015	6.41993197368567	40.5080251628236	13.4269558186573	37.0746782546859
scanone	all-years	TY	4	85.100083	AD	-2.04661367557009	6.74937056512361	40.5080251628236	13.4269558186573	37.0746782546859
scanone	all-years	TY	4	85.100083	BD	-3.76328712963896	6.57847268551669	40.5080251628236	13.4269558186573	37.0746782546859
scanone	all-years	TY	2	53.560056	BC	-4.11610844215493	5.85546626530554	-22.5343965366442	-45.6473684348592	-6.62086571526625
scanone	all-years	TY	2	53.560056	BD	15.3971429176416	6.43915571089735	-22.5343965366442	-45.6473684348592	-6.62086571526625
scanone	all-years	TY	2	53.560056	AD	7.44037750695258	7.13722080679832	-22.5343965366442	-45.6473684348592	-6.62086571526625
scanone	all-years	TY	2	53.560056	AC	-18.6937395681102	6.84969693831091	-22.5343965366442	-45.6473684348592	-6.62086571526625
scanone	2011	Tacy	3	58.580056	AD	1.26814404495911	0.353207995260298	-2.83674167155478	-8.65905007599281	1.20481664768226
scanone	2011	Tacy	3	58.580056	BC	-1.64301015725991	0.349658076065008	-2.83674167155478	-8.65905007599281	1.20481664768226
scanone	2011	Tacy	3	58.580056	AC	-2.45897266919617	0.412075994470348	-2.83674167155478	-8.65905007599281	1.20481664768226
scanone	2011	Tacy	3	58.580056	BD	3.28892320457763	0.430399339158067	-2.83674167155478	-8.65905007599281	1.20481664768226
scanone	2011	Tacy	11	73.750089	AC	-1.58508178159257	0.56958548479203	-4.79945653645367	0.441778706116808	-1.51339570092145
scanone	2011	Tacy	11	73.750089	BC	1.57134433709499	0.445277522788674	-4.79945653645367	0.441778706116808	-1.51339570092145
scanone	2011	Tacy	11	73.750089	AD	-1.04927328419025	0.443860965880709	-4.79945653645367	0.441778706116808	-1.51339570092145
scanone	2011	Tacy	11	73.750089	BD	0.593757133575859	0.502792523411123	-4.79945653645367	0.441778706116808	-1.51339570092145
scanone	2012	Tacy	3	52.940053	AD	2.68463426287472	0.634595495540743	-0.577278166969897	-10.9777034893199	0.523760961016194
scanone	2012	Tacy	3	52.940053	AC	-2.54233700127713	0.676222101544	-0.577278166969897	-10.9777034893199	0.523760961016194
scanone	2012	Tacy	3	52.940053	BC	-2.51557839830028	0.593531978426478	-0.577278166969897	-10.9777034893199	0.523760961016194
scanone	2012	Tacy	3	52.940053	BD	3.23515382686776	0.780431395490392	-0.577278166969897	-10.9777034893199	0.523760961016194
scanone	2012	Tacy	11	38.690046	AD	-1.43192477879522	0.819237111777643	-6.92237687477565	-0.65989398096798	-1.32604914915417
scanone	2012	Tacy	11	38.690046	BD	1.36623908401553	0.651529142130677	-6.92237687477565	-0.65989398096798	-1.32604914915417
scanone	2012	Tacy	11	38.690046	AC	-2.42489634385629	0.748451572045528	-6.92237687477565	-0.65989398096798	-1.32604914915417
scanone	2012	Tacy	11	38.690046	BC	1.69931666810862	0.719684493693215	-6.92237687477565	-0.65989398096798	-1.32604914915417
scanone	2012	Tacy	7	57.920077	BD	1.13941635392906	0.694163651897584	-1.68018550954592	-6.20944313655106	-3.52620696075732
scanone	2012	Tacy	7	57.920077	BC	-0.202201733967813	0.739869325249337	-1.68018550954592	-6.20944313655106	-3.52620696075732
scanone	2012	Tacy	7	57.920077	AC	-2.80539796911943	0.710816268767354	-1.68018550954592	-6.20944313655106	-3.52620696075732
scanone	2012	Tacy	7	57.920077	AD	2.06242707953476	0.747962713824196	-1.68018550954592	-6.20944313655106	-3.52620696075732
scanone	2012	Tacy	1	85.570075	BC	0.45785973078895	0.787271409722438	-3.94956824644978	-4.64316252212155	-1.59367053205693
scanone	2012	Tacy	1	85.570075	AC	-2.31375965846441	0.656629746808646	-3.94956824644978	-4.64316252212155	-1.59367053205693
scanone	2012	Tacy	1	85.570075	BD	1.98260572582126	0.799868552146949	-3.94956824644978	-4.64316252212155	-1.59367053205693
scanone	2012	Tacy	1	85.570075	AD	0.804656868624833	0.713127469493886	-3.94956824644978	-4.64316252212155	-1.59367053205693
scanone	2012	Tacy	10	0.97	BD	1.42487838629625	0.71105548633586	-5.91120072377999	0.450083187358645	0.902094965750802
scanone	2012	Tacy	10	0.97	BC	1.19887249710017	0.695159042979017	-5.91120072377999	0.450083187358645	0.902094965750802
scanone	2012	Tacy	10	0.97	AC	-1.30568038191442	0.8584911801851	-5.91120072377999	0.450083187358645	0.902094965750802
scanone	2012	Tacy	10	0.97	AD	-1.98176945846914	0.767600869266908	-5.91120072377999	0.450083187358645	0.902094965750802
scanone	2012	Tacy	6	21.610025	AD	2.03797971368436	0.762886720920859	3.89473606401069	-3.23468865859098	-1.14566111731665
scanone	2012	Tacy	6	21.610025	BD	-0.482218876979309	0.835700531739005	3.89473606401069	-3.23468865859098	-1.14566111731665
scanone	2012	Tacy	6	21.610025	AC	-0.152195174269451	0.65390290364645	3.89473606401069	-3.23468865859098	-1.14566111731665
scanone	2012	Tacy	6	21.610025	BC	-1.52673264761647	0.796809192825791	3.89473606401069	-3.23468865859098	-1.14566111731665
scanone	2013	Tacy	3	54.230054	AD	3.18189882009186	0.641555740934289	-1.83367015474598	-14.3306750654196	0.766527244003775
scanone	2013	Tacy	3	54.230054	AC	-3.60017509061604	0.709793828143141	-1.83367015474598	-14.3306750654196	0.766527244003775
scanone	2013	Tacy	3	54.230054	BC	-3.06660363524493	0.648443988345443	-1.83367015474598	-14.3306750654196	0.766527244003775
scanone	2013	Tacy	3	54.230054	BD	4.48199751946674	0.798230103360275	-1.83367015474598	-14.3306750654196	0.766527244003775
scanone	2013	Tacy	7	55.500073	BD	1.94281193468608	0.834079816731274	-5.32528405505703	-4.80912924923784	-2.41819391557798
scanone	2013	Tacy	7	55.500073	BC	0.747344267856143	0.845584909415167	-5.32528405505703	-4.80912924923784	-2.41819391557798
scanone	2013	Tacy	7	55.500073	AC	-3.12439471746136	0.837529144480486	-5.32528405505703	-4.80912924923784	-2.41819391557798
scanone	2013	Tacy	7	55.500073	AD	0.48926686494655097	0.832849221469659	-5.32528405505703	-4.80912924923784	-2.41819391557798
scanone	2013	Tacy	6	0	AD	3.41893964361846	0.771772168615531	6.93143395816722	-4.64005636710817	-2.57394360919461
scanone	2013	Tacy	6	0	BD	-1.33374914006245	0.902679719069812	6.93143395816722	-4.64005636710817	-2.57394360919461
scanone	2013	Tacy	6	0	AC	-0.188060344532931	0.800100809980162	6.93143395816722	-4.64005636710817	-2.57394360919461
scanone	2013	Tacy	6	0	BC	-2.36680551901923	0.787812376771724	6.93143395816722	-4.64005636710817	-2.57394360919461
scanone	2013	Tacy	1	29.040015	AC	-2.73444840677216	0.874153045832403	-1.50736116571699	-6.26586633157472	-2.52834818062908
scanone	2013	Tacy	1	29.040015	AD	1.66265884932974	0.796122692118488	-1.50736116571699	-6.26586633157472	-2.52834818062908
scanone	2013	Tacy	1	29.040015	BD	1.1521653418737	0.808576597275568	-1.50736116571699	-6.26586633157472	-2.52834818062908
scanone	2013	Tacy	1	29.040015	BC	-0.716593733599124	0.936218533932536	-1.50736116571699	-6.26586633157472	-2.52834818062908
scanone	all-years	Tacy	3	47.000051	AD	2.33412644340535	0.656279310210543	-1.72774844044978	-11.6782260061673	0.35005166429775
scanone	all-years	Tacy	3	47.000051	BD	3.37302649577912	0.687548029106706	-1.72774844044978	-11.6782260061673	0.35005166429775
scanone	all-years	Tacy	3	47.000051	AC	-3.32996072752942	0.714172579494494	-1.72774844044978	-11.6782260061673	0.35005166429775
scanone	all-years	Tacy	3	47.000051	BC	-2.64111233945341	0.663695131022129	-1.72774844044978	-11.6782260061673	0.35005166429775
scanone	all-years	Tacy	7	34.800045	BD	3.20291871889351	0.830525975759413	-4.29485272376591	-6.7391867398254	1.31496907447852
scanone	all-years	Tacy	7	34.800045	BC	-0.824159188258443	0.696278691537009	-4.29485272376591	-6.7391867398254	1.31496907447852
scanone	all-years	Tacy	7	34.800045	AC	-2.31410101290214	0.79822315010781	-4.29485272376591	-6.7391867398254	1.31496907447852
scanone	all-years	Tacy	7	34.800045	AD	0.398007819771303	0.749022197217097	-4.29485272376591	-6.7391867398254	1.31496907447852
scanone	all-years	Tacy	1	106.910096	BC	0.0163686207945642	0.812198896981904	-4.10423121891159	-5.13633813144503	-0.469182188599867
scanone	all-years	Tacy	1	106.910096	BD	2.34994659221715	0.801718472133256	-4.10423121891159	-5.13633813144503	-0.469182188599867
scanone	all-years	Tacy	1	106.910096	AC	-2.27033808296116	0.708058582799864	-4.10423121891159	-5.13633813144503	-0.469182188599867
scanone	all-years	Tacy	1	106.910096	AD	0.532422077061285	0.781919898489821	-4.10423121891159	-5.13633813144503	-0.469182188599867
scanone	2011	ULvW	11	30.320034	AD	-0.00962072022732512	0.0127019604839763	-0.114485729530233	-0.0771242711349126	-0.00842598323134223
scanone	2011	ULvW	11	30.320034	BD	0.0434091529221205	0.01132607452388	-0.114485729530233	-0.0771242711349126	-0.00842598323134223
scanone	2011	ULvW	11	30.320034	AC	-0.0523958474104525	0.0127298230096356	-0.114485729530233	-0.0771242711349126	-0.00842598323134223
scanone	2011	ULvW	11	30.320034	BC	0.00906000897033532	0.0112090999463642	-0.114485729530233	-0.0771242711349126	-0.00842598323134223
scanone	2011	ULvW	10	62.450063	BC	0.0403658117696193	0.0114836033031722	-0.079590174958611	0.0796034186863337	-0.00725240991429704
scanone	2011	ULvW	10	62.450063	AC	-0.00305548066683472	0.0122758919273375	-0.079590174958611	0.0796034186863337	-0.00725240991429704
scanone	2011	ULvW	10	62.450063	BD	-0.00306210253069608	0.0124836657719509	-0.079590174958611	0.0796034186863337	-0.00725240991429704
scanone	2011	ULvW	10	62.450063	AD	-0.0392309850528531	0.0121671203664257	-0.079590174958611	0.0796034186863337	-0.00725240991429704
scanone	2011	ULvW	2	74.700085	BC	-0.00790167362555152	0.0115586393228301	-0.0340823115907314	-0.105780994756077	-0.0312127754119977
scanone	2011	ULvW	2	74.700085	BD	0.0293824360464884	0.0111916044005348	-0.0340823115907314	-0.105780994756077	-0.0312127754119977
scanone	2011	ULvW	2	74.700085	AC	-0.0405492171269161	0.0114323116027484	-0.0340823115907314	-0.105780994756077	-0.0312127754119977
scanone	2011	ULvW	2	74.700085	AD	0.0279476679571215	0.0143983912353111	-0.0340823115907314	-0.105780994756077	-0.0312127754119977
scanone	2011	ULvW	8	52.930054	AD	0.0339935139536336	0.0124804896557574	0.0333414288768173	-0.0936627874351522	0.00145598122978063
scanone	2011	ULvW	8	52.930054	BC	-0.0295085942023511	0.0113930761886137	0.0333414288768173	-0.0936627874351522	0.00145598122978063
scanone	2011	ULvW	8	52.930054	AC	-0.0121098891490522	0.0116381166131873	0.0333414288768173	-0.0936627874351522	0.00145598122978063
scanone	2011	ULvW	8	52.930054	BD	0.0180507901301153	0.0135369916741223	0.0333414288768173	-0.0936627874351522	0.00145598122978063
scanone	2012	ULvW	11	30.320034	AD	-0.0271551405667277	0.013876407460533	-0.13182277504473	-0.0517693882905737	0.0187572899048811
scanone	2012	ULvW	11	30.320034	BD	0.0481348919080779	0.0124376279085407	-0.13182277504473	-0.0517693882905737	0.0187572899048811
scanone	2012	ULvW	11	30.320034	AC	-0.043661189759574	0.013546282254747	-0.13182277504473	-0.0517693882905737	0.0187572899048811
scanone	2012	ULvW	11	30.320034	BC	0.0128715528103505	0.0122241409889467	-0.13182277504473	-0.0517693882905737	0.0187572899048811
scanone	2012	ULvW	10	51.790055	BC	0.0512598994341795	0.0112824281789856	-0.0929038130537102	0.0890273192395702	-0.0404446444570106
scanone	2012	ULvW	10	51.790055	AC	-0.0154143293211809	0.0137436044225652	-0.0929038130537102	0.0890273192395702	-0.0404446444570106
scanone	2012	ULvW	10	51.790055	BD	-0.0134760824141109	0.0127535251534653	-0.0929038130537102	0.0890273192395702	-0.0404446444570106
scanone	2012	ULvW	10	51.790055	AD	-0.0397056667124607	0.012934435255486	-0.0929038130537102	0.0890273192395702	-0.0404446444570106
scanone	2012	ULvW	2	73.480084	BC	-0.0176747254598831	0.0117748538462082	-0.053897461165085	-0.11760494904459701	0.0164131558883982
scanone	2012	ULvW	2	73.480084	BD	0.0493343270066146	0.0131928729766062	-0.053897461165085	-0.11760494904459701	0.0164131558883982
scanone	2012	ULvW	2	73.480084	AC	-0.0364168780982265	0.0126597905942378	-0.053897461165085	-0.11760494904459701	0.0164131558883982
scanone	2012	ULvW	2	73.480084	AD	0.014179018479873	0.0140293947363452	-0.053897461165085	-0.11760494904459701	0.0164131558883982
scanone	2012	ULvW	8	58.05006	BD	0.0160721112306134	0.0138582537615798	0.0651948906681872	-0.0829751674951261	0.0333907467086134
scanone	2012	ULvW	8	58.05006	BC	-0.0421108458712563	0.0121403512377556	0.0651948906681872	-0.0829751674951261	0.0333907467086134
scanone	2012	ULvW	8	58.05006	AC	0.00718197281714394	0.0124329317928295	0.0651948906681872	-0.0829751674951261	0.0333907467086134
scanone	2012	ULvW	8	58.05006	AD	0.0319741832104003	0.0142983074924083	0.0651948906681872	-0.0829751674951261	0.0333907467086134
scanone	2013	ULvW	11	21.880021	BD	0.0542066142336288	0.0111250672400248	-0.122918382361531	-0.0861097550753583	0.0197237476040278
scanone	2013	ULvW	11	21.880021	AC	-0.050307454484816	0.0121586574175315	-0.122918382361531	-0.0861097550753583	0.0197237476040278
scanone	2013	ULvW	11	21.880021	BC	0.00128986289393577	0.0121586574175315	-0.122918382361531	-0.0861097550753583	0.0197237476040278
scanone	2013	ULvW	11	21.880021	AD	-0.0171144507491508	0.0126993034968734	-0.122918382361531	-0.0861097550753583	0.0197237476040278
scanone	2013	ULvW	2	78.400089	BC	-0.00851323766197021	0.0115637659872626	-0.0636817765419777	-0.125135574409117	-0.0200677547574194
scanone	2013	ULvW	2	78.400089	BD	0.0440206721638786	0.0126674709618694	-0.0636817765419777	-0.125135574409117	-0.0200677547574194
scanone	2013	ULvW	2	78.400089	AC	-0.0503880033116688	0.0121571602466062	-0.0636817765419777	-0.125135574409117	-0.0200677547574194
scanone	2013	ULvW	2	78.400089	AD	0.0222136612715995	0.0130456874564125	-0.0636817765419777	-0.125135574409117	-0.0200677547574194
scanone	2013	ULvW	10	51.790055	BC	0.0434757137757993	0.011408562937199	-0.0740215314187755	0.0653343324536791	-0.0498761808907681
scanone	2013	ULvW	10	51.790055	AC	-0.0184731423789724	0.0138972545228201	-0.0740215314187755	0.0653343324536791	-0.0498761808907681
scanone	2013	ULvW	10	51.790055	BD	-0.0141295428964242	0.0128961064122227	-0.0740215314187755	0.0653343324536791	-0.0498761808907681
scanone	2013	ULvW	10	51.790055	AD	-0.026202218160428	0.0130790390444661	-0.0740215314187755	0.0653343324536791	-0.0498761808907681
scanone	2013	ULvW	1	83.770073	BC	-0.033844537243265	0.0141404464235224	0.098452043532612707	-0.0124483944987738	0.0120648430142779
scanone	2013	ULvW	1	83.770073	AC	0.0214139060301803	0.0119461385991595	0.098452043532612707	-0.0124483944987738	0.0120648430142779
scanone	2013	ULvW	1	83.770073	BD	-0.0215879184867391	0.0136046857979032	0.098452043532612707	-0.0124483944987738	0.0120648430142779
scanone	2013	ULvW	1	83.770073	AD	0.0216056817724283	0.013154538951491	0.098452043532612707	-0.0124483944987738	0.0120648430142779
scanone	all-years	ULvW	11	17.250019	BD	0.0613764655915995	0.0133004408423902	-0.114697250397769	-0.106984191741427	0.0265829448980525
scanone	all-years	ULvW	11	17.250019	AD	-0.00926363205631102	0.0123948675283916	-0.114697250397769	-0.106984191741427	0.0265829448980525
scanone	all-years	ULvW	11	17.250019	BC	-0.00540710272814031	0.0121844746626859	-0.114697250397769	-0.106984191741427	0.0265829448980525
scanone	all-years	ULvW	11	17.250019	AC	-0.0494642554779983	0.0136260236986139	-0.114697250397769	-0.106984191741427	0.0265829448980525
scanone	all-years	ULvW	2	70.240082	BC	-0.0125748677970939	0.011922768719444	-0.066927551811507	-0.119908749241511	-0.0022171776771678
scanone	all-years	ULvW	2	70.240082	BD	0.0462709179850776	0.012578912079923	-0.066927551811507	-0.119908749241511	-0.0022171776771678
scanone	all-years	ULvW	2	70.240082	AC	-0.0471472325414313	0.0137899113939326	-0.066927551811507	-0.119908749241511	-0.0022171776771678
scanone	all-years	ULvW	2	70.240082	AD	0.013915730917908	0.0147886697897635	-0.066927551811507	-0.119908749241511	-0.0022171776771678
scanone	all-years	ULvW	10	52.800056	BC	0.0569064794587798	0.014083023638433	-0.0993722263102187	0.0851421836947427	-0.0514252259780184
scanone	all-years	ULvW	10	52.800056	AC	-0.0184922466853387	0.0152580779648909	-0.0993722263102187	0.0851421836947427	-0.0514252259780184
scanone	all-years	ULvW	10	52.800056	BD	-0.0113772253776008	0.0125206691171533	-0.0993722263102187	0.0851421836947427	-0.0514252259780184
scanone	all-years	ULvW	10	52.800056	AD	-0.0353507255437009	0.0126928244817905	-0.0993722263102187	0.0851421836947427	-0.0514252259780184
scanone	all-years	ULvW	1	74.000062	BC	-0.0320051687072516	0.014910223363798	0.109104824449105	-0.0235874586525055	-0.0160278876117877
scanone	all-years	ULvW	1	74.000062	AC	0.0145332997114072	0.0121725902731945	0.109104824449105	-0.0235874586525055	-0.0160278876117877
scanone	all-years	ULvW	1	74.000062	BD	-0.0282253831868927	0.0131720925757468	0.109104824449105	-0.0235874586525055	-0.0160278876117877
scanone	all-years	ULvW	1	74.000062	AD	0.0343409728435538	0.0133625392289784	0.109104824449105	-0.0235874586525055	-0.0160278876117877
scanone	2011	UMFM	11	53.000061	AD	-0.00322339953459537	0.0188655967296619	-0.14145297861151	-0.242416986879963	0.0950332084610843
scanone	2011	UMFM	11	53.000061	BD	0.115019694001702	0.0190787740806375	-0.14145297861151	-0.242416986879963	0.0950332084610843
scanone	2011	UMFM	11	53.000061	AC	-0.0769152887440345	0.0235005379971287	-0.14145297861151	-0.242416986879963	0.0950332084610843
scanone	2011	UMFM	11	53.000061	BC	-0.0537054036688217	0.0178974765251866	-0.14145297861151	-0.242416986879963	0.0950332084610843
scanone	2011	UMFM	3	45.51005	AD	-0.0710250707736094	0.0200002565251606	-0.00650918356958054	0.267048349991201	0.0138715159936448
scanone	2011	UMFM	3	45.51005	BD	-0.0608347209919967	0.0203362898583333	-0.00650918356958054	0.267048349991201	0.0138715159936448
scanone	2011	UMFM	3	45.51005	AC	0.0694348622188133	0.0210719622558195	-0.00650918356958054	0.267048349991201	0.0138715159936448
scanone	2011	UMFM	3	45.51005	BC	0.0657536960067812	0.0196374495749204	-0.00650918356958054	0.267048349991201	0.0138715159936448
scanone	2011	UMFM	10	34.830031	BD	0.00355238696546	0.0181536387762287	-0.252136867262779	0.103215861662113	-0.077878532135359
scanone	2011	UMFM	10	34.830031	AC	-0.0709081158348729	0.0240150067964001	-0.252136867262779	0.103215861662113	-0.077878532135359
scanone	2011	UMFM	10	34.830031	BC	0.0940995838641961	0.017455158420165	-0.252136867262779	0.103215861662113	-0.077878532135359
scanone	2011	UMFM	10	34.830031	AD	-0.08357678059825	0.0206143635668204	-0.252136867262779	0.103215861662113	-0.077878532135359
scanone	2011	UMFM	1	100.35009	BC	0.0384663417359896	0.0255285150235363	-0.192731601598075	-0.124602534583952	-0.0535901670708922
scanone	2011	UMFM	1	100.35009	AC	-0.0846945425984939	0.0190277760203715	-0.192731601598075	-0.124602534583952	-0.0535901670708922
scanone	2011	UMFM	1	100.35009	BD	0.0739725254925195	0.0265605277822175	-0.192731601598075	-0.124602534583952	-0.0535901670708922
scanone	2011	UMFM	1	100.35009	AD	0.00440180822892805	0.0208264251889806	-0.192731601598075	-0.124602534583952	-0.0535901670708922
scanone	2012	UMFM	11	28.380033	AD	0.0805386876364121	0.0252191578309211	-0.0683377820249516	-0.422672109588926	0.0231198861386104
scanone	2012	UMFM	11	28.380033	BD	0.126267521718193	0.0249355232076986	-0.0683377820249516	-0.422672109588926	0.0231198861386104
scanone	2012	UMFM	11	28.380033	AC	-0.119237424088746	0.0267735419342491	-0.0683377820249516	-0.422672109588926	0.0231198861386104
scanone	2012	UMFM	11	28.380033	BC	-0.096628476145575	0.0238586017788903	-0.0683377820249516	-0.422672109588926	0.0231198861386104
scanone	2012	UMFM	9	4.560005	AC	0.116649976002635	0.0292388455481551	0.248141645713041	0.138286660292936	0.0580319840718902
scanone	2012	UMFM	9	4.560005	BC	-0.0364368388898307	0.027657179055461	0.248141645713041	0.138286660292936	0.0580319840718902
scanone	2012	UMFM	9	4.560005	BD	-0.0765641770003536	0.0263072247118279	0.248141645713041	0.138286660292936	0.0580319840718902
scanone	2012	UMFM	9	4.560005	AD	0.0184906538202217	0.0292388455481551	0.248141645713041	0.138286660292936	0.0580319840718902
scanone	2012	UMFM	10	28.970023	BD	-0.0106798666309434	0.0277337401300998	-0.188782445854893	0.0851752965666042	-0.100316614030111
scanone	2012	UMFM	10	28.970023	AC	-0.0624834412750878	0.0341905243281195	-0.188782445854893	0.0851752965666042	-0.100316614030111
scanone	2012	UMFM	10	28.970023	BC	0.0820660886674142	0.0254205644675178	-0.188782445854893	0.0851752965666042	-0.100316614030111
scanone	2012	UMFM	10	28.970023	AD	-0.0549127825433344	0.0302102452768086	-0.188782445854893	0.0851752965666042	-0.100316614030111
scanone	2012	UMFM	6	30.540034	AD	0.119356292331522	0.0291094575456186	0.209876410565697	-0.257806451030668	-0.0116223587529423
scanone	2012	UMFM	6	30.540034	AC	-0.015358112560283	0.0239764893448764	0.209876410565697	-0.257806451030668	-0.0116223587529423
scanone	2012	UMFM	6	30.540034	BC	-0.114485138466661	0.0306619881602897	0.209876410565697	-0.257806451030668	-0.0116223587529423
scanone	2012	UMFM	6	30.540034	BD	0.00860690767220253	0.0303877730201561	0.209876410565697	-0.257806451030668	-0.0116223587529423
scanone	2012	UMFM	8	32.640033	AD	0.0524398331954496	0.0321904999103525	0.234259652634834	0.0533190981574142	-0.0227714340079699
scanone	2012	UMFM	8	32.640033	BD	-0.0760757101259525	0.0316721566917308	0.234259652634834	0.0533190981574142	-0.0227714340079699
scanone	2012	UMFM	8	32.640033	BC	-0.0380304440432604	0.0260033730373573	0.234259652634834	0.0533190981574142	-0.0227714340079699
scanone	2012	UMFM	8	32.640033	AC	0.0677136652701718	0.0294925583478776	0.234259652634834	0.0533190981574142	-0.0227714340079699
scanone	2012	UMFM	1	82.850072	BC	-0.00479056006375668	0.0328297609251964	-0.0991448598874473	-0.0650463117137787	0.0622145699732939
scanone	2012	UMFM	1	82.850072	AC	-0.0232557050208334	0.0271166607890831	-0.0991448598874473	-0.0650463117137787	0.0622145699732939
scanone	2012	UMFM	1	82.850072	BD	0.0588398807797796	0.0313087617736377	-0.0991448598874473	-0.0650463117137787	0.0622145699732939
scanone	2012	UMFM	1	82.850072	AD	-0.021839834150591	0.0297661334413991	-0.0991448598874473	-0.0650463117137787	0.0622145699732939
scanone	2013	UMFM	11	44.640053	AD	-0.0306146123268028	0.0177624439683459	-0.161343609775727	-0.136215065798178	0.075657329491579
scanone	2013	UMFM	11	44.640053	BD	0.0878858573068505	0.014917293482448	-0.161343609775727	-0.136215065798178	0.075657329491579
scanone	2013	UMFM	11	44.640053	AC	-0.0608934804801025	0.0164448276469784	-0.161343609775727	-0.136215065798178	0.075657329491579
scanone	2013	UMFM	11	44.640053	BC	-0.0180503403380283	0.0153573334932659	-0.161343609775727	-0.136215065798178	0.075657329491579
scanone	2013	UMFM	6	31.910037	AD	0.0557300873079893	0.0173305740887961	0.0562789252736718	-0.205453741003987	0.0463603676201986
scanone	2013	UMFM	6	31.910037	AC	-0.0238165993839049	0.0143928113634227	0.0562789252736718	-0.205453741003987	0.0463603676201986
scanone	2013	UMFM	6	31.910037	BC	-0.0751362458308401	0.0178950990307705	0.0562789252736718	-0.205453741003987	0.0463603676201986
scanone	2013	UMFM	6	31.910037	BD	0.0507708084812527	0.0178605845020829	0.0562789252736718	-0.205453741003987	0.0463603676201986
scanone	2013	UMFM	10	49.320053	BC	0.0266831900061805	0.0157825384547849	-0.148632042511772	-0.0357112410032249	-0.0116487290004681
scanone	2013	UMFM	10	49.320053	AC	-0.0534571957499397	0.0192253796669849	-0.148632042511772	-0.0357112410032249	-0.0116487290004681
scanone	2013	UMFM	10	49.320053	BD	0.0387144460075589	0.0175976594908214	-0.148632042511772	-0.0357112410032249	-0.0116487290004681
scanone	2013	UMFM	10	49.320053	AD	-0.0297772107480932	0.0183576173671306	-0.148632042511772	-0.0357112410032249	-0.0116487290004681
scanone	2013	UMFM	1	48.48004	AC	-0.0207701637602104	0.0165819762743645	0.109561054401723	-0.156612909741817	-0.0269644653543216
scanone	2013	UMFM	1	48.48004	AD	0.0710185237878587	0.017439775608793	0.109561054401723	-0.156612909741817	-0.0269644653543216
scanone	2013	UMFM	1	48.48004	BD	0.00275576390983662	0.0172668316279508	0.109561054401723	-0.156612909741817	-0.0269644653543216
scanone	2013	UMFM	1	48.48004	BC	-0.0620684582839109	0.0183094579940822	0.109561054401723	-0.156612909741817	-0.0269644653543216
scanone	2013	UMFM	8	51.810051	AD	-0.00710354613280522	0.0182282868398595	-0.0408738460447931	-0.0956841466564097	0.104817066245074
scanone	2013	UMFM	8	51.810051	BC	-0.0345086964386135	0.0160101197723907	-0.0408738460447931	-0.0956841466564097	0.104817066245074
scanone	2013	UMFM	8	51.810051	AC	-0.002537086338473	0.0173974885697597	-0.0408738460447931	-0.0956841466564097	0.104817066245074
scanone	2013	UMFM	8	51.810051	BD	0.0657419100121284	0.0200253851304537	-0.0408738460447931	-0.0956841466564097	0.104817066245074
scanone	2013	UMFM	9	6.820007	AC	0.0693568007937181	0.0171286060938725	0.150207085137899	0.0598566007766547	0.0636448213478731
scanone	2013	UMFM	9	6.820007	BC	-0.0375691524491679	0.01686494459756	0.150207085137899	0.0598566007766547	0.0636448213478731
scanone	2013	UMFM	9	6.820007	BD	-0.0356750421635587	0.0167525579871054	0.150207085137899	0.0598566007766547	0.0636448213478731
scanone	2013	UMFM	9	6.820007	AD	0.00760608973145418	0.0184522103402504	0.150207085137899	0.0598566007766547	0.0636448213478731
scanone	2013	UMFM	4	33.86004	BD	0.0012585826743737	0.0178211156555112	0.116425424445331	-0.043075422797821	0.0862852082958787
scanone	2013	UMFM	4	33.86004	AC	0.0379335834981286	0.0164991470742436	0.116425424445331	-0.043075422797821	0.0862852082958787
scanone	2013	UMFM	4	33.86004	AD	0.0163286907490998	0.0180739100643171	0.116425424445331	-0.043075422797821	0.0862852082958787
scanone	2013	UMFM	4	33.86004	BC	-0.0634217328724761	0.0180739100643171	0.116425424445331	-0.043075422797821	0.0862852082958787
scanone	all-years	UMFM	11	38.070045	AD	0.0047770568221378	0.0240921536151703	-0.129698182891483	-0.322505066623981	0.143501413410206
scanone	all-years	UMFM	11	38.070045	BD	0.141376854972982	0.0204428702336099	-0.129698182891483	-0.322505066623981	0.143501413410206
scanone	all-years	UMFM	11	38.070045	AC	-0.0847247697847499	0.0228558237487793	-0.129698182891483	-0.322505066623981	0.143501413410206
scanone	all-years	UMFM	11	38.070045	BC	-0.0916263850441115	0.0223050000637326	-0.129698182891483	-0.322505066623981	0.143501413410206
scanone	all-years	UMFM	10	46.350049	BC	0.0875429382964401	0.0230009828005172	-0.227505188055166	0.0907296181911624	-0.0652242991195022
scanone	all-years	UMFM	10	46.350049	AC	-0.0588218052908939	0.0283122526690565	-0.227505188055166	0.0907296181911624	-0.0652242991195022
scanone	all-years	UMFM	10	46.350049	BD	0.00956597964110783	0.0242451646906642	-0.227505188055166	0.0907296181911624	-0.0652242991195022
scanone	all-years	UMFM	10	46.350049	AD	-0.071574464826724	0.02571588054563	-0.227505188055166	0.0907296181911624	-0.0652242991195022
scanone	all-years	UMFM	6	30.540034	AD	0.0969622636498293	0.0253787390270095	0.156869312048649	-0.279149960991117	0.0479013696201695
scanone	all-years	UMFM	6	30.540034	AC	-0.0186620320356444	0.0219295533850031	0.156869312048649	-0.279149960991117	0.0479013696201695
scanone	all-years	UMFM	6	30.540034	BC	-0.121047372870053	0.0266862929523677	0.156869312048649	-0.279149960991117	0.0479013696201695
scanone	all-years	UMFM	6	30.540034	BD	0.0424782924355897	0.0272369861484211	0.156869312048649	-0.279149960991117	0.0479013696201695
scanone	all-years	UMFM	9	13.930015	AC	0.0826236570189199	0.0252996616395896	0.205093101409245	0.049264863084294	0.0598041020540454
scanone	all-years	UMFM	9	13.930015	BC	-0.0498249447127255	0.025010513153264	0.205093101409245	0.049264863084294	0.0598041020540454
scanone	all-years	UMFM	9	13.930015	BD	-0.0445553252278498	0.0234619410110681	0.205093101409245	0.049264863084294	0.0598041020540454
scanone	all-years	UMFM	9	13.930015	AD	0.0280891744497502	0.0297966948807663	0.205093101409245	0.049264863084294	0.0598041020540454
scanone	all-years	UMFM	1	100.35009	BC	0.0629271986977588	0.0276528434842434	-0.214842444519868	-0.0889194676398671	-0.0936877869309388
scanone	all-years	UMFM	1	100.35009	AC	-0.0913379170276447	0.0229839364319901	-0.214842444519868	-0.0889194676398671	-0.0936877869309388
scanone	all-years	UMFM	1	100.35009	BD	0.060543039052223	0.0289260021141962	-0.214842444519868	-0.0889194676398671	-0.0936877869309388
scanone	all-years	UMFM	1	100.35009	AD	-3.42897422417577e-5	0.0246401030175552	-0.214842444519868	-0.0889194676398671	-0.0936877869309388
scanone	2012	UBL	11	28.380033	AD	0.127844979950751	0.214371705931158	-1.20957555856167	-2.32938862994961	0.541354151644279
scanone	2012	UBL	11	28.380033	BD	1.00330983505373	0.198851021100727	-1.20957555856167	-2.32938862994961	0.541354151644279
scanone	2012	UBL	11	28.380033	AC	-0.766172259201913	0.219493678305482	-1.20957555856167	-2.32938862994961	0.541354151644279
scanone	2012	UBL	11	28.380033	BC	-0.432061555743215	0.189101807017657	-1.20957555856167	-2.32938862994961	0.541354151644279
scanone	2012	UBL	2	74.700085	BC	-0.186460303582702	0.203205746355505	-0.392533879134723	-1.904953419566	-0.566766418928849
scanone	2012	UBL	2	74.700085	BD	0.482633196735874	0.205794458951839	-0.392533879134723	-1.904953419566	-0.566766418928849
scanone	2012	UBL	2	74.700085	AC	-0.666110452614488	0.200712329884602	-0.392533879134723	-1.904953419566	-0.566766418928849
scanone	2012	UBL	2	74.700085	AD	0.569749466632937	0.242877321625248	-0.392533879134723	-1.904953419566	-0.566766418928849
scanone	2012	UBL	10	52.800056	BC	0.933289837012417	0.215716154887105	-1.81473994679382	1.41637609193878	-0.762740523233561
scanone	2012	UBL	10	52.800056	AC	-0.355450398001275	0.233884402718998	-1.81473994679382	1.41637609193878	-0.762740523233561
scanone	2012	UBL	10	52.800056	BD	-0.156268470573755	0.209000393415973	-1.81473994679382	1.41637609193878	-0.762740523233561
scanone	2012	UBL	10	52.800056	AD	-0.682268182353887	0.215450116455285	-1.81473994679382	1.41637609193878	-0.762740523233561
scanone	2012	UBL	9	3.370003	AC	0.799301182721137	0.222633975814893	1.12671261980897	1.45494104292674	0.506765147702429
scanone	2012	UBL	9	3.370003	BC	-0.017437701034562	0.21059065833501	1.12671261980897	1.45494104292674	0.506765147702429
scanone	2012	UBL	9	3.370003	BD	-0.491525648646718	0.20273978061298	1.12671261980897	1.45494104292674	0.506765147702429
scanone	2012	UBL	9	3.370003	AD	-0.181551912593447	0.219430442240358	1.12671261980897	1.45494104292674	0.506765147702429
scanone	2012	UBL	8	36.230034	AD	0.444504130993446	0.236929571393193	1.5868848480874	-0.137838609115015	0.162411874430028
scanone	2012	UBL	8	36.230034	BD	-0.267732355835241	0.240846027980356	1.5868848480874	-0.137838609115015	0.162411874430028
scanone	2012	UBL	8	36.230034	BC	-0.417857597607763	0.182935690456081	1.5868848480874	-0.137838609115015	0.162411874430028
scanone	2012	UBL	8	36.230034	AC	0.456790763650953	0.222980093654596	1.5868848480874	-0.137838609115015	0.162411874430028
scanone	2013	UBL	11	30.320034	AD	-0.0556904316019741	0.139610338299069	-1.24729630926909	-1.38257160977266	0.251918861623171
scanone	2013	UBL	11	30.320034	BD	0.693917153844157	0.122911011111012	-1.24729630926909	-1.38257160977266	0.251918861623171
scanone	2013	UBL	11	30.320034	AC	-0.621016805676716	0.137407468853253	-1.24729630926909	-1.38257160977266	0.251918861623171
scanone	2013	UBL	11	30.320034	BC	-0.123328081853756	0.122842257136013	-1.24729630926909	-1.38257160977266	0.251918861623171
scanone	2013	UBL	10	51.790055	BC	0.567338704734224	0.118414528830099	-1.37920392296044	0.661904283712241	-0.448177055814262
scanone	2013	UBL	10	51.790055	AC	-0.346351784653127	0.144245761311963	-1.37920392296044	0.661904283712241	-0.448177055814262
scanone	2013	UBL	10	51.790055	BD	0.0122980349709724	0.133854401553672	-1.37920392296044	0.661904283712241	-0.448177055814262
scanone	2013	UBL	10	51.790055	AD	-0.453215398602117	0.135753140384671	-1.37920392296044	0.661904283712241	-0.448177055814262
scanone	2013	UBL	8	20.010019	AD	0.620714879337917	0.156555668227259	1.25293421460495	-0.914326921482927	-0.0649620234689449
scanone	2013	UBL	8	20.010019	BD	-0.0382332396990315	0.139348516788853	1.25293421460495	-0.914326921482927	-0.0649620234689449
scanone	2013	UBL	8	20.010019	AC	0.131070406861981	0.131921952840065	1.25293421460495	-0.914326921482927	-0.0649620234689449
scanone	2013	UBL	8	20.010019	BC	-0.462915688706022	0.121952572229649	1.25293421460495	-0.914326921482927	-0.0649620234689449
scanone	2013	UBL	2	74.700085	BC	-0.150930093711276	0.135228279039271	-0.169792867988156	-1.1472033380024	-0.257373465170298
scanone	2013	UBL	2	74.700085	BD	0.293984842704776	0.136951001726045	-0.169792867988156	-1.1472033380024	-0.257373465170298
scanone	2013	UBL	2	74.700085	AC	-0.364513260290503	0.133568973511078	-0.169792867988156	-1.1472033380024	-0.257373465170298
scanone	2013	UBL	2	74.700085	AD	0.337775141295847	0.161628707898792	-0.169792867988156	-1.1472033380024	-0.257373465170298
scanone	all-years	UBL	11	30.320034	AD	0.0438723061350673	0.202773311972523	-1.58394850944725	-2.24821664638176	0.335609374373014
scanone	all-years	UBL	11	30.320034	BD	1.0036512480452	0.183094086242061	-1.58394850944725	-2.24821664638176	0.335609374373014
scanone	all-years	UBL	11	30.320034	AC	-0.912431329869307	0.204795031839321	-1.58394850944725	-2.24821664638176	0.335609374373014
scanone	all-years	UBL	11	30.320034	BC	-0.288261762332187	0.185520755359046	-1.58394850944725	-2.24821664638176	0.335609374373014
scanone	all-years	UBL	10	51.790055	BC	0.897165694169237	0.176121662622171	-1.94211309848497	1.08763292483997	-0.844150968103055
scanone	all-years	UBL	10	51.790055	AC	-0.495966339124777	0.218947955783927	-1.94211309848497	1.08763292483997	-0.844150968103055
scanone	all-years	UBL	10	51.790055	BD	-0.0687262523022762	0.196429149535988	-1.94211309848497	1.08763292483997	-0.844150968103055
scanone	all-years	UBL	10	51.790055	AD	-0.617707317493235	0.191806639691843	-1.94211309848497	1.08763292483997	-0.844150968103055
scanone	all-years	UBL	2	70.540083	BC	-0.102632020852494	0.188617149442437	-0.895513871012487	-1.79695282762024	-0.461207943880659
scanone	all-years	UBL	2	70.540083	BD	0.565240421017295	0.200569101417865	-0.895513871012487	-1.79695282762024	-0.461207943880659
scanone	all-years	UBL	2	70.540083	AC	-0.780992928299067	0.217677456144235	-0.895513871012487	-1.79695282762024	-0.461207943880659
scanone	all-years	UBL	2	70.540083	AD	0.34808745745138	0.229857108458003	-0.895513871012487	-1.79695282762024	-0.461207943880659
scanone	all-years	UBL	8	32.050032	AD	0.794324255650129	0.225005204944658	1.4269720182593	-1.09937441388647	-0.451991539172698
scanone	all-years	UBL	8	32.050032	BD	-0.145157523065871	0.22185812401088	1.4269720182593	-1.09937441388647	-0.451991539172698
scanone	all-years	UBL	8	32.050032	BC	-0.468848960422756	0.188252860739303	1.4269720182593	-1.09937441388647	-0.451991539172698
scanone	all-years	UBL	8	32.050032	AC	0.0186412791205456	0.194168000235515	1.4269720182593	-1.09937441388647	-0.451991539172698
scanone	2011	UBBL	7	54.490072	BD	-0.00565853617829844	8.3491177496646e-4	0.00910085711712124	0.01278473965623	-6.4144416268549e-4
scanone	2011	UBBL	7	54.490072	BC	0.00105455573115931	8.5605212744294e-4	0.00910085711712124	0.01278473965623	-6.4144416268549e-4
scanone	2011	UBBL	7	54.490072	AC	0.00528426220837718	8.2514584187116e-4	0.00910085711712124	0.01278473965623	-6.4144416268549e-4
scanone	2011	UBBL	7	54.490072	AD	-7.8738553839507e-4	8.0032869482618e-4	0.00910085711712124	0.01278473965623	-6.4144416268549e-4
scanone	2011	UBBL	5	47.120032	BD	-0.00433051317313242	9.6708739640155e-4	0.00135728230802312	0.0140382081510523	-3.5699440143878e-4
scanone	2011	UBBL	5	47.120032	AD	-0.00347337481840147	8.8067010375383e-4	0.00135728230802312	0.0140382081510523	-3.5699440143878e-4
scanone	2011	UBBL	5	47.120032	BC	0.00286708810311314	8.2253853427778e-4	0.00135728230802312	0.0140382081510523	-3.5699440143878e-4
scanone	2011	UBBL	5	47.120032	AC	0.00336723205640531	8.3143110119366e-4	0.00135728230802312	0.0140382081510523	-3.5699440143878e-4
scanone	2011	UBBL	9	75.260066	BC	5.8918429756197e-5	0.00114226757932485	0.00433476020367875	0.0053287341283732	0.00114996610710594
scanone	2011	UBBL	9	75.260066	AC	0.00280128158514854	9.480744451088e-4	0.00433476020367875	0.0053287341283732	0.00114996610710594
scanone	2011	UBBL	9	75.260066	BD	-0.00203046558087744	8.5756560211371e-4	0.00433476020367875	0.0053287341283732	0.00114996610710594
scanone	2011	UBBL	9	75.260066	AD	-4.3806853259102e-4	0.0010455572923162	0.00433476020367875	0.0053287341283732	0.00114996610710594
scanone	2011	UBBL	6	19.740022	AD	0.00217185441088486	0.00100989430888591	0.0079964710385114	9.0681962419109e-4	-0.00228265209506699
scanone	2011	UBBL	6	19.740022	BD	-0.00296770715590433	0.00103682955008885	0.0079964710385114	9.0681962419109e-4	-0.00228265209506699
scanone	2011	UBBL	6	19.740022	AC	0.00148393817544691	8.6630394781166e-4	0.0079964710385114	9.0681962419109e-4	-0.00228265209506699
scanone	2011	UBBL	6	19.740022	BC	-0.00137297129627529	0.00100989430888591	0.0079964710385114	9.0681962419109e-4	-0.00228265209506699
scanone	2011	UBBL	11	54.190063	AC	0.00221404502047281	0.00114234144940616	0.00324659335865138	0.00795485899544714	-0.00254474427547384
scanone	2011	UBBL	11	54.190063	BD	-0.00338668115657645	9.7715764525561e-4	0.00324659335865138	0.00795485899544714	-0.00254474427547384
scanone	2011	UBBL	11	54.190063	AD	-4.9101233951384e-4	9.2252394349675e-4	0.00324659335865138	0.00795485899544714	-0.00254474427547384
scanone	2011	UBBL	11	54.190063	BC	0.00186312047888404	8.7613589700368e-4	0.00324659335865138	0.00795485899544714	-0.00254474427547384
scanone	2011	UBBL	4	7.160007	BD	-0.00261766984075707	9.7153433583668e-4	-0.00236031376373251	0.00915376668516881	-0.00289265092494072
scanone	2011	UBBL	4	7.160007	AC	7.7905661996107e-4	9.1597135603425e-4	-0.00236031376373251	0.00915376668516881	-0.00289265092494072
scanone	2011	UBBL	4	7.160007	AD	-0.00235150126015297	0.00101015330156321	-0.00236031376373251	0.00915376668516881	-0.00289265092494072
scanone	2011	UBBL	4	7.160007	BC	0.00340553896429769	9.0596043953826e-4	-0.00236031376373251	0.00915376668516881	-0.00289265092494072
scanone	2011	UBBL	12	50.470034	BC	0.00140880312164829	8.9832921856027e-4	-0.00289557324206525	0.00593917361253813	0.00224164503280176
scanone	2011	UBBL	12	50.470034	BD	-4.3996116821989e-4	0.00102727876314168	-0.00289557324206525	0.00593917361253813	0.00224164503280176
scanone	2011	UBBL	12	50.470034	AD	-0.0030085703056534	0.00110022410325291	-0.00289557324206525	0.00593917361253813	0.00224164503280176
scanone	2011	UBBL	12	50.470034	AC	0.00108183901701655	9.671509780474e-4	-0.00289557324206525	0.00593917361253813	0.00224164503280176
scanone	all-years	UBBL	11	60.600075	AC	0.0367558436881843	0.00759922474174237	0.0222345336377803	0.0954586382546206	0.0190661640481114
scanone	all-years	UBBL	11	60.600075	BD	-0.0220907422580161	0.00633775344606996	0.0222345336377803	0.0954586382546206	0.0190661640481114
scanone	all-years	UBBL	11	60.600075	AD	-0.0205065574631817	0.0065428413339264	0.0222345336377803	0.0954586382546206	0.0190661640481114
scanone	all-years	UBBL	11	60.600075	BC	0.0161054948452385	0.00635059266052402	0.0222345336377803	0.0954586382546206	0.0190661640481114
scanone	all-years	UBBL	7	68.540087	BC	0.0234372074915941	0.00722311828500607	0.012679361615273	0.0788347850131949	-0.0244170867001724
scanone	all-years	UBBL	7	68.540087	BD	-0.0281887283650895	0.00663758763884253	0.012679361615273	0.0788347850131949	-0.0244170867001724
scanone	all-years	UBBL	7	68.540087	AC	0.0175683449491444	0.00671259100979302	0.012679361615273	0.0788347850131949	-0.0244170867001724
scanone	all-years	UBBL	7	68.540087	AD	-0.00964050420736682	0.00695383844668993	0.012679361615273	0.0788347850131949	-0.0244170867001724
scanone	all-years	UBBL	5	23.410011	BD	-0.0196443515423914	0.00717924384916824	-0.0100907829166272	0.0799889222097021	-8.4841459708047e-4
scanone	all-years	UBBL	5	23.410011	AD	-0.0242655357021648	0.00727309415728341	-0.0100907829166272	0.0799889222097021	-8.4841459708047e-4
scanone	all-years	UBBL	5	23.410011	AC	0.015304718104146	0.00737072395063096	-0.0100907829166272	0.0799889222097021	-8.4841459708047e-4
scanone	all-years	UBBL	5	23.410011	BC	0.0207743168609998	0.00610118407995831	-0.0100907829166272	0.0799889222097021	-8.4841459708047e-4
scanone	2011	UBM	3	45.51005	AD	-0.0601930687135899	0.0231133507769609	0.0288218660666964	0.27889568412903	-0.00520665940323379
scanone	2011	UBM	3	45.51005	BD	-0.077207331448555	0.0236821758235462	0.0288218660666964	0.27889568412903	-0.00520665940323379
scanone	2011	UBM	3	45.51005	AC	0.076651443649308093	0.0245845178891964	0.0288218660666964	0.27889568412903	-0.00520665940323379
scanone	2011	UBM	3	45.51005	BC	0.0648438403175769	0.0228769909157211	0.0288218660666964	0.27889568412903	-0.00520665940323379
scanone	2011	UBM	11	53.000061	AD	0.0297506618515061	0.0215057020354075	-0.101722826739853	-0.313921601346656	0.0718032659004601
scanone	2011	UBM	11	53.000061	BD	0.116513708171663	0.0217487120316708	-0.101722826739853	-0.313921601346656	0.0718032659004601
scanone	2011	UBM	11	53.000061	AC	-0.0913085058715919	0.0267892701768295	-0.101722826739853	-0.313921601346656	0.0718032659004601
scanone	2011	UBM	11	53.000061	BC	-0.0763487254518954	0.020402100333842	-0.101722826739853	-0.313921601346656	0.0718032659004601
scanone	2011	UBM	10	35.900034	BD	0.016152587602904	0.0207297704040666	-0.297574117898451	0.0792655992250245	-0.0871705709566389
scanone	2011	UBM	10	35.900034	AC	-0.0930016717338094	0.0271608231402406	-0.297574117898451	0.0792655992250245	-0.0871705709566389
scanone	2011	UBM	10	35.900034	BC	0.0993706726937357	0.020258989462656	-0.297574117898451	0.0792655992250245	-0.0871705709566389
scanone	2011	UBM	10	35.900034	AD	-0.0890491858680022	0.0240459015421168	-0.297574117898451	0.0792655992250245	-0.0871705709566389
scanone	2011	UBM	6	7.850012	AD	0.012924499873942	0.0255472009878237	-0.0518593832487482	-0.109071048431142	0.0146316674098809
scanone	2011	UBM	6	7.850012	BD	0.0461700252032565	0.0277435300662278	-0.0518593832487482	-0.109071048431142	0.0146316674098809
scanone	2011	UBM	6	7.850012	AC	-0.0342951906366886	0.025943785363708	-0.0518593832487482	-0.109071048431142	0.0146316674098809
scanone	2011	UBM	6	7.850012	BC	-0.015681332717255	0.024263533668072	-0.0518593832487482	-0.109071048431142	0.0146316674098809
scanone	2011	UBM	1	100.35009	BC	0.0682985171694912	0.0251502367175977	-0.245753474929826	-0.0974047675289233	-0.0888504397108535
scanone	2011	UBM	1	100.35009	AC	-0.0990034401508486	0.0214472982233773	-0.245753474929826	-0.0974047675289233	-0.0888504397108535
scanone	2011	UBM	1	100.35009	BD	0.0725756810785261	0.0270063173795486	-0.245753474929826	-0.0974047675289233	-0.0888504397108535
scanone	2011	UBM	1	100.35009	AD	-0.00587583653096018	0.0228244304344537	-0.245753474929826	-0.0974047675289233	-0.0888504397108535
scanone	2011	UBM	9	77.130067	BC	-0.0616520214353963	0.027867187981594	0.141956305652767	-0.049377013228551	0.0482247782628222
scanone	2011	UBM	9	77.130067	AC	0.0334385205223983	0.0247798331563592	0.141956305652767	-0.049377013228551	0.0482247782628222
scanone	2011	UBM	9	77.130067	BD	-0.0128511256897097	0.0225336183222599	0.141956305652767	-0.049377013228551	0.0482247782628222
scanone	2011	UBM	9	77.130067	AD	0.0340146380052627	0.026019581208346	0.141956305652767	-0.049377013228551	0.0482247782628222
scanone	2012	UBM	11	38.070045	AD	0.0724592541734915	0.029962705066736	-0.0437286528597182	-0.468807304565837	0.114368004221582
scanone	2012	UBM	11	38.070045	BD	0.151507582714142	0.0251498574649867	-0.0437286528597182	-0.468807304565837	0.114368004221582
scanone	2012	UBM	11	38.070045	AC	-0.104760395998636	0.0274259073329927	-0.0437286528597182	-0.468807304565837	0.114368004221582
scanone	2012	UBM	11	38.070045	BC	-0.140080071679568	0.0278042135807599	-0.0437286528597182	-0.468807304565837	0.114368004221582
scanone	2012	UBM	9	26.530024	AC	0.1103048677847	0.031100188946475	0.198913699699508	0.196737126642354	0.0342760549540693
scanone	2012	UBM	9	26.530024	BD	-0.0875205453862313	0.0289527002570098	0.198913699699508	0.196737126642354	0.0342760549540693
scanone	2012	UBM	9	26.530024	AD	-0.00520172301351195	0.0354596711527107	0.198913699699508	0.196737126642354	0.0342760549540693
scanone	2012	UBM	9	26.530024	BC	-0.00629000954208897	0.0333085611445781	0.198913699699508	0.196737126642354	0.0342760549540693
scanone	2012	UBM	10	46.350049	BC	0.107529376526589	0.0286860546973567	-0.256028447127133	0.158260386533011	-0.0580145776083447
scanone	2012	UBM	10	46.350049	AC	-0.0494921358411495	0.0345617904043068	-0.256028447127133	0.158260386533011	-0.0580145776083447
scanone	2012	UBM	10	46.350049	BD	-6.0810554408866e-4	0.0308137656694288	-0.256028447127133	0.158260386533011	-0.0580145776083447
scanone	2012	UBM	10	46.350049	AD	-0.0996150403034828	0.0334980949410778	-0.256028447127133	0.158260386533011	-0.0580145776083447
scanone	2012	UBM	6	26.590029	AD	0.0868417394136616	0.0332526993612557	0.176057951726579	-0.221048166999769	0.0432043501121568
scanone	2012	UBM	6	26.590029	BD	0.0204149386064507	0.0353329648319781	0.176057951726579	-0.221048166999769	0.0432043501121568
scanone	2012	UBM	6	26.590029	AC	-0.0020801690301447	0.0278212043299178	0.176057951726579	-0.221048166999769	0.0432043501121568
scanone	2012	UBM	6	26.590029	BC	-0.111711319949512	0.0347765054123973	0.176057951726579	-0.221048166999769	0.0432043501121568
scanone	2012	UBM	8	26.970027	AD	0.0655411627911638	0.0351179697827766	0.284871862771911	0.0400875958523848	-0.0051555608367481
scanone	2012	UBM	8	26.970027	BD	-0.0794725490131658	0.0351179697827766	0.284871862771911	0.0400875958523848	-0.0051555608367481
scanone	2012	UBM	8	26.970027	BC	-0.0568509706685993	0.0282221196683501	0.284871862771911	0.0400875958523848	-0.0051555608367481
scanone	2012	UBM	8	26.970027	AC	0.0830071802989822	0.0317189242249648	0.284871862771911	0.0400875958523848	-0.0051555608367481
scanone	2013	UBM	11	43.470052	AD	-0.0130114555026532	0.0104145430898939	-0.080047160295405	-0.0916336755017518	0.0521687671458493
scanone	2013	UBM	11	43.470052	BD	0.0530965082179739	0.00866581599217114	-0.080047160295405	-0.0916336755017518	0.0521687671458493
scanone	2013	UBM	11	43.470052	AC	-0.0327439096806045	0.00950940256791438	-0.080047160295405	-0.0916336755017518	0.0521687671458493
scanone	2013	UBM	11	43.470052	BC	-0.0188047131058266	0.00883253069389061	-0.080047160295405	-0.0916336755017518	0.0521687671458493
scanone	2013	UBM	10	28.150021	BD	0.00330344218001195	0.00944798717411298	-0.0946246516468465	0.0368716893728816	-0.02419844016111
scanone	2013	UBM	10	28.150021	AC	-0.0255730389569705	0.0117051347364698	-0.0946246516468465	0.0368716893728816	-0.02419844016111
scanone	2013	UBM	10	28.150021	BC	0.0338385069470077	0.00875617855610379	-0.0946246516468465	0.0368716893728816	-0.02419844016111
scanone	2013	UBM	10	28.150021	AD	-0.0319096635628563	0.010417685712167	-0.0946246516468465	0.0368716893728816	-0.02419844016111
scanone	2013	UBM	5	45.18003	BD	0.00148605061224622	0.0117139997915618	-0.0663256258794198	0.0381135753809537	-0.0166718590274312
scanone	2013	UBM	5	45.18003	AD	-0.0233408328137481	0.0107068812237525	-0.0663256258794198	0.0381135753809537	-0.0166718590274312
scanone	2013	UBM	5	45.18003	BC	0.0288787678164386	0.00950404761722686	-0.0663256258794198	0.0381135753809537	-0.0166718590274312
scanone	2013	UBM	5	45.18003	AC	-0.0126199746369868	0.00978902838918072	-0.0663256258794198	0.0381135753809537	-0.0166718590274312
scanone	2013	UBM	8	2.380003	AD	0.0320991053863161	0.0102700531659876	0.0418277221389855	-0.0602406592260172	-0.0201942496141902
scanone	2013	UBM	8	2.380003	BD	0.00108811950972822	0.0120224137978038	0.0418277221389855	-0.0602406592260172	-0.0201942496141902
scanone	2013	UBM	8	2.380003	BC	-0.0189350852961853	0.0088346337843646	0.0418277221389855	-0.0602406592260172	-0.0201942496141902
scanone	2013	UBM	8	2.380003	AC	-0.00811834903378763	0.0107135671342899	0.0418277221389855	-0.0602406592260172	-0.0201942496141902
scanone	2013	UBM	1	69.310059	BC	-0.028668176524309	0.0107699827709835	0.0208154774588519	-0.0984301803992156	-0.00694405685234199
scanone	2013	UBM	1	69.310059	AC	-0.021732466221054	0.00961309318337874	0.0208154774588519	-0.0984301803992156	-0.00694405685234199
scanone	2013	UBM	1	69.310059	BD	0.0170748852491278	0.00957608091252923	0.0208154774588519	-0.0984301803992156	-0.00694405685234199
scanone	2013	UBM	1	69.310059	AD	0.0309546524047247	0.0102799066956088	0.0208154774588519	-0.0984301803992156	-0.00694405685234199
scanone	2013	UBM	9	7.530008	AC	0.030995444789622	0.0100607992602355	0.0748602769331912	0.0123067469659188	0.0348342962558076
scanone	2013	UBM	9	7.530008	BC	-0.0238518418048774	0.00993097705663979	0.0748602769331912	0.0123067469659188	0.0348342962558076
scanone	2013	UBM	9	7.530008	BD	-0.012588067159933	0.00993097705663979	0.0748602769331912	0.0123067469659188	0.0348342962558076
scanone	2013	UBM	9	7.530008	AD	0.0074249231787588	0.0109635018166539	0.0748602769331912	0.0123067469659188	0.0348342962558076
scanone	2013	UBM	6	7.850012	AD	0.0266407369648853	0.0100053552652009	0.0163444222530604	-0.0869523910676012	-4.7454917861094e-4
scanone	2013	UBM	6	7.850012	BD	0.0182312512490497	0.010916182296109	0.0163444222530604	-0.0869523910676012	-4.7454917861094e-4
scanone	2013	UBM	6	7.850012	AC	-0.0170727331582208	0.010246779690114	0.0163444222530604	-0.0869523910676012	-4.7454917861094e-4
scanone	2013	UBM	6	7.850012	BC	-0.0250076696954455	0.00991691429349127	0.0163444222530604	-0.0869523910676012	-4.7454917861094e-4
scanone	all-years	UBM	11	28.380033	AD	0.0587276849461981	0.0246270907110788	-0.0825326728526848	-0.394345725193237	0.0727354572615845
scanone	all-years	UBM	11	28.380033	BD	0.136361750003333	0.023325035583769	-0.0825326728526848	-0.394345725193237	0.0727354572615845
scanone	all-years	UBM	11	28.380033	AC	-0.102077449019628	0.0243080872976152	-0.0825326728526848	-0.394345725193237	0.0727354572615845
scanone	all-years	UBM	11	28.380033	BC	-0.0971788412240782	0.0248763174771733	-0.0825326728526848	-0.394345725193237	0.0727354572615845
scanone	all-years	UBM	10	37.250038	BD	0.0231231201173424	0.023470778005064	-0.292633076514156	0.0776245943892658	-0.0755532743288662
scanone	all-years	UBM	10	37.250038	AC	-0.0843811209451026	0.0288905305908826	-0.292633076514156	0.0776245943892658	-0.0755532743288662
scanone	all-years	UBM	10	37.250038	BC	0.0997120544764084	0.0239547624910606	-0.292633076514156	0.0776245943892658	-0.0755532743288662
scanone	all-years	UBM	10	37.250038	AD	-0.0854167809753024	0.0272842252256906	-0.292633076514156	0.0776245943892658	-0.0755532743288662
scanone	all-years	UBM	6	3.020005	AD	0.0853155487885337	0.0254806579495042	0.0442522985769744	-0.218376316593015	-0.0773805646527371
scanone	all-years	UBM	6	3.020005	BD	0.0244991171736779	0.029638082000549	0.0442522985769744	-0.218376316593015	-0.0773805646527371
scanone	all-years	UBM	6	3.020005	AC	-0.0625628918343422	0.0263545330635146	0.0442522985769744	-0.218376316593015	-0.0773805646527371
scanone	all-years	UBM	6	3.020005	BC	-0.0459987587964608	0.0257622207284763	0.0442522985769744	-0.218376316593015	-0.0773805646527371
scanone	all-years	UBM	1	100.35009	BC	0.0677064702252669	0.0287457410651864	-0.250141791759355	-0.0947753695707387	-0.0790872350628402
scanone	all-years	UBM	1	100.35009	AC	-0.0969080431858307	0.0238372789290619	-0.250141791759355	-0.0947753695707387	-0.0790872350628402
scanone	all-years	UBM	1	100.35009	BD	0.0755505374792162	0.0290661309501318	-0.250141791759355	-0.0947753695707387	-0.0790872350628402
scanone	all-years	UBM	1	100.35009	AD	-0.00997674086904122	0.025564360635043	-0.250141791759355	-0.0947753695707387	-0.0790872350628402
scanone	all-years	UBM	2	99.560114	BC	0.0739022328488709	0.0279300735504143	-0.178356870247577	0.0513983888126446	-0.0629208523777472
scanone	all-years	UBM	2	99.560114	BD	0.016742612253675	0.0266302802451979	-0.178356870247577	0.0513983888126446	-0.0629208523777472
scanone	all-years	UBM	2	99.560114	AC	-0.0467366284637909	0.0266302802451979	-0.178356870247577	0.0513983888126446	-0.0629208523777472
scanone	all-years	UBM	2	99.560114	AD	-0.0409753966812396	0.0279300735504143	-0.178356870247577	0.0513983888126446	-0.0629208523777472
scanone	2012	UBW	11	30.320034	AD	0.19533699138035	0.0304787072589599	0.20896252271016	-0.580284464728773	0.0237636337384898
scanone	2012	UBW	11	30.320034	BD	0.102737546894515	0.0256325521618561	0.20896252271016	-0.580284464728773	0.0237636337384898
scanone	2012	UBW	11	30.320034	AC	-0.0829234241147918	0.0280837948306692	0.20896252271016	-0.580284464728773	0.0237636337384898
scanone	2012	UBW	11	30.320034	BC	-0.199286502339117	0.0265179956533586	0.20896252271016	-0.580284464728773	0.0237636337384898
scanone	2012	UBW	1	89.400078	BC	0.0854001377271015	0.0378319823640389	-0.37821543175106	-0.0490394680201929	0.0470352038183247
scanone	2012	UBW	1	89.400078	AC	-0.0801899762392662	0.0305652485162616	-0.37821543175106	-0.0490394680201929	0.0470352038183247
scanone	2012	UBW	1	89.400078	BD	0.13343747364636	0.0359730447935791	-0.37821543175106	-0.0490394680201929	0.0470352038183247
scanone	2012	UBW	1	89.400078	AD	-0.0791878441383321	0.0315456493451328	-0.37821543175106	-0.0490394680201929	0.0470352038183247
scanone	2012	UBW	6	35.950044	AD	0.12571205204702	0.0366697287389779	0.299145739913136	-0.127371230888732	-0.0894457421476503
scanone	2012	UBW	6	35.950044	BD	-0.068583688983373	0.0360066050426684	0.299145739913136	-0.127371230888732	-0.0894457421476503
scanone	2012	UBW	6	35.950044	AC	0.0173035655288291	0.030585593966327	0.299145739913136	-0.127371230888732	-0.0894457421476503
scanone	2012	UBW	6	35.950044	BC	-0.087546433353914	0.0367116965348624	0.299145739913136	-0.127371230888732	-0.0894457421476503
scanone	2013	UBW	12	57.23004	BD	-0.0605971872211654	0.0196228295477994	0.201655590138861	0.0889403149179584	0.0569257307238138
scanone	2013	UBW	12	57.23004	AD	0.0117677424863582	0.0222611528702842	0.201655590138861	0.0889403149179584	0.0569257307238138
scanone	2013	UBW	12	57.23004	AC	0.0847007653072444	0.0188942343513362	0.201655590138861	0.0889403149179584	0.0569257307238138
scanone	2013	UBW	12	57.23004	BC	-0.0445898951240931	0.0212043230586321	0.201655590138861	0.0889403149179584	0.0569257307238138
scanone	2013	UBW	6	0	AD	0.0326425800401723	0.0199468118408315	0.0164819834549896	-0.171272432174046	0.0686396980470772
scanone	2013	UBW	6	0	BD	0.0587214373362161	0.0234621070120353	0.0164819834549896	-0.171272432174046	0.0686396980470772
scanone	2013	UBW	6	0	AC	-0.0186737870233122	0.0207192304566218	0.0164819834549896	-0.171272432174046	0.0686396980470772
scanone	2013	UBW	6	0	BC	-0.0612346277743456	0.0204313118321021	0.0164819834549896	-0.171272432174046	0.0686396980470772
scanone	2013	UBW	9	62.740056	BC	-0.0876403864932544	0.0234289100091672	0.144563378087796	-0.157346918943097	0.0313628725326114
scanone	2013	UBW	9	62.740056	AC	3.2273881694925e-4	0.020203135642837	0.144563378087796	-0.157346918943097	0.0313628725326114
scanone	2013	UBW	9	62.740056	BD	0.00671450924459994	0.0188080957168934	0.144563378087796	-0.157346918943097	0.0313628725326114
scanone	2013	UBW	9	62.740056	AD	0.0633147620221922	0.0213263759578281	0.144563378087796	-0.157346918943097	0.0313628725326114
scanone	2013	UBW	4	32.320035	BD	-0.00702517803953663	0.0205812371255916	0.190772319589524	-0.105607627337469	0.0648657161459458
scanone	2013	UBW	4	32.320035	AC	0.0355571680864911	0.0192854953573505	0.190772319589524	-0.105607627337469	0.0648657161459458
scanone	2013	UBW	4	32.320035	AD	0.0559281236822526	0.0205812371255916	0.190772319589524	-0.105607627337469	0.0648657161459458
scanone	2013	UBW	4	32.320035	BC	-0.092261849781244007	0.0208731841491243	0.190772319589524	-0.105607627337469	0.0648657161459458
scanone	2013	UBW	1	32.270021	AC	-0.0109862682961136	0.0222927577310634	0.146173557486728	-0.10559537442786	-0.0665590360877491
scanone	2013	UBW	1	32.270021	AD	0.0750909369616908	0.0192311191079437	0.146173557486728	-0.10559537442786	-0.0665590360877491
scanone	2013	UBW	1	32.270021	BD	-0.0312753598255477	0.019458714238459	0.146173557486728	-0.10559537442786	-0.0665590360877491
scanone	2013	UBW	1	32.270021	BC	-0.0507935289956031	0.0226494645042362	0.146173557486728	-0.10559537442786	-0.0665590360877491
scanone	2013	UBW	5	90.41008	BC	0.0334884373122219	0.0229157984781911	-0.0886712803944461	0.0236898235300645	-0.0168228191641731
scanone	2013	UBW	5	90.41008	BD	0.0132321159651031	0.0222701530930503	-0.0886712803944461	0.0236898235300645	-0.0168228191641731
scanone	2013	UBW	5	90.41008	AD	-0.0226921146500334	0.0222701530930503	-0.0886712803944461	0.0236898235300645	-0.0168228191641731
scanone	2013	UBW	5	90.41008	AC	-0.0192586124670877	0.0206181553585578	-0.0886712803944461	0.0236898235300645	-0.0168228191641731
scanone	2013	UBW	3	68.070062	AC	-0.0682757376287585	0.021550802029204	-0.165541607393364	-0.157043264194958	0.0275789279679879
scanone	2013	UBW	3	68.070062	AD	-0.0035435695152736	0.0198688577398564	-0.165541607393364	-0.157043264194958	0.0275789279679879
scanone	2013	UBW	3	68.070062	BC	7.0560208392983e-4	0.0181377026266341	-0.165541607393364	-0.157043264194958	0.0275789279679879
scanone	2013	UBW	3	68.070062	BD	0.0930166981654026	0.0246442849635383	-0.165541607393364	-0.157043264194958	0.0275789279679879
scanone	all-years	UBW	11	40.340049	AD	0.113137702442183	0.0464873810387282	0.111996087667623	-0.552083909797544	0.204245271377775
scanone	all-years	UBW	11	40.340049	BD	0.159262294297259	0.0384965577999649	0.111996087667623	-0.552083909797544	0.204245271377775
scanone	all-years	UBW	11	40.340049	AC	-0.0607816167677019	0.0451573481345151	0.111996087667623	-0.552083909797544	0.204245271377775
scanone	all-years	UBW	11	40.340049	BC	-0.218902296290401	0.0409799314858461	0.111996087667623	-0.552083909797544	0.204245271377775
scanone	all-years	UBW	1	100.35009	BC	0.16695925963484	0.0466268866858647	-0.641004212256298	-0.116774845693259	-0.0600649530871744
scanone	all-years	UBW	1	100.35009	AC	-0.183575323036896	0.0381171793619051	-0.641004212256298	-0.116774845693259	-0.0600649530871744
scanone	all-years	UBW	1	100.35009	BD	0.195314205937882	0.0479396026344165	-0.641004212256298	-0.116774845693259	-0.0600649530871744
scanone	all-years	UBW	1	100.35009	AD	-0.0951554236466794	0.0408630582011136	-0.641004212256298	-0.116774845693259	-0.0600649530871744
scanone	all-years	UBW	10	28.150021	BD	0.0464163852966047	0.0427219604118196	-0.559866733338738	0.118777492158821	-0.147791796729274
scanone	all-years	UBW	10	28.150021	AC	-0.174128235293354	0.0526247486938135	-0.559866733338738	0.118777492158821	-0.147791796729274
scanone	all-years	UBW	10	28.150021	BC	0.179701029740652	0.0387682081335216	-0.559866733338738	0.118777492158821	-0.147791796729274
scanone	all-years	UBW	10	28.150021	AD	-0.159621083008127	0.0464080230715186	-0.559866733338738	0.118777492158821	-0.147791796729274
scanone	all-years	UBW	6	2.780004	AD	0.118816055253992	0.0445326291661737	0.204864759216241	-0.277200704949885	0.00822796025992111
scanone	all-years	UBW	6	2.780004	BD	0.020497655775832	0.0517985727661627	0.204864759216241	-0.277200704949885	0.00822796025992111
scanone	all-years	UBW	6	2.780004	AC	-0.0156703170909897	0.0460599035586518	0.204864759216241	-0.277200704949885	0.00822796025992111
scanone	all-years	UBW	6	2.780004	BC	-0.122216676829071	0.0450247173550976	0.204864759216241	-0.277200704949885	0.00822796025992111
scanone	all-years	UBW	8	58.05006	BD	-0.0374225578008191	0.0503410299513934	-0.127911577728286	0.271301382821643	0.0237827486322468
scanone	all-years	UBW	8	58.05006	BC	0.086336759293879	0.045647468950883	-0.127911577728286	0.271301382821643	0.0237827486322468
scanone	all-years	UBW	8	58.05006	AC	0.0342723447458592	0.0437446472464223	-0.127911577728286	0.271301382821643	0.0237827486322468
scanone	all-years	UBW	8	58.05006	AD	-0.113269720981086	0.0503410299513934	-0.127911577728286	0.271301382821643	0.0237827486322468
scanone	2011	UCD	7	46.010056	BD	0.0262297842355131	0.00857077623059999	0.0666510162253141	-0.139018411766615	0.0278543134512146
scanone	2011	UCD	7	46.010056	BC	-0.0572065783734018	0.00780804555637344	0.0666510162253141	-0.139018411766615	0.0278543134512146
scanone	2011	UCD	7	46.010056	AC	-0.0099539135351374	0.00917602753561977	0.0666510162253141	-0.139018411766615	0.0278543134512146
scanone	2011	UCD	7	46.010056	AD	0.0456281356225629	0.00805360198688471	0.0666510162253141	-0.139018411766615	0.0278543134512146
scanone	2011	UCD	3	58.580056	AD	0.0287499134013282	0.00877334458055437	-0.00196839416463886	-0.109776779239292	-0.0055441246946699
scanone	2011	UCD	3	58.580056	BC	-0.0251542791359982	0.00868516802523474	-0.00196839416463886	-0.109776779239292	-0.0055441246946699
scanone	2011	UCD	3	58.580056	AC	-0.0289105385656525	0.0102355686773134	-0.00196839416463886	-0.109776779239292	-0.0055441246946699
scanone	2011	UCD	3	58.580056	BD	0.0269620481363127	0.0106907028163217	-0.00196839416463886	-0.109776779239292	-0.0055441246946699
scanone	2011	UCD	4	17.250016	BD	-0.0370493218198367	0.0100875612771935	0.0839166495873752	0.0655492394603009	0.0055979355055708
scanone	2011	UCD	4	17.250016	AC	0.0376836227040014	0.00934747341964478	0.0839166495873752	0.0655492394603009	0.0055979355055708
scanone	2011	UCD	4	17.250016	AD	0.00211003522106549	0.0100651791673607	0.0839166495873752	0.0655492394603009	0.0055979355055708
scanone	2011	UCD	4	17.250016	BC	-0.00707366984247165	0.00893782174622368	0.0839166495873752	0.0655492394603009	0.0055979355055708
scanone	2011	UCD	9	84.220074	BC	-0.0274414410359017	0.010913954855357	0.0877046968567206	-0.0143110804383031	0.00366969748293531
scanone	2011	UCD	9	84.220074	AC	0.0182457561339263	0.00928266510689981	0.0877046968567206	-0.0143110804383031	0.00366969748293531
scanone	2011	UCD	9	84.220074	BD	-0.0184510520752825	0.00928266510689981	0.0877046968567206	-0.0143110804383031	0.00366969748293531
scanone	2011	UCD	9	84.220074	AD	0.0235664476116101	0.0100621691993851	0.0877046968567206	-0.0143110804383031	0.00366969748293531
scanone	2011	UCD	5	79.37007	BC	-0.0218448239819213	0.0101756757733272	0.0749937989527026	-0.0202182308022266	-0.0123206793270354
scanone	2011	UCD	5	79.37007	BD	-0.0178960482443257	0.010440023061271	0.0749937989527026	-0.0202182308022266	-0.0123206793270354
scanone	2011	UCD	5	79.37007	AD	0.0257611908955432	0.00981429320484076	0.0749937989527026	-0.0202182308022266	-0.0123206793270354
scanone	2011	UCD	5	79.37007	AC	0.00949173583091225	0.00938737846367776	0.0749937989527026	-0.0202182308022266	-0.0123206793270354
scanone	2011	UCD	11	44.640053	AD	0.00546566428551101	0.010699144443917	-0.0569555247290719	-0.0753723055115537	-0.0110912626044208
scanone	2011	UCD	11	44.640053	BD	0.0283977953478365	0.00889430191594548	-0.0569555247290719	-0.0753723055115537	-0.0110912626044208
scanone	2011	UCD	11	44.640053	AC	-0.0377661197724762	0.0101894027001159	-0.0569555247290719	-0.0753723055115537	-0.0110912626044208
scanone	2011	UCD	11	44.640053	BC	-0.00374272610572989	0.00937485389767775	-0.0569555247290719	-0.0753723055115537	-0.0110912626044208
scanone	2011	UCD	8	72.970082	BC	0.0237136170965901	0.0113920706881241	-0.0615151432940893	0.0264385643326091	-0.00273561070334621
scanone	2011	UCD	8	72.970082	BD	0.00912652957861249	0.00974915374940702	-0.0615151432940893	0.0264385643326091	-0.00273561070334621
scanone	2011	UCD	8	72.970082	AC	-0.00841175990212762	0.00899464562029125	-0.0615151432940893	0.0264385643326091	-0.00273561070334621
scanone	2011	UCD	8	72.970082	AD	-0.0202632367167591	0.0107515805844071	-0.0615151432940893	0.0264385643326091	-0.00273561070334621
scanone	2012	UCD	4	50.140058	AD	-0.019783127778751	0.0160875008319268	0.0424892451049046	0.119122010228146	-0.00454164900893285
scanone	2012	UCD	4	50.140058	AC	0.0375070528308557	0.0138211692131126	0.0424892451049046	0.119122010228146	-0.00454164900893285
scanone	2012	UCD	4	50.140058	BC	0.0185332547828699	0.0147254497233528	0.0424892451049046	0.119122010228146	-0.00454164900893285
scanone	2012	UCD	4	50.140058	BD	-0.0432985748356697	0.0145304020424099	0.0424892451049046	0.119122010228146	-0.00454164900893285
scanone	2012	UCD	7	46.010056	BD	0.00277351451385907	0.0148520552533913	0.118493934887327	-0.10380049691429	0.0173122325421312
scanone	2012	UCD	7	46.010056	BC	-0.0577828502143518	0.0129001385972159	0.118493934887327	-0.10380049691429	0.0173122325421312
scanone	2012	UCD	7	46.010056	AC	0.0101202335003776	0.0155281192083155	0.118493934887327	-0.10380049691429	0.0173122325421312
scanone	2012	UCD	7	46.010056	AD	0.0533643656864572	0.0136174006675924	0.118493934887327	-0.10380049691429	0.0173122325421312
scanone	2012	UCD	1	29.040015	AC	0.0518009005779942	0.0151899981851803	0.0531646582752681	0.141610183833644	-0.00272548833607432
scanone	2012	UCD	1	29.040015	AD	-0.0176414471707908	0.013405104377126	0.0531646582752681	0.141610183833644	-0.00272548833607432
scanone	2012	UCD	1	29.040015	BD	-0.045586520476462	0.0138108248306597	0.0531646582752681	0.141610183833644	-0.00272548833607432
scanone	2012	UCD	1	29.040015	BC	0.0265813156083973	0.0160441514549128	0.0531646582752681	0.141610183833644	-0.00272548833607432
scanone	2012	UCD	2	6.450009	AD	-0.0314484448213961	0.0144971545803555	-0.0827714249728542	0.0619807746390203	-0.0330871204093011
scanone	2012	UCD	2	6.450009	BC	0.0409276549845412	0.0130675585469499	-0.0827714249728542	0.0619807746390203	-0.0330871204093011
scanone	2012	UCD	2	6.450009	BD	-0.00660629253961952	0.0168118719814941	-0.0827714249728542	0.0619807746390203	-0.0330871204093011
scanone	2012	UCD	2	6.450009	AC	-0.0170016177065365	0.0160044253119862	-0.0827714249728542	0.0619807746390203	-0.0330871204093011
scanone	2012	UCD	5	44.740029	BD	0.0402340562909283	0.0169441336039561	0.0311798205133661	-0.0938557843387528	0.0783152231236556
scanone	2012	UCD	5	44.740029	AD	0.0166663549857835	0.0151552938233137	0.0311798205133661	-0.0938557843387528	0.0783152231236556
scanone	2012	UCD	5	44.740029	BC	-0.0458514474402759	0.0133657128342004	0.0311798205133661	-0.0938557843387528	0.0783152231236556
scanone	2012	UCD	5	44.740029	AC	0.00889607437823492	0.0141764792706828	0.0311798205133661	-0.0938557843387528	0.0783152231236556
scanone	2012	UCD	6	14.630016	AD	-0.0652427319263172	0.0163536869897205	-0.127369100318396	0.0764775461868588	0.0537722326865273
scanone	2012	UCD	6	14.630016	BD	0.0253279345761444	0.0155239417543588	-0.127369100318396	0.0764775461868588	0.0537722326865273
scanone	2012	UCD	6	14.630016	AC	-1.1784248962417e-4	0.0130863519438018	-0.127369100318396	0.0764775461868588	0.0537722326865273
scanone	2012	UCD	6	14.630016	BC	0.0366805913263101	0.0147170654441587	-0.127369100318396	0.0764775461868588	0.0537722326865273
scanone	2013	UCD	4	20.360021	BD	-0.0295641544555641	0.00569268253616166	0.0936532289508303	0.0467348002694548	0.0189356294817387
scanone	2013	UCD	4	20.360021	AC	0.0406298601545785	0.00561727943826771	0.0936532289508303	0.0467348002694548	0.0189356294817387
scanone	2013	UCD	4	20.360021	AD	0.00779464527898166	0.0063220394255025	0.0936532289508303	0.0467348002694548	0.0189356294817387
scanone	2013	UCD	4	20.360021	BC	-0.0156645690617061	0.00528060398881636	0.0936532289508303	0.0467348002694548	0.0189356294817387
scanone	2013	UCD	2	62.800077	BC	0.0173542463182034	0.00598339050422534	-0.0692623654380813	0.0100975961498655	0.00575489925982174
scanone	2013	UCD	2	62.800077	BD	0.0151828978731816	0.00688357654701397	-0.0692623654380813	0.0100975961498655	0.00575489925982174
scanone	2013	UCD	2	62.800077	AD	-0.02232573447577	0.00659861428260556	-0.0692623654380813	0.0100975961498655	0.00575489925982174
scanone	2013	UCD	2	62.800077	AC	-0.0143994867709263	0.00709542829634077	-0.0692623654380813	0.0100975961498655	0.00575489925982174
scanone	2013	UCD	5	51.23004	BD	-0.0380140860509904	0.00766330321479536	0.0660390018941084	0.0548666932180377	-0.0174495911676988
scanone	2013	UCD	5	51.23004	AD	0.0037302104799132	0.00610254169400374	0.0660390018941084	0.0548666932180377	-0.0174495911676988
scanone	2013	UCD	5	51.23004	BC	-0.00185594385812213	0.00617835257210451	0.0660390018941084	0.0548666932180377	-0.0174495911676988
scanone	2013	UCD	5	51.23004	AC	0.0224387615050827	0.00610254169400374	0.0660390018941084	0.0548666932180377	-0.0174495911676988
scanone	2013	UCD	6	45.920062	AD	0.00337796191021806	0.00720278889507753	-0.0154270210186352	-0.0451647779552611	0.0207006866427457
scanone	2013	UCD	6	45.920062	BD	0.0214418157409085	0.00731110758818757	-0.0154270210186352	-0.0451647779552611	0.0207006866427457
scanone	2013	UCD	6	45.920062	AC	-0.00885408374603963	0.00626085849186085	-0.0154270210186352	-0.0451647779552611	0.0207006866427457
scanone	2013	UCD	6	45.920062	BC	-0.0114909165580949	0.00699985259265384	-0.0154270210186352	-0.0451647779552611	0.0207006866427457
scanone	all-years	UCD	4	43.86005	BD	-0.0409843269348978	0.00770267224981571	0.0797011290639494	0.0882146591186501	0.00969928722711049
scanone	all-years	UCD	4	43.86005	AC	0.0429735671564019	0.00729910678163469	0.0797011290639494	0.0882146591186501	0.00969928722711049
scanone	all-years	UCD	4	43.86005	AD	-0.00598340601647836	0.00828850032571376	0.0797011290639494	0.0882146591186501	0.00969928722711049
scanone	all-years	UCD	4	43.86005	BC	-0.00172664098912801	0.00839976034194086	0.0797011290639494	0.0882146591186501	0.00969928722711049
scanone	all-years	UCD	7	46.010056	BD	0.0126697802912218	0.00870200665070527	0.0487562414976858	-0.0827180236421329	0.0135255674878791
scanone	all-years	UCD	7	46.010056	BC	-0.0354520152737842	0.00784192555004612	0.0487562414976858	-0.0827180236421329	0.0135255674878791
scanone	all-years	UCD	7	46.010056	AC	-0.00431111078100174	0.00921697053088932	0.0487562414976858	-0.0827180236421329	0.0135255674878791
scanone	all-years	UCD	7	46.010056	AD	0.0302851172961251	0.00815245911771395	0.0487562414976858	-0.0827180236421329	0.0135255674878791
scanone	all-years	UCD	5	51.890042	BD	-0.0314706467588652	0.0100386172079428	0.0965702413639156	0.0182756289049446	5.184657131179e-4
scanone	all-years	UCD	5	51.890042	AD	0.0165552410665336	0.00802020727623607	0.0965702413639156	0.0182756289049446	5.184657131179e-4
scanone	all-years	UCD	5	51.890042	BC	-0.0225920651629519	0.0081964966275275	0.0965702413639156	0.0182756289049446	5.184657131179e-4
scanone	all-years	UCD	5	51.890042	AC	0.0259522883755649	0.00810691473966908	0.0965702413639156	0.0182756289049446	5.184657131179e-4
scanone	all-years	UCD	2	60.570071	BC	0.0252006334448637	0.00763393703500732	-0.0971622643133976	0.0245145632508705	0.00870252857526675
scanone	all-years	UCD	2	60.570071	BD	0.0172946161070619	0.0087867289047746	-0.0971622643133976	0.0245145632508705	0.00870252857526675
scanone	all-years	UCD	2	60.570071	AD	-0.0356377803372703	0.00928911429452745	-0.0971622643133976	0.0245145632508705	0.00870252857526675
scanone	all-years	UCD	2	60.570071	AC	-0.0190292344242017	0.00884386008747144	-0.0971622643133976	0.0245145632508705	0.00870252857526675
scanone	all-years	UCD	3	87.550075	AC	-0.0165927397705899	0.00928334617296448	-0.0455368677114725	3.44590515374494e-5	-0.0160611552044676
scanone	all-years	UCD	3	87.550075	AD	-0.00857939169412486	0.00992431450915776	-0.0455368677114725	3.44590515374494e-5	-0.0160611552044676
scanone	all-years	UCD	3	87.550075	BC	0.0142062716873801	0.00830327724056444	-0.0455368677114725	3.44590515374494e-5	-0.0160611552044676
scanone	all-years	UCD	3	87.550075	BD	0.00615846455937762	0.00895365411527057	-0.0455368677114725	3.44590515374494e-5	-0.0160611552044676
scanone	2011	UCLP	7	34.800045	BD	0.127803586147749	0.033188546797305	-0.409749234734476	-0.0708063081338369	0.0327857510067721
scanone	2011	UCLP	7	34.800045	BC	0.076007556577445	0.0271892825552576	-0.409749234734476	-0.0708063081338369	0.0327857510067721
scanone	2011	UCLP	7	34.800045	AC	-0.112474185286407	0.0313612157954321	-0.409749234734476	-0.0708063081338369	0.0327857510067721
scanone	2011	UCLP	7	34.800045	AD	-0.0934639067228746	0.0297819528687038	-0.409749234734476	-0.0708063081338369	0.0327857510067721
scanone	2011	UCLP	10	52.800056	BC	-0.0351779624815565	0.0398262478288594	0.322468348644435	0.21033078658044	0.0531218491944171
scanone	2011	UCLP	10	52.800056	AC	0.15261713643787	0.0449036486713758	0.322468348644435	0.21033078658044	0.0531218491944171
scanone	2011	UCLP	10	52.800056	BD	-0.113782431174568	0.0301653129073978	0.322468348644435	0.21033078658044	0.0531218491944171
scanone	2011	UCLP	10	52.800056	AD	0.0208908185504411	0.0310592232905293	0.322468348644435	0.21033078658044	0.0531218491944171
scanone	2011	UCLP	5	47.120032	BD	0.0660216822793931	0.0352599780698331	0.010412590416414	-0.292218400638704	-0.0464446664465385
scanone	2011	UCLP	5	47.120032	AD	0.0944503107108694	0.0321092061179382	0.010412590416414	-0.292218400638704	-0.0464446664465385
scanone	2011	UCLP	5	47.120032	BC	-0.0568651848166897	0.0299897308021425	0.010412590416414	-0.292218400638704	-0.0464446664465385
scanone	2011	UCLP	5	47.120032	AC	-0.074881222831752	0.0303139535307242	0.010412590416414	-0.292218400638704	-0.0464446664465385
scanone	2011	UCLP	11	39.890048	AD	0.101648094551281	0.0353489579163734	0.173283219920436	-0.196818913227489	-0.015675224684256
scanone	2011	UCLP	11	39.890048	BD	0.0071688722489353	0.02928367305998	0.173283219920436	-0.196818913227489	-0.015675224684256
scanone	2011	UCLP	11	39.890048	AC	-0.00459897440459137	0.0343803089864241	0.173283219920436	-0.196818913227489	-0.015675224684256
scanone	2011	UCLP	11	39.890048	BC	-0.0834029720226813	0.031174850584004	0.173283219920436	-0.196818913227489	-0.015675224684256
scanone	2011	UCLP	3	25.970023	AD	-0.0400099436912459	0.0333033084145214	-0.114875321083423	-0.0980144167119412	0.138052485823563
scanone	2011	UCLP	3	25.970023	BD	0.086453959762247	0.0320283497242861	-0.114875321083423	-0.0980144167119412	0.138052485823563
scanone	2011	UCLP	3	25.970023	AC	-0.0199909091354351	0.0353028991193447	-0.114875321083423	-0.0980144167119412	0.138052485823563
scanone	2011	UCLP	3	25.970023	BC	-0.0315794915055049	0.0318716455089729	-0.114875321083423	-0.0980144167119412	0.138052485823563
scanone	2012	UCLP	11	39.890048	AD	0.0894305086975322	0.0226497100870862	0.0707677217582147	-0.198623370017324	-0.0765409454044566
scanone	2012	UCLP	11	39.890048	BD	0.0157761751161965	0.0184934108451101	0.0707677217582147	-0.198623370017324	-0.0765409454044566
scanone	2012	UCLP	11	39.890048	AC	-0.0481516490133582	0.0212756979638546	0.0707677217582147	-0.198623370017324	-0.0765409454044566
scanone	2012	UCLP	11	39.890048	BC	-0.0452650371902372	0.0198651098668583	0.0707677217582147	-0.198623370017324	-0.0765409454044566
scanone	2012	UCLP	5	23.960013	BD	0.0537859067397469	0.0195127167120104	-0.0815672876308987	-0.212034743081473	-0.0731336093609073
scanone	2012	UCLP	5	23.960013	AD	0.0495690676047512	0.0212125594771357	-0.0815672876308987	-0.212034743081473	-0.0731336093609073
scanone	2012	UCLP	5	23.960013	AC	-0.0930151086164391	0.0212125594771357	-0.0815672876308987	-0.212034743081473	-0.0731336093609073
scanone	2012	UCLP	5	23.960013	BC	-0.0156646601205361	0.0185829994986939	-0.0815672876308987	-0.212034743081473	-0.0731336093609073
scanone	2012	UCLP	12	54.960038	BC	-0.0677026086286576	0.0202864470405147	0.18150216196932	-0.134298446261952	-0.0311947151648702
scanone	2012	UCLP	12	54.960038	BD	-0.0161507430801168	0.0200177405137763	0.18150216196932	-0.134298446261952	-0.0311947151648702
scanone	2012	UCLP	12	54.960038	AD	0.0901976954869783	0.0221628703891845	0.18150216196932	-0.134298446261952	-0.0311947151648702
scanone	2012	UCLP	12	54.960038	AC	0.00745111477356727	0.0190406692187573	0.18150216196932	-0.134298446261952	-0.0311947151648702
scanone	2012	UCLP	4	29.330033	BD	0.0584023940906253	0.0214659643492421	-0.0400676514939134	-0.194451751829734	-0.00872972883310433
scanone	2012	UCLP	4	29.330033	AC	-0.0588573075711984	0.0195478021127819	-0.0400676514939134	-0.194451751829734	-0.00872972883310433
scanone	2012	UCLP	4	29.330033	AD	0.0427334327602208	0.0203047695103882	-0.0400676514939134	-0.194451751829734	-0.00872972883310433
scanone	2012	UCLP	4	29.330033	BC	-0.0344586174076895	0.0211570854494657	-0.0400676514939134	-0.194451751829734	-0.00872972883310433
scanone	2013	UCLP	11	64.540078	AC	-0.0548584008371697	0.0293950687676395	-0.0531105413786936	-0.217632302322811	0.0570216661658246
scanone	2013	UCLP	11	64.540078	AD	0.0254469172413233	0.0234696146954859	-0.0531105413786936	-0.217632302322811	0.0570216661658246
scanone	2013	UCLP	11	64.540078	BC	-0.0568139632307353	0.0218794679380065	-0.0531105413786936	-0.217632302322811	0.0570216661658246
scanone	2013	UCLP	11	64.540078	BD	0.0805130210135824	0.0249175220395219	-0.0531105413786936	-0.217632302322811	0.0570216661658246
scanone	2013	UCLP	9	50.150043	BC	0.0157742523074909	0.024684284376526	-0.221349191128207	-0.18168727236108	-0.0383652468411283
scanone	2013	UCLP	9	50.150043	AC	-0.114082966677177	0.0225925965890635	-0.221349191128207	-0.18168727236108	-0.0383652468411283
scanone	2013	UCLP	9	50.150043	BD	0.0874352650674667	0.0206437120008209	-0.221349191128207	-0.18168727236108	-0.0383652468411283
scanone	2013	UCLP	9	50.150043	AD	-0.0040567070760724	0.0248093335467552	-0.221349191128207	-0.18168727236108	-0.0383652468411283
scanone	2013	UCLP	5	20.630009	BD	0.0605522706421826	0.0222029860908744	-0.123071346268125	-0.233520422763	-0.0829991683510697
scanone	2013	UCLP	5	20.630009	AD	0.0405161816836549	0.0239713254062091	-0.123071346268125	-0.233520422763	-0.0829991683510697
scanone	2013	UCLP	5	20.630009	AC	-0.11774361387338	0.0267182229632681	-0.123071346268125	-0.233520422763	-0.0829991683510697
scanone	2013	UCLP	5	20.630009	BC	-0.0147083565637827	0.0224658729677027	-0.123071346268125	-0.233520422763	-0.0829991683510697
scanone	2013	UCLP	7	29.450041	AD	-0.0149516629132913	0.022791327418487	-0.210289718167296	-0.136575146139464	-0.00238518362077279
scanone	2013	UCLP	7	29.450041	BD	0.0890006043599702	0.0262108256539802	-0.210289718167296	-0.136575146139464	-0.00238518362077279
scanone	2013	UCLP	7	29.450041	BC	0.0219056231006248	0.0230744603541252	-0.210289718167296	-0.136575146139464	-0.00238518362077279
scanone	2013	UCLP	7	29.450041	AC	-0.0844318277934095	0.0243226168327637	-0.210289718167296	-0.136575146139464	-0.00238518362077279
scanone	2013	UCLP	10	4.800006	BD	0.00675937474696308	0.0223219188442361	0.169177846299434	-0.115172740747432	0.0661980441985096
scanone	2013	UCLP	10	4.800006	BC	-0.0839260177260076	0.0234114259919709	0.169177846299434	-0.115172740747432	0.0661980441985096
scanone	2013	UCLP	10	4.800006	AC	0.0337619275229642	0.0279820061309184	0.169177846299434	-0.115172740747432	0.0661980441985096
scanone	2013	UCLP	10	4.800006	AD	0.0582492757974253	0.0246778098023649	0.169177846299434	-0.115172740747432	0.0661980441985096
scanone	2013	UCLP	4	26.790028	BD	0.0705490792139729	0.0253026479589249	-0.222510175171038	-0.0146775876316617	0.0396832419411223
scanone	2013	UCLP	4	26.790028	AC	-0.0480448021873772	0.0224994138357403	-0.222510175171038	-0.0146775876316617	0.0396832419411223
scanone	2013	UCLP	4	26.790028	AD	-0.0605476293421075	0.0256831602575717	-0.222510175171038	-0.0146775876316617	0.0396832419411223
scanone	2013	UCLP	4	26.790028	BC	0.0433686644275809	0.02393390888244	-0.222510175171038	-0.0146775876316617	0.0396832419411223
scanone	2013	UCLP	12	58.930042	AC	0.0429900941547882	0.0228435441520227	0.195222186571562	-0.0533450016188573	0.0271478959835663
scanone	2013	UCLP	12	58.930042	BD	-0.0279484983215643	0.0231138913628913	0.195222186571562	-0.0533450016188573	0.0271478959835663
scanone	2013	UCLP	12	58.930042	BC	-0.0681949471227761	0.025689653963101598	0.195222186571562	-0.0533450016188573	0.0271478959835663
scanone	2013	UCLP	12	58.930042	AD	0.0560886469724338	0.0278162585211157	0.195222186571562	-0.0533450016188573	0.0271478959835663
scanone	all-years	UCLP	7	29.450041	AD	-0.013762387797613	0.0317080542228264	-0.318222131399959	-0.225833733101248	-0.0309464658585953
scanone	all-years	UCLP	7	29.450041	BD	0.129875444973069	0.034968337654148	-0.318222131399959	-0.225833733101248	-0.0309464658585953
scanone	all-years	UCLP	7	29.450041	BC	0.0324318113517427	0.0313615077058599	-0.318222131399959	-0.225833733101248	-0.0309464658585953
scanone	all-years	UCLP	7	29.450041	AC	-0.142152487277535	0.033631470238787	-0.318222131399959	-0.225833733101248	-0.0309464658585953
scanone	all-years	UCLP	5	23.960013	BD	0.0813012863342406	0.033897166162488	-0.207277773519374	-0.277529998833399	-0.148858601806144
scanone	all-years	UCLP	5	23.960013	AD	0.0520917004776259	0.0347777586797461	-0.207277773519374	-0.277529998833399	-0.148858601806144
scanone	all-years	UCLP	5	23.960013	AC	-0.161102599842146	0.0347777586797461	-0.207277773519374	-0.277529998833399	-0.148858601806144
scanone	all-years	UCLP	5	23.960013	BC	0.0169655878206131	0.029729781414593	-0.207277773519374	-0.277529998833399	-0.148858601806144
scanone	all-years	UCLP	6	76.680099	BD	0.0868831196129178	0.0312888482711101	-0.087165856035874	-0.266655193588292	0.00115586476582395
scanone	all-years	UCLP	6	76.680099	BC	-0.04702240956414	0.0364551164699769	-0.087165856035874	-0.266655193588292	0.00115586476582395
scanone	all-years	UCLP	6	76.680099	AC	-0.090027405199165	0.0326957999468549	-0.087165856035874	-0.266655193588292	0.00115586476582395
scanone	all-years	UCLP	6	76.680099	AD	0.0427222592120688	0.0381655758298513	-0.087165856035874	-0.266655193588292	0.00115586476582395
scanone	all-years	UCLP	10	54.170057	BC	-0.0427542031192504	0.0322295975766841	0.267975159384369	0.130508103684479	0.0468285809845446
scanone	all-years	UCLP	10	54.170057	AC	0.114647667065207	0.0363247764145143	0.267975159384369	0.130508103684479	0.0468285809845446
scanone	all-years	UCLP	10	54.170057	BD	-0.0845939644692175	0.0349360512643762	0.267975159384369	0.130508103684479	0.0468285809845446
scanone	all-years	UCLP	10	54.170057	AD	0.0259793247306948	0.0333102178965489	0.267975159384369	0.130508103684479	0.0468285809845446
scanone	all-years	UCLP	11	39.890048	AD	0.111222814384782	0.0374375792833248	0.151398851628211	-0.250648539570047	-0.0261329539074444
scanone	all-years	UCLP	11	39.890048	BD	0.0224569116169541	0.0310139222345268	0.151398851628211	-0.250648539570047	-0.0261329539074444
scanone	all-years	UCLP	11	39.890048	AC	-0.0271679323539638	0.0364116969589158	0.151398851628211	-0.250648539570047	-0.0261329539074444
scanone	all-years	UCLP	11	39.890048	BC	-0.089800881214347	0.033016841490647	0.151398851628211	-0.250648539570047	-0.0261329539074444
scanone	2011	UCLS	1	41.320035	AC	-0.0200988640017597	0.00960142661350138	0.0549579192946149	-0.148754848527412	0.0213813097245896
scanone	2011	UCLS	1	41.320035	AD	0.0435879053996514	0.00923891166064295	0.0549579192946149	-0.148754848527412	0.0213813097245896
scanone	2011	UCLS	1	41.320035	BD	0.0267996006146388	0.0100944761886546	0.0549579192946149	-0.148754848527412	0.0213813097245896
scanone	2011	UCLS	1	41.320035	BC	-0.058268478511362	0.0103177919107412	0.0549579192946149	-0.148754848527412	0.0213813097245896
scanone	2011	UCLS	11	37.360043	AD	-8.2538621409485e-4	0.0111720460625814	0.0823129751019412	0.0719192256570891	0.0205990544362303
scanone	2011	UCLS	11	37.360043	BD	-0.0316823465469503	0.010102409143706	0.0823129751019412	0.0719192256570891	0.0205990544362303
scanone	2011	UCLS	11	37.360043	AC	0.0454337538325649	0.0110022548781401	0.0823129751019412	0.0719192256570891	0.0205990544362303
scanone	2011	UCLS	11	37.360043	BC	-0.00602226093652089	0.010612198498977	0.0823129751019412	0.0719192256570891	0.0205990544362303
scanone	2011	UCLS	3	28.640026	AD	-0.00207266551550267	0.0102978784576079	0.0601052908254874	0.111402133881019	-0.0385329383720565
scanone	2011	UCLS	3	28.640026	BD	-0.0513917801142746	0.0100844956585863	0.0601052908254874	0.111402133881019	-0.0385329383720565
scanone	2011	UCLS	3	28.640026	AC	0.0343619322389788	0.0109253696760255	0.0601052908254874	0.111402133881019	-0.0385329383720565
scanone	2011	UCLS	3	28.640026	BC	0.0235757560122633	0.0100266287168105	0.0601052908254874	0.111402133881019	-0.0385329383720565
scanone	2011	UCLS	6	31.050036	AD	-0.00101829752820021	0.0117809689527268	-0.0700642359145915	-0.065429879568034	0.0136701135286991
scanone	2011	UCLS	6	31.050036	AC	-0.0268981805478677	0.009718531360005	-0.0700642359145915	-0.065429879568034	0.0136701135286991
scanone	2011	UCLS	6	31.050036	BC	0.00129888064507855	0.0118245895485722	-0.0700642359145915	-0.065429879568034	0.0136701135286991
scanone	2011	UCLS	6	31.050036	BD	0.0408488771934451	0.0131406018380344	-0.0700642359145915	-0.065429879568034	0.0136701135286991
scanone	2011	UCLS	9	87.340079	BC	0.0121879905734214	0.0113984276285628	-0.0754499708565704	0.00932404299692637	0.0390496949117216
scanone	2011	UCLS	9	87.340079	BD	0.027050816530819	0.0109837996978881	-0.0754499708565704	0.00932404299692637	0.0390496949117216
scanone	2011	UCLS	9	87.340079	AD	-0.0301990163533269	0.0106113586351186	-0.0754499708565704	0.00932404299692637	0.0390496949117216
scanone	2011	UCLS	9	87.340079	AC	-0.00601214739900295	0.0109837996978881	-0.0754499708565704	0.00932404299692637	0.0390496949117216
scanone	2011	UCLS	10	54.170057	BC	0.0229713131260626	0.0101345129729403	-0.106993887531369	-0.00837933186799988	0.00317246497106306
scanone	2011	UCLS	10	54.170057	AC	-0.0289393981540903	0.0114222312871313	-0.106993887531369	-0.00837933186799988	0.00317246497106306
scanone	2011	UCLS	10	54.170057	BD	0.0287472115455941	0.0109855502824605	-0.106993887531369	-0.00837933186799988	0.00317246497106306
scanone	2011	UCLS	10	54.170057	AD	-0.0263359647056219	0.0104743112166024	-0.106993887531369	-0.00837933186799988	0.00317246497106306
scanone	2012	UCLS	3	39.270043	AD	-0.0512537932794249	0.0130611920386588	-0.0957669563063929	0.159043118385656	-0.0536258401809561
scanone	2012	UCLS	3	39.270043	BD	-0.0301832352167065	0.0133111212055785	-0.0957669563063929	0.159043118385656	-0.0536258401809561
scanone	2012	UCLS	3	39.270043	AC	0.00145484582292517	0.0140645038713361	-0.0957669563063929	0.159043118385656	-0.0536258401809561
scanone	2012	UCLS	3	39.270043	BC	0.0761512440665997	0.0128709010580576	-0.0957669563063929	0.159043118385656	-0.0536258401809561
scanone	2012	UCLS	5	35.86002	BD	-0.0360318704624883	0.0140656683049032	-0.0489489961875998	0.163004144276915	-0.023871151555438
scanone	2012	UCLS	5	35.86002	AD	-0.0485707927785692	0.0142651912961868	-0.0489489961875998	0.163004144276915	-0.023871151555438
scanone	2012	UCLS	5	35.86002	AC	0.0209957035821693	0.0135138569861933	-0.0489489961875998	0.163004144276915	-0.023871151555438
scanone	2012	UCLS	5	35.86002	BC	0.0574057774536882	0.0136905162094519	-0.0489489961875998	0.163004144276915	-0.023871151555438
scanone	2012	UCLS	6	81.930107	AD	-0.0215255395223912	0.0150866541268211	0.0321619923386463	0.128024585556451	-0.00447595738125516
scanone	2012	UCLS	6	81.930107	BD	-0.0398445143823419	0.0138788001407003	0.0321619923386463	0.128024585556451	-0.00447595738125516
scanone	2012	UCLS	6	81.930107	BC	0.026405757086511	0.0147891496999855	0.0321619923386463	0.128024585556451	-0.00447595738125516
scanone	2012	UCLS	6	81.930107	AC	0.0402487745652065	0.014959375137978	0.0321619923386463	0.128024585556451	-0.00447595738125516
scanone	2012	UCLS	7	41.730049	BD	-0.0558190422435146	0.0155199227728049	0.0816825768205704	0.104333717604495	-0.0350094347181279
scanone	2012	UCLS	7	41.730049	BC	0.0138525339177968	0.0132706431502708	0.0816825768205704	0.104333717604495	-0.0350094347181279
scanone	2012	UCLS	7	41.730049	AC	0.0371891049690181	0.0162531521383621	0.0816825768205704	0.104333717604495	-0.0350094347181279
scanone	2012	UCLS	7	41.730049	AD	0.00252696352583454	0.0140714888330479	0.0816825768205704	0.104333717604495	-0.0350094347181279
scanone	2012	UCLS	10	74.370074	BC	-0.0113925989851527	0.0147033308992693	-0.0353219349102527	-0.0684544076252122	0.00981898633800048
scanone	2012	UCLS	10	74.370074	AC	-0.0241440732712788	0.0155844101319009	-0.0353219349102527	-0.0684544076252122	0.00981898633800048
scanone	2012	UCLS	10	74.370074	BD	0.0277440979964536	0.0143659911098026	-0.0353219349102527	-0.0684544076252122	0.00981898633800048
scanone	2012	UCLS	10	74.370074	AD	0.00517363737232701	0.0169451020494153	-0.0353219349102527	-0.0684544076252122	0.00981898633800048
scanone	2012	UCLS	12	42.600023	BC	-0.00964957924755494	0.0142945219941154	0.0110409293978495	0.0396204975619163	0.0675430420396034
scanone	2012	UCLS	12	42.600023	AD	-0.0239393633295883	0.0158874729413297	0.0110409293978495	0.0396204975619163	0.0675430420396034
scanone	2012	UCLS	12	42.600023	AC	0.0296424064711715	0.0154398484085916	0.0110409293978495	0.0396204975619163	0.0675430420396034
scanone	2012	UCLS	12	42.600023	BD	0.00431169299128859	0.0154398484085916	0.0110409293978495	0.0396204975619163	0.0675430420396034
scanone	2013	UCLS	2	52.480053	BC	0.0759776228775686	0.0214754093717734	-0.206486543785483	0.0982675599398559	-0.0376055316960025
scanone	2013	UCLS	2	52.480053	BD	0.00804107705963938	0.025675685008552	-0.206486543785483	0.0982675599398559	-0.0376055316960025
scanone	2013	UCLS	2	52.480053	AD	-0.076399428985101	0.0260618072016836	-0.206486543785483	0.0982675599398559	-0.0376055316960025
scanone	2013	UCLS	2	52.480053	AC	-0.0460684148631743	0.0268308255074617	-0.206486543785483	0.0982675599398559	-0.0376055316960025
scanone	2013	UCLS	4	29.890034	BD	-0.0758694382367197	0.0246916046898174	0.278295892516837	0.0660739565427131	0.0542029335139073
scanone	2013	UCLS	4	29.890034	AC	0.0963154862930555	0.0227645347159673	0.278295892516837	0.0660739565427131	0.0542029335139073
scanone	2013	UCLS	4	29.890034	AD	0.0361770412647452	0.023669436121453	0.278295892516837	0.0660739565427131	0.0542029335139073
scanone	2013	UCLS	4	29.890034	BC	-0.0699339267223168	0.023669436121453	0.278295892516837	0.0660739565427131	0.0542029335139073
scanone	2013	UCLS	9	58.28005	BC	-0.0832133789756567	0.0276106859536274	-3.9429456883501e-4	-0.275642033591724	0.0307317111612728
scanone	2013	UCLS	9	58.28005	AC	-0.0680446706794378	0.023119748143682	-3.9429456883501e-4	-0.275642033591724	0.0307317111612728
scanone	2013	UCLS	9	58.28005	BD	0.0699734934008419	0.0215415672027037	-3.9429456883501e-4	-0.275642033591724	0.0307317111612728
scanone	2013	UCLS	9	58.28005	AD	0.054410490535788	0.0250404911447383	-3.9429456883501e-4	-0.275642033591724	0.0307317111612728
scanone	2013	UCLS	3	68.070062	AC	-0.0445592746620152	0.0253325802501244	-0.216642790212418	0.0998943449294061	-0.0431717405575635
scanone	2013	UCLS	3	68.070062	AD	-0.0729205768479365	0.0233554849833962	-0.216642790212418	0.0998943449294061	-0.0431717405575635
scanone	2013	UCLS	3	68.070062	BC	0.0853479907229754	0.0213205432781321	-0.216642790212418	0.0998943449294061	-0.0431717405575635
scanone	2013	UCLS	3	68.070062	BD	0.0138149479794906	0.0289689138111779	-0.216642790212418	0.0998943449294061	-0.0431717405575635
scanone	2013	UCLS	6	35.950044	AD	-0.0231692411856273	0.0270335767547271	-0.113077744745873	-0.0699736089223779	0.0614285692128745
scanone	2013	UCLS	6	35.950044	BD	0.0640839157937465	0.0271078462311198	-0.113077744745873	-0.0699736089223779	0.0614285692128745
scanone	2013	UCLS	6	35.950044	AC	-0.027441761040379	0.0230725663013134	-0.113077744745873	-0.0699736089223779	0.0614285692128745
scanone	2013	UCLS	6	35.950044	BC	-0.00161717327387974	0.0278938598733614	-0.113077744745873	-0.0699736089223779	0.0614285692128745
scanone	2013	UCLS	5	9.770005	BD	-0.0296522090685157	0.0237258967465964	-0.00496297016121118	0.19121574308939	0.0656423446769064
scanone	2013	UCLS	5	9.770005	AD	-0.0649548664875745	0.0263698599173522	-0.00496297016121118	0.19121574308939	0.0656423446769064
scanone	2013	UCLS	5	9.770005	AC	0.0634741773955737	0.0256268974419817	-0.00496297016121118	0.19121574308939	0.0656423446769064
scanone	2013	UCLS	5	9.770005	BC	0.0331344901377261	0.0256268974419817	-0.00496297016121118	0.19121574308939	0.0656423446769064
scanone	2013	UCLS	7	64.370082	BC	-0.0435357786678253	0.0266063168361517	0.145764216146724	-0.0170815394180913	0.0179125742389731
scanone	2013	UCLS	7	64.370082	BD	-0.0260387218392931	0.0240040516664783	0.145764216146724	-0.0170815394180913	0.0179125742389731
scanone	2013	UCLS	7	64.370082	AC	0.0383026165250234	0.0258772379084447	0.145764216146724	-0.0170815394180913	0.0179125742389731
scanone	2013	UCLS	7	64.370082	AD	0.0378870991145825	0.0274007096487947	0.145764216146724	-0.0170815394180913	0.0179125742389731
scanone	all-years	UCLS	3	62.220058	AD	-0.0722525298011673	0.0186575849376874	-0.179509213237391	0.138435426541179	-0.0496179751659873
scanone	all-years	UCLS	3	62.220058	BC	0.0867197900881179	0.0178898406246308	-0.179509213237391	0.138435426541179	-0.0496179751659873
scanone	all-years	UCLS	3	62.220058	AC	-0.0278438041135712	0.0227878307968808	-0.179509213237391	0.138435426541179	-0.0496179751659873
scanone	all-years	UCLS	3	62.220058	BD	-0.00730691076546548	0.0238400625941381	-0.179509213237391	0.138435426541179	-0.0496179751659873
scanone	all-years	UCLS	1	44.330036	AC	-0.018940104877669	0.0205461238048769	0.0673596406769949	-0.199167625363267	0.0641711554518149
scanone	all-years	UCLS	1	44.330036	AD	0.0485581300780569	0.0203113032494611	0.0673596406769949	-0.199167625363267	0.0641711554518149
scanone	all-years	UCLS	1	44.330036	BD	0.0469638874654669	0.0207892816628626	0.0673596406769949	-0.199167625363267	0.0641711554518149
scanone	all-years	UCLS	1	44.330036	BC	-0.0847055029420739	0.0215740571570609	0.0673596406769949	-0.199167625363267	0.0641711554518149
scanone	all-years	UCLS	5	23.410011	BD	-0.0355961839722916	0.0219621780278215	-0.0282269928627902	0.187394061416798	0.0325360170056789
scanone	all-years	UCLS	5	23.410011	AD	-0.0659776889065261	0.0222492775076686	-0.0282269928627902	0.187394061416798	0.0325360170056789
scanone	all-years	UCLS	5	23.410011	AC	0.0439873503047123	0.0225479388914251	-0.0282269928627902	0.187394061416798	0.0325360170056789
scanone	all-years	UCLS	5	23.410011	BC	0.041832838233268	0.0186642623874768	-0.0282269928627902	0.187394061416798	0.0325360170056789
scanone	all-years	UCLS	10	76.350075	BC	-0.0179331778609565	0.0217511726123662	-0.102366955271468	-0.103399110734016	0.0589535173371435
scanone	all-years	UCLS	10	76.350075	AC	-0.0396398968281188	0.0214906701298886	-0.102366955271468	-0.103399110734016	0.0589535173371435
scanone	all-years	UCLS	10	76.350075	BD	0.0632431361746233	0.020102681159555	-0.102366955271468	-0.103399110734016	0.0589535173371435
scanone	all-years	UCLS	10	76.350075	AD	-0.0174171001296824	0.0228967446703856	-0.102366955271468	-0.103399110734016	0.0589535173371435
scanone	all-years	UCLS	4	33.580039	BD	-0.0319609217900917	0.0212750836651299	0.162710237365425	0.00898246033545601	0.0518210400028668
scanone	all-years	UCLS	4	33.580039	AC	0.0538854270603489	0.0202176721937634	0.162710237365425	0.00898246033545601	0.0518210400028668
scanone	all-years	UCLS	4	33.580039	AD	0.0234836768911875	0.0221946231880493	0.162710237365425	0.00898246033545601	0.0518210400028668
scanone	all-years	UCLS	4	33.580039	BC	-0.0533802116237971	0.022373708630024	0.162710237365425	0.00898246033545601	0.0518210400028668
scanone	all-years	UCLS	6	75.660098	BD	-0.05433107575321	0.0195509423265626	0.0508982929131621	0.136054077551681	-0.0404661032146898
scanone	all-years	UCLS	6	75.660098	BC	0.0339290146299755	0.0229536587430893	0.0508982929131621	0.136054077551681	-0.0404661032146898
scanone	all-years	UCLS	6	75.660098	AC	0.0391451094792117	0.0205860899842827	0.0508982929131621	0.136054077551681	-0.0404661032146898
scanone	all-years	UCLS	6	75.660098	AD	-0.00864887768928407	0.0239449163453303	0.0508982929131621	0.136054077551681	-0.0404661032146898
scanone	2011	UKLvW	8	51.74005	AD	0.040654444654663	0.00879010676124792	0.0716371535493558	-0.08684745600483	0.00261947614775371
scanone	2011	UKLvW	8	51.74005	BC	-0.0385878601224299	0.00822239197343871	0.0716371535493558	-0.08684745600483	0.00261947614775371
scanone	2011	UKLvW	8	51.74005	AC	-0.00145954527387515	0.00858800832651094	0.0716371535493558	-0.08684745600483	0.00261947614775371
scanone	2011	UKLvW	8	51.74005	BD	0.00614560595386192	0.00976965745186976	0.0716371535493558	-0.08684745600483	0.00261947614775371
scanone	2011	UKLvW	3	36.190036	AD	-0.0123989920008072	0.00880238917902862	0.0431002585540802	0.0857561740187649	0.011709245177455
scanone	2011	UKLvW	3	36.190036	BD	-0.0280944986891198	0.00944572818672291	0.0431002585540802	0.0857561740187649	0.011709245177455
scanone	2011	UKLvW	3	36.190036	AC	0.0363337175973027	0.00984583160976975	0.0431002585540802	0.0857561740187649	0.011709245177455
scanone	2011	UKLvW	3	36.190036	BC	0.00892896573153515	0.00911142264988938	0.0431002585540802	0.0857561740187649	0.011709245177455
scanone	2011	UKLvW	9	81.240073	BC	0.011254242891998	0.00990161720871595	0.0401779277353848	0.0813036332691836	-0.00230292162302342
scanone	2011	UKLvW	9	81.240073	AC	0.0301917459481787	0.00877053735643754	0.0401779277353848	0.0813036332691836	-0.00230292162302342
scanone	2011	UKLvW	9	81.240073	BD	-0.0305490345541055	0.0089678766789988	0.0401779277353848	0.0813036332691836	-0.00230292162302342
scanone	2011	UKLvW	9	81.240073	AD	-0.00930860987490141	0.00976445577014313	0.0401779277353848	0.0813036332691836	-0.00230292162302342
scanone	2011	UKLvW	11	39.200047	AD	0.00236867209006253	0.0103321642145474	-0.0364227069555431	-0.0625993219445897	0.00955330351662751
scanone	2011	UKLvW	11	39.200047	BD	0.0253566773261478	0.00855933913459683	-0.0364227069555431	-0.0625993219445897	0.00955330351662751
scanone	2011	UKLvW	11	39.200047	AC	-0.0241543371239186	0.010049037344608	-0.0364227069555431	-0.0625993219445897	0.00955330351662751
scanone	2011	UKLvW	11	39.200047	BC	-0.0107196354044608	0.00911211233892447	-0.0364227069555431	-0.0625993219445897	0.00955330351662751
scanone	2011	UKLvW	4	18.450018	BD	-0.00841210249017039	0.0102760225571206	-0.0305794508761126	0.0392056997957948	-0.0197298203981092
scanone	2011	UKLvW	4	18.450018	AC	-0.0040989780303293	0.010045888465534	-0.0305794508761126	0.0392056997957948	-0.0197298203981092
scanone	2011	UKLvW	4	18.450018	AD	-0.0138369177291721	0.0100172027997376	-0.0305794508761126	0.0392056997957948	-0.0197298203981092
scanone	2011	UKLvW	4	18.450018	BC	0.0210556576067816	0.00932576616207948	-0.0305794508761126	0.0392056997957948	-0.0197298203981092
scanone	2012	UKLvW	5	60.97005	BC	-0.014860693616976	0.002659195654177	0.0246366208322799	-0.0238709406151834	0.0123832629773538
scanone	2012	UKLvW	5	60.97005	BD	0.00326640817929258	0.003390063370774	0.0246366208322799	-0.0238709406151834	0.0123832629773538
scanone	2012	UKLvW	5	60.97005	AD	0.00939308710675562	0.00264686551889624	0.0246366208322799	-0.0238709406151834	0.0123832629773538
scanone	2012	UKLvW	5	60.97005	AC	0.00364924828784081	0.00289378528378057	0.0246366208322799	-0.0238709406151834	0.0123832629773538
scanone	2012	UKLvW	2	78.400089	BC	-6.285090694233e-4	0.00273666217074031	-0.0205820623438858	-0.0279791984617481	-0.00348792446925347
scanone	2012	UKLvW	2	78.400089	BD	0.011617127926824	0.00299786320637105	-0.0205820623438858	-0.0279791984617481	-0.00348792446925347
scanone	2012	UKLvW	2	78.400089	AC	-0.0126635024759929	0.00287709389719248	-0.0205820623438858	-0.0279791984617481	-0.00348792446925347
scanone	2012	UKLvW	2	78.400089	AD	0.00307005898950788	0.00308737131074692	-0.0205820623438858	-0.0279791984617481	-0.00348792446925347
scanone	2012	UKLvW	8	51.74005	AD	0.0117202261101402	0.00307876267691062	0.0230651081522509	-0.0183065823484143	-0.00299923883190606
scanone	2012	UKLvW	8	51.74005	BC	-0.00896561914019235	0.00268553810787006	0.0230651081522509	-0.0183065823484143	-0.00299923883190606
scanone	2012	UKLvW	8	51.74005	AC	0.00106731551998005	0.00295473432203938	0.0230651081522509	-0.0183065823484143	-0.00299923883190606
scanone	2012	UKLvW	8	51.74005	BD	-0.00131194738193825	0.00338229307405813	0.0230651081522509	-0.0183065823484143	-0.00299923883190606
scanone	2012	UKLvW	3	30.230028	AD	0.00145065174494748	0.00282454529104996	0.026952606127741	0.013368416055567	0.0115269239960599
scanone	2012	UKLvW	3	30.230028	BD	-0.00626218932089305	0.00305085760370062	0.026952606127741	0.013368416055567	0.0115269239960599
scanone	2012	UKLvW	3	30.230028	AC	0.0138983217707609	0.0034593473592267	0.026952606127741	0.013368416055567	0.0115269239960599
scanone	2012	UKLvW	3	30.230028	BC	-0.0053414432911395	0.00282454529104996	0.026952606127741	0.013368416055567	0.0115269239960599
scanone	2012	UKLvW	12	43.510027	BC	0.00618376756394083	0.00288003457998195	-0.0146187819969599	-0.00112891154215692	-0.0128170066285498
scanone	2012	UKLvW	12	43.510027	AD	-5.6116766346064e-4	0.00322916337684829	-0.0146187819969599	-0.00112891154215692	-0.0128170066285498
scanone	2012	UKLvW	12	43.510027	AC	-0.00753412674881403	0.00322916337684829	-0.0146187819969599	-0.00112891154215692	-0.0128170066285498
scanone	2012	UKLvW	12	43.510027	BD	3.3972002074437e-4	0.00327630694175101	-0.0146187819969599	-0.00112891154215692	-0.0128170066285498
scanone	2013	UKLvW	11	20.18002	BD	0.0236532591874906	0.00656719625028568	-0.0677446613529193	-0.0390058480982591	-0.00886472229519685
scanone	2013	UKLvW	11	20.18002	BC	0.00858269628595946	0.00658609882346838	-0.0677446613529193	-0.0390058480982591	-0.00886472229519685
scanone	2013	UKLvW	11	20.18002	AD	-0.00578671034137065	0.00739551574395262	-0.0677446613529193	-0.0390058480982591	-0.00886472229519685
scanone	2013	UKLvW	11	20.18002	AC	-0.0297219955380986	0.00690168050641747	-0.0677446613529193	-0.0390058480982591	-0.00886472229519685
scanone	2013	UKLvW	9	88.510082	BC	0.00876347733056641	0.00664040043508951	0.0128566354117105	0.0605907573587506	0.013440848792345
scanone	2013	UKLvW	9	88.510082	BD	-0.0148114769526364	0.00700958894167767	0.0128566354117105	0.0605907573587506	0.013440848792345
scanone	2013	UKLvW	9	88.510082	AD	-0.0151035836429536	0.00664040043508951	0.0128566354117105	0.0605907573587506	0.013440848792345
scanone	2013	UKLvW	9	88.510082	AC	0.0219122194325942	0.00700958894167767	0.0128566354117105	0.0605907573587506	0.013440848792345
scanone	2013	UKLvW	2	84.390093	BC	0.00973270529505834	0.00671644785760108	-0.0539844123595041	-0.0239422220080719	-0.00988149146040392
scanone	2013	UKLvW	2	84.390093	BD	0.0167630705688924	0.00673139739736121	-0.0539844123595041	-0.0239422220080719	-0.00988149146040392
scanone	2013	UKLvW	2	84.390093	AC	-0.0222002466148957	0.00675709582524398	-0.0539844123595041	-0.0239422220080719	-0.00988149146040392
scanone	2013	UKLvW	2	84.390093	AD	-0.00528838988065775	0.00725094993082541	-0.0539844123595041	-0.0239422220080719	-0.00988149146040392
scanone	2013	UKLvW	4	64.870064	AD	-0.0144821101307039	0.00768700406361081	-0.0312720678190634	0.0324366731867769	-0.0078720847885607
scanone	2013	UKLvW	4	64.870064	AC	-0.00219981593159587	0.00695022659483436	-0.0312720678190634	0.0324366731867769	-0.0078720847885607
scanone	2013	UKLvW	4	64.870064	BC	0.0173722603722162	0.00700520300621323	-0.0312720678190634	0.0324366731867769	-0.0078720847885607
scanone	2013	UKLvW	4	64.870064	BD	-0.00278211861545257	0.00678297792988847	-0.0312720678190634	0.0324366731867769	-0.0078720847885607
scanone	all-years	UKLvW	3	29.670027	AD	-0.00670112307705027	0.00716896026917158	0.0537745938189473	0.0610577646922893	0.0268798445709437
scanone	all-years	UKLvW	3	29.670027	BD	-0.020148497701052	0.00758256915154381	0.0537745938189473	0.0610577646922893	0.0268798445709437
scanone	all-years	UKLvW	3	29.670027	AC	0.0372676815545663	0.00844488109746188	0.0537745938189473	0.0610577646922893	0.0268798445709437
scanone	all-years	UKLvW	3	29.670027	BC	-0.00305953764037926	0.00711832051087572	0.0537745938189473	0.0610577646922893	0.0268798445709437
scanone	all-years	UKLvW	8	58.05006	BD	-2.3792238882973e-5	0.00806947275508747	0.0484133558879593	-0.0561393899471424	-0.0137208481578361
scanone	all-years	UKLvW	8	58.05006	BC	-0.0212330631335361	0.00731711304662442	0.0484133558879593	-0.0561393899471424	-0.0137208481578361
scanone	all-years	UKLvW	8	58.05006	AC	-0.00388680926847452	0.00701209807341548	0.0484133558879593	-0.0561393899471424	-0.0137208481578361
scanone	all-years	UKLvW	8	58.05006	AD	0.0310433097840147	0.00806947275508747	0.0484133558879593	-0.0561393899471424	-0.0137208481578361
scanone	all-years	UKLvW	9	80.890072	BC	0.00551178039973413	0.00817020210125331	0.0373910014702517	0.0599503696836253	0.00146417163235571
scanone	all-years	UKLvW	9	80.890072	AC	0.0249393669510378	0.00722778347993783	0.0373910014702517	0.0599503696836253	0.00146417163235571
scanone	all-years	UKLvW	9	80.890072	BD	-0.0237313186259007	0.00728088572742548	0.0373910014702517	0.0599503696836253	0.00146417163235571
scanone	all-years	UKLvW	9	80.890072	AD	-0.0057679037069527	0.00800880102014056	0.0373910014702517	0.0599503696836253	0.00146417163235571
scanone	all-years	UKLvW	2	74.700085	BC	0.00332125117584723	0.00736054625017685	-0.0346585744889112	-0.0523200155094145	-0.0270385871769175
scanone	all-years	UKLvW	2	74.700085	BD	0.0159619653420957	0.0071268182614811	-0.0346585744889112	-0.0523200155094145	-0.0270385871769175
scanone	all-years	UKLvW	2	74.700085	AC	-0.0275273296570671	0.0072801007063398	-0.0346585744889112	-0.0523200155094145	-0.0270385871769175
scanone	all-years	UKLvW	2	74.700085	AD	0.0121519716860989	0.00916890142997375	-0.0346585744889112	-0.0523200155094145	-0.0270385871769175
scanone	all-years	UKLvW	11	30.320034	AD	-0.00804136260025727	0.00831087421852683	-0.0594990243933532	-0.0363807592540807	0.00348901741630517
scanone	all-years	UKLvW	11	30.320034	BD	0.0234526583045719	0.00732295860119491	-0.0594990243933532	-0.0363807592540807	0.00348901741630517
scanone	all-years	UKLvW	11	30.320034	AC	-0.024487233519145	0.0084742653964857	-0.0594990243933532	-0.0363807592540807	0.00348901741630517
scanone	all-years	UKLvW	11	30.320034	BC	0.00351776996937896	0.00744971062707652	-0.0594990243933532	-0.0363807592540807	0.00348901741630517
scanone	2011	UKEC	9	81.240073	BC	0.00653345795892198	0.00516058580257713	0.0216283137073105	0.0484223046466815	0.0012970547291366
scanone	2011	UKEC	9	81.240073	AC	0.0179961421771455	0.00456532119382297	0.0216283137073105	0.0484223046466815	0.0012970547291366
scanone	2011	UKEC	9	81.240073	BD	-0.0170291669998505	0.00462736560799975	0.0216283137073105	0.0484223046466815	0.0012970547291366
scanone	2011	UKEC	9	81.240073	AD	-0.00686353751076351	0.00502151871027723	0.0216283137073105	0.0484223046466815	0.0012970547291366
scanone	2011	UKEC	8	58.05006	BD	-0.00147494711596296	0.00497616426933701	0.0437586780268449	-0.0434931696206466	-0.01000846176824
scanone	2011	UKEC	8	58.05006	BC	-0.0182173010421663	0.00451221010373403	0.0437586780268449	-0.0434931696206466	-0.01000846176824
scanone	2011	UKEC	8	58.05006	AC	-0.00134219291286382	0.00432411793744742	0.0437586780268449	-0.0434931696206466	-0.01000846176824
scanone	2011	UKEC	8	58.05006	AD	0.0254086227815795	0.00497616426933701	0.0437586780268449	-0.0434931696206466	-0.01000846176824
scanone	2011	UKEC	3	36.190036	AD	-0.0053104198392352	0.00477747366175625	0.0154937102887987	0.037307235736171	0.00158192357864876
scanone	2011	UKEC	3	36.190036	BD	-0.0122663131943101	0.00507575016416253	0.0154937102887987	0.037307235736171	0.00158192357864876
scanone	2011	UKEC	3	36.190036	AC	0.0141341598181747	0.00537533520753432	0.0154937102887987	0.037307235736171	0.00158192357864876
scanone	2011	UKEC	3	36.190036	BC	0.00559634288445095	0.0049723836571002	0.0154937102887987	0.037307235736171	0.00158192357864876
scanone	2011	UKEC	11	38.070045	AD	9.76424766408747e-5	0.00540811407607872	-0.0257487751828834	-0.027862893663739	-0.00129931009500003
scanone	2011	UKEC	11	38.070045	BD	0.0123223750205826	0.00458893696395082	-0.0257487751828834	-0.027862893663739	-0.00129931009500003
scanone	2011	UKEC	11	38.070045	AC	-0.0144834594027287	0.00513058749792777	-0.0257487751828834	-0.027862893663739	-0.00129931009500003
scanone	2011	UKEC	11	38.070045	BC	-9.5941676378694e-4	0.00500694071349654	-0.0257487751828834	-0.027862893663739	-0.00129931009500003
scanone	2011	UKEC	1	32.870022	AC	0.00611395119266801	0.00497296696636202	-0.0146546896047209	0.0375092662890157	-0.00205860194028787
scanone	2011	UKEC	1	32.870022	AD	-0.0116113809816959	0.00474885962966983	-0.0146546896047209	0.0375092662890157	-0.00205860194028787
scanone	2011	UKEC	1	32.870022	BD	-0.00531333714947943	0.00493710608407962	-0.0146546896047209	0.0375092662890157	-0.00205860194028787
scanone	2011	UKEC	1	32.870022	BC	0.0144705969651724	0.00546038046169592	-0.0146546896047209	0.0375092662890157	-0.00205860194028787
scanone	2011	UKEC	6	2.190003	AD	0.00824188579399497	0.00471117792121857	-0.0198387467542009	-0.0194635714073397	-0.0347839353062169
scanone	2011	UKEC	6	2.190003	BD	7.6929151798698e-4	0.00547985369235604	-0.0198387467542009	-0.0194635714073397	-0.0347839353062169
scanone	2011	UKEC	6	2.190003	AC	-0.0188818675627833	0.00493041841324841	-0.0198387467542009	-0.0194635714073397	-0.0347839353062169
scanone	2011	UKEC	6	2.190003	BC	0.00842947346742556	0.00471117792121857	-0.0198387467542009	-0.0194635714073397	-0.0347839353062169
scanone	2011	UKEC	12	54.960038	BC	0.0141594064627647	0.00462716752910185	-0.00780943424690646	0.0465335536553654	-0.00783294714029548
scanone	2011	UKEC	12	54.960038	BD	-0.0130238439350657	0.00489485135017155	-0.00780943424690646	0.0465335536553654	-0.00783294714029548
scanone	2011	UKEC	12	54.960038	AD	-0.0130120874883712	0.00560775670692948	-0.00780943424690646	0.0465335536553654	-0.00783294714029548
scanone	2011	UKEC	12	54.960038	AC	0.00633821576916378	0.00462716752910185	-0.00780943424690646	0.0465335536553654	-0.00783294714029548
scanone	2012	UKEC	5	60.97005	BC	-0.00804155736344629	0.00147722342089552	0.013589202733863	-0.0126783311875101	0.00667875331830157
scanone	2012	UKEC	5	60.97005	BD	0.00163698488945955	0.00189411503697358	0.013589202733863	-0.0126783311875101	0.00667875331830157
scanone	2012	UKEC	5	60.97005	AD	0.00509220959724026	0.00145446535740161	0.013589202733863	-0.0126783311875101	0.00667875331830157
scanone	2012	UKEC	5	60.97005	AC	0.00209242066263599	0.00159331073968958	0.013589202733863	-0.0126783311875101	0.00667875331830157
scanone	2012	UKEC	11	43.470052	AD	-0.00457959422634323	0.00187437257508316	-0.0149545620716445	-1.446411570825e-4	0.00159387212299629
scanone	2012	UKEC	11	43.470052	BD	0.00369462287097717	0.00157049639074222	-0.0149545620716445	-1.446411570825e-4	0.00159387212299629
scanone	2012	UKEC	11	43.470052	AC	-0.00385497874338634	0.00174505570477555	-0.0149545620716445	-1.446411570825e-4	0.00159387212299629
scanone	2012	UKEC	11	43.470052	BC	0.00282536623093778	0.00161521302893239	-0.0149545620716445	-1.446411570825e-4	0.00159387212299629
scanone	2012	UKEC	8	51.74005	AD	0.00596644864074813	0.00172391069572249	0.00969379854435187	-0.0114106599419744	-0.00119223842277024
scanone	2012	UKEC	8	51.74005	BC	-0.004585780602415	0.00150373002201427	0.00969379854435187	-0.0114106599419744	-0.00119223842277024
scanone	2012	UKEC	8	51.74005	AC	-3.3500054162418e-4	0.00165446272912899	0.00969379854435187	-0.0114106599419744	-0.00119223842277024
scanone	2012	UKEC	8	51.74005	BD	5.2343015718707e-4	0.00189386835502624	0.00969379854435187	-0.0114106599419744	-0.00119223842277024
scanone	2012	UKEC	3	52.940053	AD	-0.00176800106241567	0.00170990568960507	0.00613691946412337	0.013443780269127	-0.00151957014434039
scanone	2012	UKEC	3	52.940053	AC	0.00419410399997762	0.00174580304557177	0.00613691946412337	0.013443780269127	-0.00151957014434039
scanone	2012	UKEC	3	52.940053	BC	0.00188542934008613	0.00157810511466738	0.00613691946412337	0.013443780269127	-0.00151957014434039
scanone	2012	UKEC	3	52.940053	BD	-0.00559624586664755	0.00207821518855762	0.00613691946412337	0.013443780269127	-0.00151957014434039
scanone	2012	UKEC	2	85.970094	BC	6.6813444853418e-4	0.00165898599743589	-0.0122389738802542	-0.012039938866228	-0.00277338772133348
scanone	2012	UKEC	2	85.970094	BD	0.00530141002098144	0.00155454050484051	-0.0122389738802542	-0.012039938866228	-0.00277338772133348
scanone	2012	UKEC	2	85.970094	AC	-0.00683804635225963	0.00161473839684052	-0.0122389738802542	-0.012039938866228	-0.00277338772133348
scanone	2012	UKEC	2	85.970094	AD	5.686169415211e-4	0.00173275436218179	-0.0122389738802542	-0.012039938866228	-0.00277338772133348
scanone	2013	UKEC	11	20.18002	BD	0.0141418665297316	0.0044729237003636	-0.0421668193462112	-0.0245344540104582	-0.00878132347905284
scanone	2013	UKEC	11	20.18002	BC	0.00626530126402892	0.00455661658975918	-0.0421668193462112	-0.0245344540104582	-0.00878132347905284
scanone	2013	UKEC	11	20.18002	AD	-0.00255088140384755	0.00520435334531997	-0.0421668193462112	-0.0245344540104582	-0.00878132347905284
scanone	2013	UKEC	11	20.18002	AC	-0.0192087701486031	0.00476339242929209	-0.0421668193462112	-0.0245344540104582	-0.00878132347905284
scanone	2013	UKEC	9	85.400076	BC	0.0016830889446409	0.00546099522758076	0.0130165556025106	0.0320822955886933	0.0122999904321267
scanone	2013	UKEC	9	85.400076	AC	0.0143413619619595	0.00451293298312824	0.0130165556025106	0.0320822955886933	0.0122999904321267
scanone	2013	UKEC	9	85.400076	BD	-0.00820806363364238	0.00456899641201018	0.0130165556025106	0.0320822955886933	0.0122999904321267
scanone	2013	UKEC	9	85.400076	AD	-0.00784978104845045	0.00462720253450673	0.0130165556025106	0.0320822955886933	0.0122999904321267
scanone	2013	UKEC	3	52.940053	AD	-0.0043139581611227	0.00485211277211841	0.0125480476878169	0.034754987334578	-0.00890954126773513
scanone	2013	UKEC	3	52.940053	AC	0.00860876487229873	0.00498607794363921	0.0125480476878169	0.034754987334578	-0.00890954126773513
scanone	2013	UKEC	3	52.940053	BC	0.00678951166225787	0.00448174396811621	0.0125480476878169	0.034754987334578	-0.00890954126773513
scanone	2013	UKEC	3	52.940053	BD	-0.0150427526388987	0.00591008516122124	0.0125480476878169	0.034754987334578	-0.00890954126773513
scanone	2013	UKEC	2	67.310081	BC	0.00400275635517915	0.00462489729281894	-0.0322417781113682	-0.0248322907714337	-0.0102655488902222
scanone	2013	UKEC	2	67.310081	BD	0.0112861272957849	0.00489270391719864	-0.0322417781113682	-0.0248322907714337	-0.0102655488902222
scanone	2013	UKEC	2	67.310081	AD	2.9801268521187e-4	0.00486853474196181	-0.0322417781113682	-0.0248322907714337	-0.0102655488902222
scanone	2013	UKEC	2	67.310081	AC	-0.0172509071456161	0.0051894485892518	-0.0322417781113682	-0.0248322907714337	-0.0102655488902222
scanone	2013	UKEC	1	82.850072	BC	-0.0143150304805077	0.00522467245581561	0.0354361385147725	-0.010670704515865	0.00675910108797299
scanone	2013	UKEC	1	82.850072	AC	0.00678258932086504	0.00433367993428191	0.0354361385147725	-0.010670704515865	0.00675910108797299
scanone	2013	UKEC	1	82.850072	BD	-0.00560012767858867	0.00498415268425164	0.0354361385147725	-0.010670704515865	0.00675910108797299
scanone	2013	UKEC	1	82.850072	AD	0.00873839103481107	0.00473640694289247	0.0354361385147725	-0.010670704515865	0.00675910108797299
scanone	all-years	UKEC	11	20.18002	BD	0.0138639705591794	0.00458054373037433	-0.0405144819344288	-0.0276278469998863	-0.0108669530830991
scanone	all-years	UKEC	11	20.18002	BC	0.0054835236007858	0.0048488169423358	-0.0405144819344288	-0.0276278469998863	-0.0108669530830991
scanone	all-years	UKEC	11	20.18002	AD	-9.5979386648543e-4	0.00512540942216792	-0.0405144819344288	-0.0276278469998863	-0.0108669530830991
scanone	all-years	UKEC	11	20.18002	AC	-0.0202071939079781	0.0050247569219414	-0.0405144819344288	-0.0276278469998863	-0.0108669530830991
scanone	all-years	UKEC	9	80.040071	BC	0.00279932079214711	0.0053475718167082	0.0272715949160135	0.0361288858335652	-1.5502328008148e-4
scanone	all-years	UKEC	9	80.040071	AC	0.0163576066101131	0.0046482537399304	0.0272715949160135	0.0361288858335652	-1.5502328008148e-4
scanone	all-years	UKEC	9	80.040071	BD	-0.0153426337646763	0.0044097206881728	0.0272715949160135	0.0361288858335652	-1.5502328008148e-4
scanone	all-years	UKEC	9	80.040071	AD	-0.00162932466662875	0.00499302546221037	0.0272715949160135	0.0361288858335652	-1.5502328008148e-4
scanone	all-years	UKEC	3	29.670027	AD	-0.00231502750224431	0.0048514806172013	0.0304352021924388	0.0327048158644217	0.0106375971455456
scanone	all-years	UKEC	3	29.670027	BD	-0.0122138300256909	0.00502977956265587	0.0304352021924388	0.0327048158644217	0.0106375971455456
scanone	all-years	UKEC	3	29.670027	AC	0.0193561790027393	0.0054183262821483	0.0304352021924388	0.0327048158644217	0.0106375971455456
scanone	all-years	UKEC	3	29.670027	BC	-0.0011802206662529	0.00465570745890104	0.0304352021924388	0.0327048158644217	0.0106375971455456
scanone	all-years	UKEC	8	58.05006	BD	3.8761852658847e-4	0.00510328606354735	0.032804494311596	-0.0378121137874089	-0.00736707400728008
scanone	all-years	UKEC	8	58.05006	BC	-0.0148349013634759	0.00462747965939866	0.032804494311596	-0.0378121137874089	-0.00736707400728008
scanone	all-years	UKEC	8	58.05006	AC	-0.00211619121131795	0.00443458246410556	0.032804494311596	-0.0378121137874089	-0.00736707400728008
scanone	all-years	UKEC	8	58.05006	AD	0.0204734026860265	0.00510328606354735	0.032804494311596	-0.0378121137874089	-0.00736707400728008
scanone	all-years	UKEC	2	67.310081	BC	0.00281517526024043	0.00483350142099458	-0.026182307111015	-0.02609443128696	-0.0126496150396945
scanone	all-years	UKEC	2	67.310081	BD	0.00953758338387322	0.00493958035750634	-0.026182307111015	-0.02609443128696	-0.0126496150396945
scanone	all-years	UKEC	2	67.310081	AD	0.00277123734821292	0.00530007679294759	-0.026182307111015	-0.02609443128696	-0.0126496150396945
scanone	all-years	UKEC	2	67.310081	AC	-0.0166007858151143	0.00544891159011327	-0.026182307111015	-0.02609443128696	-0.0126496150396945
scanone	all-years	UKEC	12	54.960038	BC	0.0131665482876522	0.00468220874952376	-0.0150840519066321	0.0327446975315702	-0.00907893031887072
scanone	all-years	UKEC	12	54.960038	BD	-0.00774526563756825	0.00495307673112065	-0.0150840519066321	0.0327446975315702	-0.00907893031887072
scanone	all-years	UKEC	12	54.960038	AD	-0.0107478264314489	0.00567446226082121	-0.0150840519066321	0.0327446975315702	-0.00907893031887072
scanone	all-years	UKEC	12	54.960038	AC	0.0010850571749008	0.00468220874952376	-0.0150840519066321	0.0327446975315702	-0.00907893031887072
scanone	all-years	UKEC	6	2.190003	AD	0.00567640855144957	0.00469070409047499	-0.0218209388046269	-0.0154658215282762	-0.0301416891428603
scanone	all-years	UKEC	6	2.190003	BD	0.00151603338233287	0.00545603935146868	-0.0218209388046269	-0.0154658215282762	-0.0301416891428603
scanone	all-years	UKEC	6	2.190003	AC	-0.0171273467841187	0.00490899180746618	-0.0218209388046269	-0.0154658215282762	-0.0301416891428603
scanone	all-years	UKEC	6	2.190003	BC	0.00885396718962492	0.00469070409047499	-0.0218209388046269	-0.0154658215282762	-0.0301416891428603
scanone	2011	UKSO	1	78.60007	BC	1.8511767441165e-4	4.4659721537882e-5	-6.2017769910972e-4	9.28381452380944e-6	-3.07536466597803e-5
scanone	2011	UKSO	1	78.60007	AC	-1.4034799847309e-4	3.49638996639969e-5	-6.2017769910972e-4	9.28381452380944e-6	-3.07536466597803e-5
scanone	2011	UKSO	1	78.60007	BD	1.6509894381986e-4	4.02105281130238e-5	-6.2017769910972e-4	9.28381452380944e-6	-3.07536466597803e-5
scanone	2011	UKSO	1	78.60007	AD	-1.2961308240511e-4	3.95994279986907e-5	-6.2017769910972e-4	9.28381452380944e-6	-3.07536466597803e-5
scanone	2011	UKSO	11	46.900054	AD	-1.3871157897066e-4	4.81122629782413e-5	-3.7958744745501e-4	1.1243204091624e-4	1.39209718036448e-5
scanone	2011	UKSO	11	46.900054	BD	5.80426306586658e-5	3.94784970747897e-5	-3.7958744745501e-4	1.1243204091624e-4	1.39209718036448e-5
scanone	2011	UKSO	11	46.900054	AC	-7.55350726107195e-5	4.60546114782531e-5	-3.7958744745501e-4	1.1243204091624e-4	1.39209718036448e-5
scanone	2011	UKSO	11	46.900054	BC	1.0729816521496e-4	4.25182744453929e-5	-3.7958744745501e-4	1.1243204091624e-4	1.39209718036448e-5
scanone	2011	UKSO	2	49.390047	BC	4.07209076380211e-5	3.96593888394726e-5	1.6171113061298e-4	2.5371302992732e-4	-7.92648020337338e-5
scanone	2011	UKSO	2	49.390047	BD	-1.257680083425e-4	4.52186605292177e-5	1.6171113061298e-4	2.5371302992732e-4	-7.92648020337338e-5
scanone	2011	UKSO	2	49.390047	AD	-5.28004201914493e-6	4.63933668132648e-5	1.6171113061298e-4	2.5371302992732e-4	-7.92648020337338e-5
scanone	2011	UKSO	2	49.390047	AC	8.19440719276482e-5	4.63933668132648e-5	1.6171113061298e-4	2.5371302992732e-4	-7.92648020337338e-5
scanone	2011	UKSO	8	41.690039	AD	-1.1446546319399e-4	4.45901216280516e-5	-4.007635111174e-4	2.91455628703271e-5	2.56636990713843e-5
scanone	2011	UKSO	8	41.690039	BC	1.0048907379987e-4	3.93809291219425e-5	-4.007635111174e-4	2.91455628703271e-5	2.56636990713843e-5
scanone	2011	UKSO	8	41.690039	AC	-8.70608322231408e-5	4.15111441329977e-5	-4.007635111174e-4	2.91455628703271e-5	2.56636990713843e-5
scanone	2011	UKSO	8	41.690039	BD	9.87481419004002e-5	4.77563912955092e-5	-4.007635111174e-4	2.91455628703271e-5	2.56636990713843e-5
scanone	2011	UKSO	4	32.880036	BD	-3.00843436250079e-5	4.28227305451277e-5	3.3361683748826e-4	-1.9193548344008e-4	2.66186793607784e-5
scanone	2011	UKSO	4	32.880036	AC	4.07563333990814e-5	4.09599723673357e-5	3.3361683748826e-4	-1.9193548344008e-4	2.66186793607784e-5
scanone	2011	UKSO	4	32.880036	AD	1.2341473543873e-4	4.49651742185411e-5	3.3361683748826e-4	-1.9193548344008e-4	2.66186793607784e-5
scanone	2011	UKSO	4	32.880036	BC	-1.3936142502544e-4	4.49651742185411e-5	3.3361683748826e-4	-1.9193548344008e-4	2.66186793607784e-5
scanone	2011	UKSO	5	38.150022	BD	6.52083316931268e-5	4.50064456591881e-5	-2.7410585607204e-4	2.2387990327526e-4	2.2658252332347e-4
scanone	2011	UKSO	5	38.150022	AD	-1.8513585800463e-4	4.45396715041834e-5	-2.7410585607204e-4	2.2387990327526e-4	2.2658252332347e-4
scanone	2011	UKSO	5	38.150022	AC	4.00953552947335e-5	4.1840349769629403e-05	-2.7410585607204e-4	2.2387990327526e-4	2.2658252332347e-4
scanone	2011	UKSO	5	38.150022	BC	6.38570216690178e-5	4.19654797220376e-5	-2.7410585607204e-4	2.2387990327526e-4	2.2658252332347e-4
scanone	2011	UKSO	3	60.960057	AD	1.0863126834885e-4	4.02224838785872e-5	-2.46505254836008e-5	-3.9858752689076e-4	-5.02956146951979e-5
scanone	2011	UKSO	3	60.960057	BC	-7.83372323547204e-5	3.90215410720279e-5	-2.46505254836008e-5	-3.9858752689076e-4	-5.02956146951979e-5
scanone	2011	UKSO	3	60.960057	AC	-1.1581030244412e-4	4.58129906188644e-5	-2.46505254836008e-5	-3.9858752689076e-4	-5.02956146951979e-5
scanone	2011	UKSO	3	60.960057	BD	9.58087237430604e-5	4.92622808449305e-5	-2.46505254836008e-5	-3.9858752689076e-4	-5.02956146951979e-5
scanone	2011	UKSO	9	8.810009	AC	1.510332337939e-4	4.18633470294655e-5	3.1230349248107e-4	2.8365507951015e-4	3.44402861779614e-6
scanone	2011	UKSO	9	8.810009	BC	-6.84052675553241e-6	4.09081583153324e-5	3.1230349248107e-4	2.8365507951015e-4	3.44402861779614e-6
scanone	2011	UKSO	9	8.810009	BD	-1.4694605220171e-4	4.13824222792027e-5	3.1230349248107e-4	2.8365507951015e-4	3.44402861779614e-6
scanone	2011	UKSO	9	8.810009	AD	7.48367972992767e-6	4.72386466184938e-5	3.1230349248107e-4	2.8365507951015e-4	3.44402861779614e-6
scanone	2011	UKSO	12	63.060048	BD	4.4329236453456e-5	4.11057372650232e-5	2.7273690537739e-4	-2.0791000700024e-4	2.3762494705537e-4
scanone	2011	UKSO	12	63.060048	AC	7.67426856420304e-5	4.26000610688509e-5	2.7273690537739e-4	-2.0791000700024e-4	2.3762494705537e-4
scanone	2011	UKSO	12	63.060048	BC	-1.7843824057435e-4	4.35617779923884e-5	2.7273690537739e-4	-2.0791000700024e-4	2.3762494705537e-4
scanone	2011	UKSO	12	63.060048	AD	6.18852156144691e-5	5.12626726830832e-5	2.7273690537739e-4	-2.0791000700024e-4	2.3762494705537e-4
scanone	2012	UKSO	12	49.400033	BC	1.89550927838404e-5	5.75078173634503e-6	-2.55177405284822e-5	8.58431881179665e-5	2.96150209838526e-5
scanone	2012	UKSO	12	49.400033	BD	-9.15899078321657e-6	6.2996657605698e-6	-2.55177405284822e-5	8.58431881179665e-5	2.96150209838526e-5
scanone	2012	UKSO	12	49.400033	AD	-3.67253715393839e-5	6.39163654897219e-6	-2.55177405284822e-5	8.58431881179665e-5	2.96150209838526e-5
scanone	2012	UKSO	12	49.400033	AC	2.10037330115256e-5	6.1270393280608e-6	-2.55177405284822e-5	8.58431881179665e-5	2.96150209838526e-5
scanone	2012	UKSO	7	56.060074	BD	-1.07167856055427e-5	6.41826764617542e-6	-1.01964688180538e-5	6.98135986420126e-5	1.6214206852966e-5
scanone	2012	UKSO	7	56.060074	BC	1.60829102889806e-5	6.600561753705e-6	-1.01964688180538e-5	6.98135986420126e-5	1.6214206852966e-5
scanone	2012	UKSO	7	56.060074	AC	1.90917793064367e-5	6.68084187521958e-6	-1.01964688180538e-5	6.98135986420126e-5	1.6214206852966e-5
scanone	2012	UKSO	7	56.060074	AD	-2.39221234410526e-5	6.68945150425794e-6	-1.01964688180538e-5	6.98135986420126e-5	1.6214206852966e-5
scanone	2012	UKSO	2	59.230068	BC	8.4248353648468e-6	5.82031175889704e-6	4.17826956065547e-5	3.48044532262205e-5	-4.02733555254933e-5
scanone	2012	UKSO	2	59.230068	BD	-2.91140690110101e-5	6.7744056772681e-6	4.17826956065547e-5	3.48044532262205e-5	-4.02733555254933e-5
scanone	2012	UKSO	2	59.230068	AD	1.19139565550139e-5	7.23086868708593e-6	4.17826956065547e-5	3.48044532262205e-5	-4.02733555254933e-5
scanone	2012	UKSO	2	59.230068	AC	9.17950540537748e-6	7.39875798137571e-6	4.17826956065547e-5	3.48044532262205e-5	-4.02733555254933e-5
scanone	2012	UKSO	3	34.750032	AD	-3.98349638545056e-7	6.25862271263295e-6	-6.01304732239367e-5	-2.55235581574183e-5	-3.90780291735052e-5
scanone	2012	UKSO	3	34.750032	BD	1.01278723866707e-5	6.58824647265048e-6	-6.01304732239367e-5	-2.55235581574183e-5	-3.90780291735052e-5
scanone	2012	UKSO	3	34.750032	AC	-3.26991433040068e-5	7.19763556298175e-6	-6.01304732239367e-5	-2.55235581574183e-5	-3.90780291735052e-5
scanone	2012	UKSO	3	34.750032	BC	1.69051078947141e-5	6.41709393573631e-6	-6.01304732239367e-5	-2.55235581574183e-5	-3.90780291735052e-5
scanone	2012	UKSO	9	87.340079	BC	1.84434637339367e-5	7.01533873600311e-6	-4.19036129826432e-5	2.66571673237486e-5	-2.79849199696629e-6
scanone	2012	UKSO	9	87.340079	BD	3.71563407357919e-6	7.11485205731376e-6	-4.19036129826432e-5	2.66571673237486e-5	-2.79849199696629e-6
scanone	2012	UKSO	9	87.340079	AD	-1.58369264192593e-5	6.57367104794678e-6	-4.19036129826432e-5	2.66571673237486e-5	-2.79849199696629e-6
scanone	2012	UKSO	9	87.340079	AC	-3.9075887558681e-6	7.01533873600311e-6	-4.19036129826432e-5	2.66571673237486e-5	-2.79849199696629e-6
scanone	2012	UKSO	5	44.740029	BD	-5.9385696643756e-6	7.61419575261855e-6	-3.93644142731877e-5	5.54735329632112e-5	-3.6835080793949e-8
scanone	2012	UKSO	5	44.740029	AD	-2.56023592605725e-5	6.8103437187381e-6	-3.93644142731877e-5	5.54735329632112e-5	-3.6835080793949e-8
scanone	2012	UKSO	5	44.740029	BC	2.1816614357627e-5	6.00615860755061e-6	-3.93644142731877e-5	5.54735329632112e-5	-3.6835080793949e-8
scanone	2012	UKSO	5	44.740029	AC	2.11598968063618e-6	6.37049322042149e-6	-3.93644142731877e-5	5.54735329632112e-5	-3.6835080793949e-8
scanone	2012	UKSO	6	19.740022	AD	1.31234577508943e-5	7.10890293921793e-6	5.72857319287465e-5	8.10545907723222e-6	-9.65491840822335e-6
scanone	2012	UKSO	6	19.740022	BD	-2.03468674175907e-5	7.10890293921793e-6	5.72857319287465e-5	8.10545907723222e-6	-9.65491840822335e-6
scanone	2012	UKSO	6	19.740022	AC	1.23487280853987e-5	5.92166729481488e-6	5.72857319287465e-5	8.10545907723222e-6	-9.65491840822335e-6
scanone	2012	UKSO	6	19.740022	BC	-1.14666786748629e-5	7.44493990091111e-6	5.72857319287465e-5	8.10545907723222e-6	-9.65491840822335e-6
scanone	all-years	UKSO	1	78.60007	BC	1.0000193197016e-4	2.90653680971346e-5	-3.352578792225e-4	1.78013582648816e-5	-7.74611425957637e-6
scanone	all-years	UKSO	1	78.60007	AC	-7.15000647708762e-5	2.29808483056995e-5	-3.352578792225e-4	1.78013582648816e-5	-7.74611425957637e-6
scanone	all-years	UKSO	1	78.60007	BD	8.72281957079366e-5	2.59647715901439e-5	-3.352578792225e-4	1.78013582648816e-5	-7.74611425957637e-6
scanone	all-years	UKSO	1	78.60007	AD	-7.65276867735288e-5	2.59465696443594e-5	-3.352578792225e-4	1.78013582648816e-5	-7.74611425957637e-6
scanone	all-years	UKSO	3	37.130039	AD	7.74741020552716e-5	2.5909508129999e-5	-6.8895867226035e-5	-2.9426340075572e-4	-9.95758776799832e-5
scanone	all-years	UKSO	3	37.130039	BD	6.21340968282975e-5	2.50309629080183e-5	-6.8895867226035e-5	-2.9426340075572e-4	-9.95758776799832e-5
scanone	all-years	UKSO	3	37.130039	AC	-1.1944553716258e-4	2.72390536607278e-5	-6.8895867226035e-5	-2.9426340075572e-4	-9.95758776799832e-5
scanone	all-years	UKSO	3	37.130039	BC	-3.52096647095708e-5	2.56064625221458e-5	-6.8895867226035e-5	-2.9426340075572e-4	-9.95758776799832e-5
scanone	all-years	UKSO	5	38.150022	BD	2.94139177497465e-5	2.73841466963693e-5	-1.8653985728832e-4	2.0061820808208e-4	1.4615961366413e-4
scanone	all-years	UKSO	5	38.150022	AD	-1.3693581772648e-4	2.7030788063943e-5	-1.8653985728832e-4	2.0061820808208e-4	1.4615961366413e-4
scanone	all-years	UKSO	5	38.150022	AC	3.64530931466258e-5	2.51901328654636e-5	-1.8653985728832e-4	2.0061820808208e-4	1.4615961366413e-4
scanone	all-years	UKSO	5	38.150022	BC	5.6643214958722e-5	2.55685781863381e-5	-1.8653985728832e-4	2.0061820808208e-4	1.4615961366413e-4
scanone	all-years	UKSO	2	78.400089	BC	7.19532994145294e-6	2.49742063638023e-5	1.9026883828438e-4	1.7521771330706e-4	-4.43862944006508e-5
scanone	all-years	UKSO	2	78.400089	BD	-1.026066739124e-4	2.66985496342679e-5	1.9026883828438e-4	1.7521771330706e-4	-4.43862944006508e-5
scanone	all-years	UKSO	2	78.400089	AC	8.01366018833183e-5	2.63862751533275e-5	1.9026883828438e-4	1.7521771330706e-4	-4.43862944006508e-5
scanone	all-years	UKSO	2	78.400089	AD	1.472089243011e-5	2.92467957747197e-5	1.9026883828438e-4	1.7521771330706e-4	-4.43862944006508e-5
scanone	all-years	UKSO	4	35.640043	BD	-2.46515577337886e-5	2.62125893189896e-5	2.3576581491301e-4	-1.1599080811652e-4	2.66279722123019e-5
scanone	all-years	UKSO	4	35.640043	AC	3.52359456644576e-5	2.50966435784849e-5	2.3576581491301e-4	-1.1599080811652e-4	2.66279722123019e-5
scanone	all-years	UKSO	4	35.640043	AD	7.99173636165681e-5	2.82061923527181e-5	2.3576581491301e-4	-1.1599080811652e-4	2.66279722123019e-5
scanone	all-years	UKSO	4	35.640043	BC	-9.5960947898201e-5	2.82061923527181e-5	2.3576581491301e-4	-1.1599080811652e-4	2.66279722123019e-5
scanone	all-years	UKSO	9	8.810009	AC	8.73373785424749e-5	2.62379720678183e-5	2.005072260314e-4	1.7273413154266e-4	-2.9142698843175e-5
scanone	all-years	UKSO	9	8.810009	BC	1.65511494836075e-6	2.5524740917884e-5	2.005072260314e-4	1.7273413154266e-4	-2.9142698843175e-5
scanone	all-years	UKSO	9	8.810009	BD	-9.92833002445589e-5	2.58454235517487e-5	2.005072260314e-4	1.7273413154266e-4	-2.9142698843175e-5
scanone	all-years	UKSO	9	8.810009	AD	1.55416621927302e-5	2.9587141283271e-5	2.005072260314e-4	1.7273413154266e-4	-2.9142698843175e-5
scanone	2011	UKTO	9	55.290045	BC	-0.798756661256856	0.481980946984361	-2.91777860656798	-5.39606356590137	0.368085244619851
scanone	2011	UKTO	9	55.290045	AC	-2.07360334223092	0.414372011254276	-2.91777860656798	-5.39606356590137	0.368085244619851
scanone	2011	UKTO	9	55.290045	BD	2.08331774400375	0.393535795285039	-2.91777860656798	-5.39606356590137	0.368085244619851
scanone	2011	UKTO	9	55.290045	AD	0.440385818409839	0.462028182441639	-2.91777860656798	-5.39606356590137	0.368085244619851
scanone	2011	UKTO	11	20.18002	BD	-1.63304277999733	0.444897009186563	3.25964734272341	3.99868156311866	0.542162302386486
scanone	2011	UKTO	11	20.18002	BC	0.0952168503687611	0.465011990612234	3.25964734272341	3.99868156311866	0.542162302386486
scanone	2011	UKTO	11	20.18002	AD	-0.274300259828864	0.514395721243407	3.25964734272341	3.99868156311866	0.542162302386486
scanone	2011	UKTO	11	20.18002	AC	1.99612167292371	0.4731245259943	3.25964734272341	3.99868156311866	0.542162302386486
scanone	2011	UKTO	8	41.090035	AD	-1.40079176947848	0.508200288946723	-0.58688692129516	3.98071395865456	0.476939582763473
scanone	2011	UKTO	8	41.090035	BC	0.883008670496385	0.437170418632476	-0.58688692129516	3.98071395865456	0.476939582763473
scanone	2011	UKTO	8	41.090035	AC	0.828035001230542	0.455781668421184	-0.58688692129516	3.98071395865456	0.476939582763473
scanone	2011	UKTO	8	41.090035	BD	-0.868878517449159	0.522518591504229	-0.58688692129516	3.98071395865456	0.476939582763473
scanone	2011	UKTO	4	35.060042	BD	1.1719853926744	0.458084485902644	-3.6687514805522	-2.00838555259641	-1.34531146966767
scanone	2011	UKTO	4	35.060042	AC	-1.6665831238999	0.432149179591191	-3.6687514805522	-2.00838555259641	-1.34531146966767
scanone	2011	UKTO	4	35.060042	AD	0.0102653872321394	0.492924181046301	-3.6687514805522	-2.00838555259641	-1.34531146966767
scanone	2011	UKTO	4	35.060042	BC	0.840448351210035	0.503957665222802	-3.6687514805522	-2.00838555259641	-1.34531146966767
scanone	2011	UKTO	3	25.500022	AD	-1.05967000661047	0.480817408696606	0.969896251683143	3.93199424923667	1.38373298376589
scanone	2011	UKTO	3	25.500022	BD	-0.852751640569095	0.469502472954195	0.969896251683143	3.93199424923667	1.38373298376589
scanone	2011	UKTO	3	25.500022	AC	1.59819360989081	0.499436540427375	0.969896251683143	3.93199424923667	1.38373298376589
scanone	2011	UKTO	3	25.500022	BC	0.421378992166295	0.453934504965833	0.969896251683143	3.93199424923667	1.38373298376589
scanone	2012	UKTO	12	54.960038	BC	-0.715375493195461	0.325298794257498	0.932076608475573	-3.18858794089062	-0.954748221078216
scanone	2012	UKTO	12	54.960038	BD	0.401544366710743	0.32099001071435	0.932076608475573	-3.18858794089062	-0.954748221078216
scanone	2012	UKTO	12	54.960038	AD	1.34495678148764	0.355387762109771	0.932076608475573	-3.18858794089062	-0.954748221078216
scanone	2012	UKTO	12	54.960038	AC	-0.726711299496782	0.305322402012908	0.932076608475573	-3.18858794089062	-0.954748221078216
scanone	2012	UKTO	4	28.130031	BD	1.41274667514323	0.313129804680523	-1.1350780436761	-3.94149915098614	0.339303130932774
scanone	2012	UKTO	4	28.130031	AC	-1.12554192218789	0.286511085253845	-1.1350780436761	-3.94149915098614	0.339303130932774
scanone	2012	UKTO	4	28.130031	AD	0.675556087838792	0.322207910811959	-1.1350780436761	-3.94149915098614	0.339303130932774
scanone	2012	UKTO	4	28.130031	BC	-0.727654465816226	0.317571584049664	-1.1350780436761	-3.94149915098614	0.339303130932774
scanone	2012	UKTO	6	34.290042	AD	-0.708478696081442	0.346901726582489	0.668726676261126	1.85708209417758	1.3217200728564
scanone	2012	UKTO	6	34.290042	BD	-0.381981997783807	0.351966253258116	0.668726676261126	1.85708209417758	1.3217200728564
scanone	2012	UKTO	6	34.290042	AC	0.880922387435548	0.299358472819935	0.668726676261126	1.85708209417758	1.3217200728564
scanone	2012	UKTO	6	34.290042	BC	-0.114300987123213	0.362798509709028	0.668726676261126	1.85708209417758	1.3217200728564
scanone	2012	UKTO	9	1.130001	AC	-1.24275969111085	0.331302843912316	-1.16293583144508	-2.91743164517851	-0.779711083642577
scanone	2012	UKTO	9	1.130001	BC	-0.271436233567024	0.331302843912316	-1.16293583144508	-2.91743164517851	-0.779711083642577
scanone	2012	UKTO	9	1.130001	BD	0.797424047200941	0.299674697791318	-1.16293583144508	-2.91743164517851	-0.779711083642577
scanone	2012	UKTO	9	1.130001	AD	0.605811673299692	0.35139973133518	-1.16293583144508	-2.91743164517851	-0.779711083642577
scanone	2012	UKTO	11	38.070045	AD	0.778612946359527	0.35112555734007	3.24083203946853	1.05544603466882	-0.596632997872911
scanone	2012	UKTO	11	38.070045	BD	-1.14011957231119	0.294724982265386	3.24083203946853	1.05544603466882	-0.596632997872911
scanone	2012	UKTO	11	38.070045	AC	1.00801946475748	0.321397449809869	3.24083203946853	1.05544603466882	-0.596632997872911
scanone	2012	UKTO	11	38.070045	BC	-0.314080056040325	0.325830727506145	3.24083203946853	1.05544603466882	-0.596632997872911
scanone	2013	UKTO	3	34.780033	AD	0.657839014824631	0.303511723469956	-0.0194709578093943	-2.75414744843572	-0.042471913910322
scanone	2013	UKTO	3	34.780033	BD	0.646338536774167	0.319496817969682	-0.0194709578093943	-2.75414744843572	-0.042471913910322
scanone	2013	UKTO	3	34.780033	AC	-0.74047066634839	0.349049123894258	-0.0194709578093943	-2.75414744843572	-0.042471913910322
scanone	2013	UKTO	3	34.780033	BC	-0.709499230488532	0.311196780750595	-0.0194709578093943	-2.75414744843572	-0.042471913910322
scanone	2013	UKTO	9	85.400076	BC	0.00863490044946689	0.360415551503796	-1.13721898310588	-2.44770762511607	-1.28920474843875
scanone	2013	UKTO	9	85.400076	AC	-1.20457696532285	0.297845202610513	-1.13721898310588	-2.44770762511607	-1.28920474843875
scanone	2013	UKTO	9	85.400076	BD	0.587886338788127	0.301545284884459	-1.13721898310588	-2.44770762511607	-1.28920474843875
scanone	2013	UKTO	9	85.400076	AD	0.663879221454562	0.305386780960951	-1.13721898310588	-2.44770762511607	-1.28920474843875
scanone	2013	UKTO	11	8.660012	BD	-1.03945471177313	0.319017911044764	3.31219708527652	1.57526502819128	0.841000710636077
scanone	2013	UKTO	11	8.660012	AD	0.196143475547093	0.305436395894058	3.31219708527652	1.57526502819128	0.841000710636077
scanone	2013	UKTO	11	8.660012	BC	-0.67232255299553	0.29147697111661	3.31219708527652	1.57526502819128	0.841000710636077
scanone	2013	UKTO	11	8.660012	AC	1.40427634496077	0.294419139185197	3.31219708527652	1.57526502819128	0.841000710636077
scanone	2013	UKTO	2	87.960099	BC	-0.483942099948418	0.330906144573228	2.50713111647956	0.515012451191334	-0.0406906175351026
scanone	2013	UKTO	2	87.960099	BD	-0.761793634311636	0.313477626816723	2.50713111647956	0.515012451191334	-0.0406906175351026
scanone	2013	UKTO	2	87.960099	AC	0.749278149523809	0.31757554750058	2.50713111647956	0.515012451191334	-0.0406906175351026
scanone	2013	UKTO	2	87.960099	AD	0.512117232695693	0.326277858668853	2.50713111647956	0.515012451191334	-0.0406906175351026
scanone	2013	UKTO	4	25.550025	BD	-0.0602496605381965	0.315026881016213	2.31434626128901	-1.66833677916186	0.297128202291693
scanone	2013	UKTO	4	25.550025	AC	0.262755080525379	0.298714932942776	2.31434626128901	-1.66833677916186	0.297128202291693
scanone	2013	UKTO	4	25.550025	AD	0.948359368960463	0.348785614853305	2.31434626128901	-1.66833677916186	0.297128202291693
scanone	2013	UKTO	4	25.550025	BC	-1.04298215126497	0.324069595608762	2.31434626128901	-1.66833677916186	0.297128202291693
scanone	all-years	UKTO	11	8.660012	BD	-2.49752408633681	0.498251094016652	5.72322351090641	4.96322483846508	0.746476097767133
scanone	all-years	UKTO	11	8.660012	AD	-0.00915037976717594	0.459663252652192	5.72322351090641	4.96322483846508	0.746476097767133
scanone	all-years	UKTO	11	8.660012	BC	-0.389149715987837	0.434648097516867	5.72322351090641	4.96322483846508	0.746476097767133
scanone	all-years	UKTO	11	8.660012	AC	2.84570008834893	0.486099908603426	5.72322351090641	4.96322483846508	0.746476097767133
scanone	all-years	UKTO	9	65.720058	BC	-1.34755560087727	0.545044760982569	-1.32105033928146	-6.08348007491865	0.159641084516687
scanone	all-years	UKTO	9	65.720058	AC	-1.92826022825965	0.470617901892941	-1.32105033928146	-6.08348007491865	0.159641084516687
scanone	all-years	UKTO	9	65.720058	BD	1.7740049788404	0.437189468358009	-1.32105033928146	-6.08348007491865	0.159641084516687
scanone	all-years	UKTO	9	65.720058	AD	1.03365926694133	0.509819589991376	-1.32105033928146	-6.08348007491865	0.159641084516687
scanone	all-years	UKTO	4	35.060042	BD	1.238371203588	0.505939338880815	-1.58408548050425	-3.7588373613742	-0.62610124881383
scanone	all-years	UKTO	4	35.060042	AC	-1.43309021735122	0.476759140459695	-1.58408548050425	-3.7588373613742	-0.62610124881383
scanone	all-years	UKTO	4	35.060042	AD	0.759379087742793	0.544418643180016	-1.58408548050425	-3.7588373613742	-0.62610124881383
scanone	all-years	UKTO	4	35.060042	BC	-0.327996852692185	0.556279071967925	-1.58408548050425	-3.7588373613742	-0.62610124881383
scanone	all-years	UKTO	8	52.930054	AD	-1.41317707231862	0.535617489919839	-1.30420301965873	3.61949509280069	0.35446191005921
scanone	all-years	UKTO	8	52.930054	BC	1.04867198391109	0.488949635705653	-1.30420301965873	3.61949509280069	0.35446191005921
scanone	all-years	UKTO	8	52.930054	AC	0.573801429111328	0.499465884727858	-1.30420301965873	3.61949509280069	0.35446191005921
scanone	all-years	UKTO	8	52.930054	BD	-0.583844607459655	0.580958736519951	-1.30420301965873	3.61949509280069	0.35446191005921
scanone	2011	UKUX	3	29.670027	AD	-1.09271758092368	1.01239271577854	9.92847982048122	13.3410976322926	2.03013570013252
scanone	2011	UKUX	3	29.670027	BD	-5.04188964109803	1.05823654474411	9.92847982048122	13.3410976322926	2.03013570013252
scanone	2011	UKUX	3	29.670027	AC	6.59289908528888	1.14697116965551	9.92847982048122	13.3410976322926	2.03013570013252
scanone	2011	UKUX	3	29.670027	BC	0.613591324982009	0.99284494998747	9.92847982048122	13.3410976322926	2.03013570013252
scanone	2011	UKUX	9	81.240073	BC	2.16895562594716	1.21592910958864	3.58086195429269	9.79577499934719	-2.06990115272622
scanone	2011	UKUX	9	81.240073	AC	2.92443602673039	1.07409116548076	3.58086195429269	9.79577499934719	-2.06990115272622
scanone	2011	UKUX	9	81.240073	BD	-3.76388245008955	1.09260837094288	3.58086195429269	9.79577499934719	-2.06990115272622
scanone	2011	UKUX	9	81.240073	AD	-0.938500896580094	1.1867698024741	3.58086195429269	9.79577499934719	-2.06990115272622
scanone	2011	UKUX	5	35.86002	BD	1.10212186735949	1.20318809830092	-0.688672667921536	-8.91782537421822	-5.73629500835035
scanone	2011	UKUX	5	35.86002	AD	3.62593303757389	1.1571892584625	-0.688672667921536	-8.91782537421822	-5.73629500835035
scanone	2011	UKUX	5	35.86002	AC	-3.70112715371039	1.10333666662085	-0.688672667921536	-8.91782537421822	-5.73629500835035
scanone	2011	UKUX	5	35.86002	BC	-0.48864331557445	1.06754320452746	-0.688672667921536	-8.91782537421822	-5.73629500835035
scanone	2011	UKUX	8	36.230034	AD	3.02712223946993	1.21652168429027	8.97540424468312	-2.86158600879454	0.60813792198071
scanone	2011	UKUX	8	36.230034	BD	-1.15651092188128	1.25079660684006	8.97540424468312	-2.86158600879454	0.60813792198071
scanone	2011	UKUX	8	36.230034	BC	-2.8913728872689	1.01644242065519	8.97540424468312	-2.86158600879454	0.60813792198071
scanone	2011	UKUX	8	36.230034	AC	1.90039819606301	1.12846082979997	8.97540424468312	-2.86158600879454	0.60813792198071
scanone	2011	UKUX	12	62.160046	AC	-0.187402709976935	1.04837326483828	-2.14726276479511	7.06755671973109	-5.89028246013486
scanone	2011	UKUX	12	62.160046	BD	-2.64754968744493	1.0813144593639	-2.14726276479511	7.06755671973109	-5.89028246013486
scanone	2011	UKUX	12	62.160046	BC	3.83136990248805	1.1577345953216	-2.14726276479511	7.06755671973109	-5.89028246013486
scanone	2011	UKUX	12	62.160046	AD	-0.77603983977505	1.35344406510925	-2.14726276479511	7.06755671973109	-5.89028246013486
scanone	2011	UKUX	4	7.160007	BD	-0.753191689811124	1.20408787072544	-1.78304483620782	6.08311051705764	1.8588069000803
scanone	2011	UKUX	4	7.160007	AC	1.39684115061378	1.13522493137924	-1.78304483620782	6.08311051705764	1.8588069000803
scanone	2011	UKUX	4	7.160007	AD	-2.57411755795519	1.25195095337318	-1.78304483620782	6.08311051705764	1.8588069000803
scanone	2011	UKUX	4	7.160007	BC	1.35896011867754	1.12281772899531	-1.78304483620782	6.08311051705764	1.8588069000803
scanone	2012	UKUX	2	52.480053	BC	-1.29371098718521	0.51600573431087	-0.636768756939887	-8.15492991950384	-1.84097954111699
scanone	2012	UKUX	2	52.480053	BD	1.86326420200821	0.618134587043593	-0.636768756939887	-8.15492991950384	-1.84097954111699
scanone	2012	UKUX	2	52.480053	AD	2.46536959409677	0.627430365610758	-0.636768756939887	-8.15492991950384	-1.84097954111699
scanone	2012	UKUX	2	52.480053	AC	-2.53258513621365	0.635827475819328	-0.636768756939887	-8.15492991950384	-1.84097954111699
scanone	2012	UKUX	10	43.210044	BC	1.52576490792775	0.558705548896161	-2.53000242465097	5.68510614985517	1.70744176978684
scanone	2012	UKUX	10	43.210044	AC	1.11448458049568	0.716684371180217	-2.53000242465097	5.68510614985517	1.70744176978684
scanone	2012	UKUX	10	43.210044	BD	-0.463067282106421	0.618238993930167	-2.53000242465097	5.68510614985517	1.70744176978684
scanone	2012	UKUX	10	43.210044	AD	-2.58178937932532	0.681337906433929	-2.53000242465097	5.68510614985517	1.70744176978684
scanone	2012	UKUX	5	61.250051	BC	-2.77530515560172	0.577356299601276	5.04338142400147	-4.63319006919359	1.51514982991296
scanone	2012	UKUX	5	61.250051	BD	0.298864793951556	0.711465679770378	5.04338142400147	-4.63319006919359	1.51514982991296
scanone	2012	UKUX	5	61.250051	AD	2.06298059099581	0.570441603460496	5.04338142400147	-4.63319006919359	1.51514982991296
scanone	2012	UKUX	5	61.250051	AC	0.503960471355494	0.599713794990235	5.04338142400147	-4.63319006919359	1.51514982991296
scanone	2012	UKUX	3	8.820009	AD	0.503212173386461	0.600649979986072	5.98127027099013	1.73769174363866	2.75541488507028
scanone	2012	UKUX	3	8.820009	BD	-1.10971551957346	0.616253876646091	5.98127027099013	1.73769174363866	2.75541488507028
scanone	2012	UKUX	3	8.820009	AC	2.74976548774093	0.682292528746704	5.98127027099013	1.73769174363866	2.75541488507028
scanone	2012	UKUX	3	8.820009	BC	-1.61857709028927	0.608301880569912	5.98127027099013	1.73769174363866	2.75541488507028
scanone	2012	UKUX	8	51.810051	AD	2.92569509698601	0.626609227910273	6.07506935863138	-3.61477216856509	-1.62643955648611
scanone	2012	UKUX	8	51.810051	BC	-1.91922566661223	0.550221963987767	6.07506935863138	-3.61477216856509	-1.62643955648611
scanone	2012	UKUX	8	51.810051	AC	0.305089234460407	0.597251897383209	6.07506935863138	-3.61477216856509	-1.62643955648611
scanone	2012	UKUX	8	51.810051	BD	-0.925059360572741	0.688385651676312	6.07506935863138	-3.61477216856509	-1.62643955648611
scanone	2012	UKUX	1	96.390088	BC	-0.87972013886438	0.70421112135122	4.38154148454615	0.789789755973383	-0.802303711424573
scanone	2012	UKUX	1	96.390088	AC	0.909898747696409	0.587352677364101	4.38154148454615	0.789789755973383	-0.802303711424573
scanone	2012	UKUX	1	96.390088	BD	-1.67576687256336	0.727306118721953	4.38154148454615	0.789789755973383	-0.802303711424573
scanone	2012	UKUX	1	96.390088	AD	0.916155725422004	0.629865575141072	4.38154148454615	0.789789755973383	-0.802303711424573
scanone	2012	UKUX	12	62.160046	AC	-1.46592051643035	0.588246890434826	-2.43965567975917	0.725178304704654	-4.74112675884151
scanone	2012	UKUX	12	62.160046	BD	-0.60868182890309	0.609388213416211	-2.43965567975917	0.725178304704654	-4.74112675884151
scanone	2012	UKUX	12	62.160046	BC	2.12447070286999	0.659556426280456	-2.43965567975917	0.725178304704654	-4.74112675884151
scanone	2012	UKUX	12	62.160046	AD	0.542053710638082	0.737406502079965	-2.43965567975917	0.725178304704654	-4.74112675884151
scanone	2013	UKUX	11	38.070045	AD	-2.53213637757418	0.875089420443157	-7.61102352690662	-0.596293995262343	2.28182859991482
scanone	2013	UKUX	11	38.070045	BD	2.41428968583654	0.734525609228002	-7.61102352690662	-0.596293995262343	2.28182859991482
scanone	2013	UKUX	11	38.070045	AC	-1.68936907524794	0.80099981959909194	-7.61102352690662	-0.596293995262343	2.28182859991482
scanone	2013	UKUX	11	38.070045	BC	0.975228388247953	0.812048614905498	-7.61102352690662	-0.596293995262343	2.28182859991482
scanone	2013	UKUX	5	78.180067	BC	-1.57787212999015	0.821778246700804	5.79328377570239	0.0532155405300259	0.285897387833494
scanone	2013	UKUX	5	78.180067	BD	-1.46153120633842	0.89551208284221	5.79328377570239	0.0532155405300259	0.285897387833494
scanone	2013	UKUX	5	78.180067	AD	1.29216198759603	0.791142127413837	5.79328377570239	0.0532155405300259	0.285897387833494
scanone	2013	UKUX	5	78.180067	AC	1.46171845177779	0.832809320775731	5.79328377570239	0.0532155405300259	0.285897387833494
scanone	2013	UKUX	9	84.810075	BC	0.294656609076623	0.911933290698434	3.50208033546775	5.90263227629746	1.23191866203897
scanone	2013	UKUX	9	84.810075	AC	2.66165610782998	0.77900757477886	3.50208033546775	5.90263227629746	1.23191866203897
scanone	2013	UKUX	9	84.810075	BD	-2.04070019805262	0.781510604790882	3.50208033546775	5.90263227629746	1.23191866203897
scanone	2013	UKUX	9	84.810075	AD	-0.905619361338228	0.809207287425949	3.50208033546775	5.90263227629746	1.23191866203897
scanone	2013	UKUX	2	89.430103	BC	1.1568068013372	0.853496846778392	-5.89915591218534	-1.24617692697118	0.145665507986507
scanone	2013	UKUX	2	89.430103	BD	1.85272801881604	0.830108920907908	-5.89915591218534	-1.24617692697118	0.145665507986507
scanone	2013	UKUX	2	89.430103	AC	-1.71993840076222	0.841559240027486	-5.89915591218534	-1.24617692697118	0.145665507986507
scanone	2013	UKUX	2	89.430103	AD	-1.16968269126988	0.798373195334159	-5.89915591218534	-1.24617692697118	0.145665507986507
scanone	2013	UKUX	1	83.770073	BC	-2.30450802975504	0.88962914682714	6.29831793740268	-3.01851694483262	-0.706809197421035
scanone	2013	UKUX	1	83.770073	AC	0.491246340235789	0.746785659182632	6.29831793740268	-3.01851694483262	-0.706809197421035
scanone	2013	UKUX	1	83.770073	BD	-1.14865415604924	0.860021602770184	6.29831793740268	-3.01851694483262	-0.706809197421035
scanone	2013	UKUX	1	83.770073	AD	2.35390941136262	0.814972048042943	6.29831793740268	-3.01851694483262	-0.706809197421035
scanone	2013	UKUX	12	57.23004	BD	0.398540076257393	0.786902425769019	-6.97276356799177	2.7898434054395	-2.7507024344807
scanone	2013	UKUX	12	57.23004	AD	-1.71249049049814	0.868982448637711	-6.97276356799177	2.7898434054395	-2.7507024344807
scanone	2013	UKUX	12	57.23004	AC	-1.69292000501874	0.778622038672449	-6.97276356799177	2.7898434054395	-2.7507024344807
scanone	2013	UKUX	12	57.23004	BC	3.16881299621749	0.888722652199885	-6.97276356799177	2.7898434054395	-2.7507024344807
scanone	all-years	UKUX	3	29.670027	AD	-1.00697477899877	0.894358983919545	8.87979524260538	9.92332641867828	4.17084637387239
scanone	all-years	UKUX	3	29.670027	BD	-3.36144921336526	0.940872728371454	8.87979524260538	9.92332641867828	4.17084637387239
scanone	all-years	UKUX	3	29.670027	AC	6.04011161727657	1.05492684272901	8.87979524260538	9.92332641867828	4.17084637387239
scanone	all-years	UKUX	3	29.670027	BC	-0.485209190962323	0.884686347715458	8.87979524260538	9.92332641867828	4.17084637387239
scanone	all-years	UKUX	2	49.390047	BC	-1.0030227393845	0.904477325909804	-0.950777899506004	-8.00177363219431	-2.74505828686718
scanone	all-years	UKUX	2	49.390047	BD	1.62533493327907	1.03126281956174	-0.950777899506004	-8.00177363219431	-2.74505828686718
scanone	all-years	UKUX	2	49.390047	AD	2.52247512695966	1.05805332818065	-0.950777899506004	-8.00177363219431	-2.74505828686718
scanone	all-years	UKUX	2	49.390047	AC	-2.85094083257109	1.05805332818065	-0.950777899506004	-8.00177363219431	-2.74505828686718
scanone	all-years	UKUX	9	81.240073	BC	1.24889843028932	1.07514139146929	3.23799349749167	8.09977777709728	0.0315345600260719
scanone	all-years	UKUX	9	81.240073	AC	2.88366245904819	0.953113924442546	3.23799349749167	8.09977777709728	0.0315345600260719
scanone	all-years	UKUX	9	81.240073	BD	-2.78522317824629	0.961108887157379	3.23799349749167	8.09977777709728	0.0315345600260719
scanone	all-years	UKUX	9	81.240073	AD	-1.18199370951349	1.06148519804799	3.23799349749167	8.09977777709728	0.0315345600260719
scanone	all-years	UKUX	8	58.05006	BD	-0.136218637901338	1.06847780431884	5.67019542614576	-6.37206810646783	-1.92507431505072
scanone	all-years	UKUX	8	58.05006	BC	-2.35971553360989	0.968857956312074	5.67019542614576	-6.37206810646783	-1.92507431505072
scanone	all-years	UKUX	8	58.05006	AC	-0.487154978062373	0.92847096465228	5.67019542614576	-6.37206810646783	-1.92507431505072
scanone	all-years	UKUX	8	58.05006	AD	3.6614162326969	1.06847780431884	5.67019542614576	-6.37206810646783	-1.92507431505072
scanone	all-years	UKUX	5	25.190015	BD	1.1828483159195	0.999525162538536	1.7308112745422	-8.41041256205589	-2.42354683764587
scanone	all-years	UKUX	5	25.190015	AD	3.26002737201353	1.050815762346	1.7308112745422	-8.41041256205589	-2.42354683764587
scanone	all-years	UKUX	5	25.190015	AC	-2.15695232783735	1.02420851298701	1.7308112745422	-8.41041256205589	-2.42354683764587
scanone	all-years	UKUX	5	25.190015	BC	-1.81058454628551	0.934970176919684	1.7308112745422	-8.41041256205589	-2.42354683764587
scanone	all-years	UKUX	10	32.910029	BD	-1.16579004958867	0.97694420633813694	-3.98524056324194	4.64822263613423	-3.2010723879177
scanone	all-years	UKUX	10	32.910029	AC	-0.834299013142525	1.20377144314744	-3.98524056324194	4.64822263613423	-3.2010723879177
scanone	all-years	UKUX	10	32.910029	BC	2.7588574624373	0.920170056523482	-3.98524056324194	4.64822263613423	-3.2010723879177
scanone	all-years	UKUX	10	32.910029	AD	-1.55787413725079	1.03033489505389	-3.98524056324194	4.64822263613423	-3.2010723879177
scanone	all-years	UKUX	12	57.23004	BD	-1.11421581894586	0.973143064799818	-4.96253625443033	4.04971430523828	-5.36189314425006
scanone	all-years	UKUX	12	57.23004	AD	-0.914537374035991	1.14069764615737	-4.96253625443033	4.04971430523828	-5.36189314425006
scanone	all-years	UKUX	12	57.23004	AC	-1.57062679354188	1.02731816745011	-4.96253625443033	4.04971430523828	-5.36189314425006
scanone	all-years	UKUX	12	57.23004	BC	3.59158790579831	1.0912892071459	-4.96253625443033	4.04971430523828	-5.36189314425006
scanone	all-years	UKUX	1	31.68002	AC	1.74706058766515	1.02469399894956	0.696377319892242	4.75052498818018	1.40421236991023
scanone	all-years	UKUX	1	31.68002	AD	-1.33030809138005	0.990716747939273	0.696377319892242	4.75052498818018	1.40421236991023
scanone	all-years	UKUX	1	31.68002	BD	-0.976390566371058	1.04938896313323	0.696377319892242	4.75052498818018	1.40421236991023
scanone	all-years	UKUX	1	31.68002	BC	0.696765742763915	1.09002541054131	0.696377319892242	4.75052498818018	1.40421236991023
scanone	2011	UKUY	9	8.810009	AC	-1.59006271750707	0.296832175327664	-3.53852118673374	-1.62023731165733	-1.10447956970623
scanone	2011	UKUY	9	8.810009	BC	0.731437660712919	0.290954361395591	-3.53852118673374	-1.62023731165733	-1.10447956970623
scanone	2011	UKUY	9	8.810009	BD	0.989316531688466	0.294209284437435	-3.53852118673374	-1.62023731165733	-1.10447956970623
scanone	2011	UKUY	9	8.810009	AD	-0.227704276825287	0.335774754417657	-3.53852118673374	-1.62023731165733	-1.10447956970623
scanone	2011	UKUY	11	17.250019	BD	-1.01823130999504	0.36088914916205	2.75075715851981	1.64019362397102	0.15954274528766
scanone	2011	UKUY	11	17.250019	AD	0.277375896621036	0.318505262837502	2.75075715851981	1.64019362397102	0.15954274528766
scanone	2011	UKUY	11	17.250019	BC	-0.277905870653361	0.331371086987964	2.75075715851981	1.64019362397102	0.15954274528766
scanone	2011	UKUY	11	17.250019	AC	1.17724408125038	0.352830492924723	2.75075715851981	1.64019362397102	0.15954274528766
scanone	2011	UKUY	3	30.260029	AD	-0.570995077616662	0.296804802917111	1.96283586868809	3.44608782955613	1.03832956013199
scanone	2011	UKUY	3	30.260029	BD	-1.03324823189471	0.310946199430844	1.96283586868809	3.44608782955613	1.03832956013199
scanone	2011	UKUY	3	30.260029	AC	1.6712136172274	0.331943301973504	1.96283586868809	3.44608782955613	1.03832956013199
scanone	2011	UKUY	3	30.260029	BC	0.170630902817357	0.293703187365423	1.96283586868809	3.44608782955613	1.03832956013199
scanone	2011	UKUY	8	53.140055	AD	-0.955788725818381	0.344509865928551	-1.85931416224253	1.15315436562497	0.741362979951241
scanone	2011	UKUY	8	53.140055	BC	0.55044553811537	0.312778890003235	-1.85931416224253	1.15315436562497	0.741362979951241
scanone	2011	UKUY	8	53.140055	AC	-0.00853005303027386	0.316581480340319	-1.85931416224253	1.15315436562497	0.741362979951241
scanone	2011	UKUY	8	53.140055	BD	0.344549845278505	0.371179114078736	-1.85931416224253	1.15315436562497	0.741362979951241
scanone	2011	UKUY	4	43.86005	BD	0.824307287844424	0.317186174234042	-1.60256434542186	-2.05792431174182	-0.525831201943624
scanone	2011	UKUY	4	43.86005	AC	-1.00593704073742	0.300567865320746	-1.60256434542186	-2.05792431174182	-0.525831201943624
scanone	2011	UKUY	4	43.86005	AD	0.285940716105306	0.341309823809997	-1.60256434542186	-2.05792431174182	-0.525831201943624
scanone	2011	UKUY	4	43.86005	BC	0.058260732945325903	0.345891368726846	-1.60256434542186	-2.05792431174182	-0.525831201943624
scanone	2011	UKUY	10	57.15006	BC	-0.248331936366332	0.312487695500583	2.18569937596804	0.530698129239695	-0.632694629573856
scanone	2011	UKUY	10	57.15006	AC	0.52817043683076	0.338728590188571	2.18569937596804	0.530698129239695	-0.632694629573856
scanone	2011	UKUY	10	57.15006	BD	-0.830028315773107	0.338728590188571	2.18569937596804	0.530698129239695	-0.632694629573856
scanone	2011	UKUY	10	57.15006	AD	0.579168686997841	0.334572253760641	2.18569937596804	0.530698129239695	-0.632694629573856
scanone	2012	UKUY	2	37.130033	AC	-0.601502988531387	0.19992481327619	0.217404246393104	-2.42630038163509	-0.208833692459738
scanone	2012	UKUY	2	37.130033	BC	-0.60578826549807	0.177214406178084	0.217404246393104	-2.42630038163509	-0.208833692459738
scanone	2012	UKUY	2	37.130033	BD	0.502945079089607	0.19992481327619	0.217404246393104	-2.42630038163509	-0.208833692459738
scanone	2012	UKUY	2	37.130033	AD	0.716064048516028	0.18159072951256	0.217404246393104	-2.42630038163509	-0.208833692459738
scanone	2012	UKUY	5	54.270044	BD	0.088182641149695	0.247447223512054	0.839759117331503	-1.31730039962822	-0.122703044058495
scanone	2012	UKUY	5	54.270044	AD	0.569413721844694	0.189268768844078	0.839759117331503	-1.31730039962822	-0.122703044058495
scanone	2012	UKUY	5	54.270044	AC	-0.150587999998662	0.200483224653218	0.839759117331503	-1.31730039962822	-0.122703044058495
scanone	2012	UKUY	5	54.270044	BC	-0.509116036635166	0.196796178841458	0.839759117331503	-1.31730039962822	-0.122703044058495
scanone	2012	UKUY	4	35.640043	BD	0.593482730896493	0.194113558323358	-1.11979082443835	-1.73006012280289	-0.59174486428034
scanone	2012	UKUY	4	35.640043	AC	-0.831442742724128	0.184401650726922	-1.11979082443835	-1.73006012280289	-0.59174486428034
scanone	2012	UKUY	4	35.640043	AD	0.329459750817487	0.202496384893175	-1.11979082443835	-1.73006012280289	-0.59174486428034
scanone	2012	UKUY	4	35.640043	BC	0.0243251016352186	0.196791113198697	-1.11979082443835	-1.73006012280289	-0.59174486428034
scanone	2012	UKUY	11	46.900054	AD	0.177040731258228	0.231724070540426	1.50465916521921	0.227753773392081	0.69679652497894
scanone	2012	UKUY	11	46.900054	BD	-0.226890588861907	0.191969335515528	1.50465916521921	0.227753773392081	0.69679652497894
scanone	2012	UKUY	11	46.900054	AC	0.639315880443738	0.210600726354122	1.50465916521921	0.227753773392081	0.69679652497894
scanone	2012	UKUY	11	46.900054	BC	-0.461411964655337	0.198102667934824	1.50465916521921	0.227753773392081	0.69679652497894
scanone	2012	UKUY	10	57.15006	BC	0.373996643389712	0.181808494732145	-0.493647023453994	1.71367276815606	0.576555669493633
scanone	2012	UKUY	10	57.15006	AC	0.415450966409531	0.205848859388462	-0.493647023453994	1.71367276815606	0.576555669493633
scanone	2012	UKUY	10	57.15006	BD	-0.1945619059415	0.208949633315933	-0.493647023453994	1.71367276815606	0.576555669493633
scanone	2012	UKUY	10	57.15006	AD	-0.729663252415314	0.208949633315933	-0.493647023453994	1.71367276815606	0.576555669493633
scanone	2012	UKUY	8	51.220049	AD	0.842880602428602	0.199559353490601	2.08873570542398	-0.624856331986483	-0.607424693369173
scanone	2012	UKUY	8	51.220049	BC	-0.51391541627663	0.174587274723496	2.08873570542398	-0.624856331986483	-0.607424693369173
scanone	2012	UKUY	8	51.220049	AC	0.226740089750774	0.192467289290194	2.08873570542398	-0.624856331986483	-0.607424693369173
scanone	2012	UKUY	8	51.220049	BD	-0.505199596967975	0.216808600904511	2.08873570542398	-0.624856331986483	-0.607424693369173
scanone	2012	UKUY	3	29.670027	AD	-0.395025668532217	0.190410072730492	0.695090300183563	1.57462713526869	0.961150061827765
scanone	2012	UKUY	3	29.670027	BD	-0.261995787710117	0.203119559593543	0.695090300183563	1.57462713526869	0.961150061827765
scanone	2012	UKUY	3	29.670027	AC	0.87286293001601	0.238859601129061	0.695090300183563	1.57462713526869	0.961150061827765
scanone	2012	UKUY	3	29.670027	BC	0.0447427490103458	0.189049049237448	0.695090300183563	1.57462713526869	0.961150061827765
scanone	all-years	UKUY	11	17.250019	BD	-0.945351681607991	0.233584514229733	2.29241230863697	1.74613601049688	0.128863486172121
scanone	all-years	UKUY	11	17.250019	AD	0.136422729624434	0.220213757807582	2.29241230863697	1.74613601049688	0.128863486172121
scanone	all-years	UKUY	11	17.250019	BC	-0.136715419445611	0.212234757665341	2.29241230863697	1.74613601049688	0.128863486172121
scanone	all-years	UKUY	11	17.250019	AC	1.07392247795894	0.244389511637786	2.29241230863697	1.74613601049688	0.128863486172121
scanone	all-years	UKUY	3	30.260029	AD	-0.443987149813535	0.214536385916707	1.41729008377939	2.20753385031248	1.19047488421461
scanone	all-years	UKUY	3	30.260029	BD	-0.557394749595922	0.224758067203713	1.41729008377939	2.20753385031248	1.19047488421461
scanone	all-years	UKUY	3	30.260029	AC	1.25501721745001	0.239858971278442	1.41729008377939	2.20753385031248	1.19047488421461
scanone	all-years	UKUY	3	30.260029	BC	-0.0488652665469868	0.212191655559569	1.41729008377939	2.20753385031248	1.19047488421461
scanone	all-years	UKUY	5	31.090019	BD	0.215735787794559	0.238427563610259	-0.28213028392941	-1.85095238668678	-1.36462222411174
scanone	all-years	UKUY	5	31.090019	AD	0.756981757885725	0.238027469595517	-0.28213028392941	-1.85095238668678	-1.36462222411174
scanone	all-years	UKUY	5	31.090019	AC	-0.850805547513534	0.226715839863514	-0.28213028392941	-1.85095238668678	-1.36462222411174
scanone	all-years	UKUY	5	31.090019	BC	-0.0274292934929576	0.216986793349857	-0.28213028392941	-1.85095238668678	-1.36462222411174
scanone	all-years	UKUY	2	17.05002	AC	-0.377177515557612	0.244761442923483	0.110600627795917	-1.93454316756645	0.288623413922613
scanone	all-years	UKUY	2	17.05002	BC	-0.576789536416876	0.23204623664292	0.110600627795917	-1.93454316756645	0.288623413922613
scanone	all-years	UKUY	2	17.05002	BD	0.534793754327657	0.236367576029871	0.110600627795917	-1.93454316756645	0.288623413922613
scanone	all-years	UKUY	2	17.05002	AD	0.445782361264309	0.243266892106205	0.110600627795917	-1.93454316756645	0.288623413922613
scanone	all-years	UKUY	4	35.640043	BD	0.554035685893066	0.214593587258701	-1.46502513508377	-1.88288368074816	-1.34163934059829
scanone	all-years	UKUY	4	35.640043	AC	-1.1199187220229	0.205457717592155	-1.46502513508377	-1.88288368074816	-1.34163934059829
scanone	all-years	UKUY	4	35.640043	AD	0.492342788650326	0.230914539812126	-1.46502513508377	-1.88288368074816	-1.34163934059829
scanone	all-years	UKUY	4	35.640043	BC	0.283413515818131	0.230914539812126	-1.46502513508377	-1.88288368074816	-1.34163934059829
scanone	all-years	UKUY	9	2.530002	AC	-1.04956386260097	0.239488635739039	-1.90663934198665	-1.27502695153171	-0.824507919090336
scanone	all-years	UKUY	9	2.530002	BC	0.316009767937523	0.217669606665377	-1.90663934198665	-1.27502695153171	-0.824507919090336
scanone	all-years	UKUY	9	2.530002	BD	0.541269284158213	0.215341522546266	-1.90663934198665	-1.27502695153171	-0.824507919090336
scanone	all-years	UKUY	9	2.530002	AD	2.0357271005364e-4	0.242703392142664	-1.90663934198665	-1.27502695153171	-0.824507919090336
scanone	all-years	UKUY	10	57.15006	BC	0.209035262244768	0.224861402646831	0.599318006939652	1.52091771044614	0.0576768756722228
scanone	all-years	UKUY	10	57.15006	AC	0.537532703550705	0.24374395217185	0.599318006939652	1.52091771044614	0.0576768756722228
scanone	all-years	UKUY	10	57.15006	BD	-0.522585155142191	0.24374395217185	0.599318006939652	1.52091771044614	0.0576768756722228
scanone	all-years	UKUY	10	57.15006	AD	-0.251764589508476	0.240753115564478	0.599318006939652	1.52091771044614	0.0576768756722228
scanone	2011	UDM	7	52.940068	BD	-0.00143446684367161	4.2652295214316e-4	0.00431230990168053	3.6693605198815e-4	-9.3647647176979e-4
scanone	2011	UDM	7	52.940068	BC	-7.8276058179263e-4	4.2053562368716e-4	0.00431230990168053	3.6693605198815e-4	-9.3647647176979e-4
scanone	2011	UDM	7	52.940068	AC	9.0515613316273e-4	4.1908589659516e-4	0.00431230990168053	3.6693605198815e-4	-9.3647647176979e-4
scanone	2011	UDM	7	52.940068	AD	0.00118992634305355	4.0363577478725e-4	0.00431230990168053	3.6693605198815e-4	-9.3647647176979e-4
scanone	2011	UDM	3	34.750032	AD	-0.00107610558147141	3.6961811106483e-4	0.0011047970856119	0.00588987168427213	-2.8740728937026e-4
scanone	2011	UDM	3	34.750032	BD	-0.00177220776896249	3.9150763034174e-4	0.0011047970856119	0.00588987168427213	-2.8740728937026e-4
scanone	2011	UDM	3	34.750032	AC	0.00172512661597953	4.0666833794319e-4	0.0011047970856119	0.00588987168427213	-2.8740728937026e-4
scanone	2011	UDM	3	34.750032	BC	0.00131643171785871	3.8229439554646e-4	0.0011047970856119	0.00588987168427213	-2.8740728937026e-4
scanone	2011	UDM	8	53.870057	AD	-0.00123634333255002	4.3646501397752e-4	0.00105136006160014	0.00385002958924294	0.00163656841902488
scanone	2011	UDM	8	53.870057	BC	1.6299143127138e-4	3.9743382809703e-4	0.00105136006160014	0.00385002958924294	0.00163656841902488
scanone	2011	UDM	8	53.870057	AC	0.00150695567158389	3.9024649987184e-4	0.00105136006160014	0.00385002958924294	0.00163656841902488
scanone	2011	UDM	8	53.870057	BD	-9.4373915383764e-4	4.7565971981372e-4	0.00105136006160014	0.00385002958924294	0.00163656841902488
scanone	2011	UDM	11	70.430085	AC	-6.03141677101142e-5	4.6249232500647e-4	0.00387826455644651	-0.00258090469212088	-0.00150117046055942
scanone	2011	UDM	11	70.430085	BC	-0.00124886121565366	3.8161952819464e-4	0.00387826455644651	-0.00258090469212088	-0.00150117046055942
scanone	2011	UDM	11	70.430085	AD	0.00198072340863003	3.8574526461847e-4	0.00387826455644651	-0.00258090469212088	-0.00150117046055942
scanone	2011	UDM	11	70.430085	BD	-7.0899409987293e-4	3.9897463992603e-4	0.00387826455644651	-0.00258090469212088	-0.00150117046055942
scanone	2011	UDM	1	97.960089	BC	-6.8895556990943e-4	4.6173040457478e-4	-0.00138248493238278	-0.00419051229369912	3.947486116577e-4
scanone	2011	UDM	1	97.960089	AC	-0.00118282373027197	3.630334034543e-4	-0.00138248493238278	-0.00419051229369912	3.947486116577e-4
scanone	2011	UDM	1	97.960089	BD	0.00160367488276898	4.4872129624383e-4	-0.00138248493238278	-0.00419051229369912	3.947486116577e-4
[truncated: 5,825 more rows]
