# Supplementary material for: Of buds and bits: a meta-QTL study identifies stable QTL for berry quality and yield traits in cranberry mapping populations (Vaccinium macrocarpon Ait.)
Source: Front Plant Sci. 2024 Sep 17;15:1294570. doi: 10.3389/fpls.2024.1294570 (PMC11442229; doi:10.3389/fpls.2024.1294570)
Supplement: Supplementary file 3 [file DataSheet3.csv]

method	model	trait	chr	position	chr2	position2	nearest_marker	qtl_lod	marker_variance	qtl_pvalue	model_variance	interval_left	interval	interval_right
scanone	2011	BBISFY	3	37.130034	NA	NA	bin_3@37.13cM_scaffold_158866_55	5.68791562134954	6.12995573149121	2.7956351905056e-4	87.1862348370291	33.360027	7.12001	40.480037
scanone	2011	BBISFY	5	56.54003	NA	NA	bin_5@56.54cM_scaffold_44092_853	5.48201116096604	5.8637408394179	3.8740213980881e-4	87.1862348370291	50.920028	21.290015	72.210043
scanone	2011	BBISFY	7	45.380037	NA	NA	bin_7@45.38cM_scaffold_82126_543	5.0581804664156	5.32748541584847	7.5682317221481e-4	87.1862348370291	38.26003	11.32001	49.58004
scanone	2011	BBISFY	8	28.750025	NA	NA	bin_8@28.75cM_SCF92564	6.62538696057933	7.3907998799765	6.29054051171085e-5	87.1862348370291	25.190022	11.040006	36.230028
scanone	2011	BBISFY	11	70.43006	NA	NA	bin_11@70.43cM_scaffold_123424_120	8.82206722898691	10.6837560779319	1.85306983535583e-6	87.1862348370291	35.390027	42.630036	78.020063
scanone	2011	BBISFY	12	54.110033	NA	NA	bin_12@54.11cM_scaffold_47570_2090	9.18597239113217	11.278902586624	1.03040577714708e-6	87.1862348370291	50.47003	4.490004	54.960034
scanone	2011	BBITY	3	35.940031	NA	NA	bin_3@35.94cM_scaffold_6553_5779	7.20983704597639	16.3404948712475	1.20828699193831e-5	74.5243947717192	33.360027	5.590008	38.950035
scanone	2011	BBITY	5	56.54003	NA	NA	bin_5@56.54cM_scaffold_44092_853	3.89654176597176	7.82400805688947	0.00320705763486517	74.5243947717192	50.920028	36.290029	87.210057
scanone	2011	BBITY	7	40.760031	NA	NA	bin_7@40.76cM_scaffold_109158_282	2.52542348882468	4.82911550351557	0.0301331672039755	74.5243947717192	0.59	48.99004	49.58004
scanone	2011	BBITY	8	41.690033	NA	NA	bin_8@41.69cM_scaffold_112042_455	4.41130342738166	9.02329174927752	0.00136301167984976	74.5243947717192	26.970023	27.670027	54.64005
scanone	2011	BBITY	12	62.070039	NA	NA	bin_12@62.07cM_scaffold_91065_486	6.32317441035471	13.8681659301807	5.45495182957545e-5	74.5243947717192	50.47003	16.770013	67.240043
scanone	2014	UBL	2	13.200013	NA	NA	bin_2@13.2cM_scaffold_10943_5950	3.63422540869165	10.0800753222125	0.00245428909428447	64.4769427692378	0	39.130039	39.130039
scanone	2011	UBL	4	18.450016	NA	NA	bin_4@18.45cM_5ms2b12	3.22526048011037	12.375795871981	0.00383044638459229	50.1333359071448	3.330005	82.97006	86.300065
scanone	2014	UBL	7	14.310007	NA	NA	bin_7@14.31cM_scaffold_20071_618	5.6790673568937	16.961886295099	5.29031663425439e-5	64.4769427692378	11.040003	10.020014	21.060017
scanone	2012	UBL	8	36.230028	NA	NA	bin_8@36.23cM_scaffold_51424_477	3.63507944890775	12.3309089485814	0.00245040660692841	56.5563481002993	13.890014	44.160038	58.050052
scanone	2012	UBL	10	44.99005	NA	NA	bin_10@44.99cM_vm72062	3.24864628147738	10.8689790680068	0.00500407240452683	56.5563481002993	0	79.760083	79.760083
scanone	2011	UBL	11	16.420014	NA	NA	bin_11@16.42cM_scaffold_170652_55	6.70132503295255	29.1738706207203	3.89306501202835e-6	50.1333359071448	7.470005	42.590038	50.060043
scanone	2012	UBL	11	16.420014	NA	NA	bin_11@16.42cM_scaffold_170652_55	6.72804726406386	25.5427599673286	7.21015339366637e-6	56.5563481002993	9.570008	27.08002	36.650028
scanone	2014	UBL	11	15.290013	NA	NA	bin_11@15.29cM_scaffold_24233_376	8.80095713424857	29.5236735283753	1.36528184313534e-7	64.4769427692378	8.360007	11.820008	20.180015
scanone	all-years	UBL	11	15.290013	NA	NA	bin_11@15.29cM_scaffold_24233_376	5.93055944755573	33.4775287188883	1.01235191265481e-5	33.4775287188883	6.030003	18.510016	24.540019
scanone	2011	UBBL	1	15.690011	NA	NA	bin_1@15.69cM_scaffold_16410_888	12.6922481879854	41.0665399569365	7.504419308190789e-11	70.511234001022	9.430005	11.150012	20.580017
scanone	all-years	UBBL	1	9.430005	NA	NA	bin_1@9.43cM_scaffold_9160_2298	8.370910115438	19.3998252800966	3.11654006712736e-7	75.0574253465157	2.110003	12.000006	14.110009
scanone	2011	UBBL	3	68.63005	NA	NA	bin_3@68.63cM_313711_K70	4.60929557198647	10.991887212666	3.9780171557346e-4	70.511234001022	52.940043	23.95001	76.890053
scanone	2012	UBBL	3	36.490033	NA	NA	bin_3@36.49cM_scaffold_3243_9538	11.425208649458	41.9896554374154	2.7442237371389e-10	64.8051495981389	25.500019	14.980018	40.480037
scanone	all-years	UBBL	3	40.480037	NA	NA	bin_3@40.48cM_scaffold_61162_731	9.70159372646796	23.6467758062199	2.41610944584636e-8	75.0574253465157	25.500019	21.500023	47.000042
scanone	2014	UBBL	4	71.240056	NA	NA	bin_4@71.24cM_scaffold_51672_24	6.9137700877259	9.82012397643494	2.00032301200803e-5	83.8578349297408	63.820053	20.75001	84.570063
scanone	2011	UBBL	5	60.970034	NA	NA	bin_5@60.97cM_scaffold_1210_954	2.86843571375325	6.42670332367676	0.0100489826911712	70.511234001022	40.040012	21.780024	61.820036
scanone	2014	UBBL	5	47.720022	NA	NA	bin_5@47.72cM_scaffold_59748_765	8.90192788296626	13.6218129148483	6.69294889399374e-7	83.8578349297408	45.840018	10.300011	56.140029
scanone	2014	UBBL	6	35.78004	NA	NA	bin_6@35.78cM_scaffold_60523_170	7.9175206657357	11.6745399162863	3.61120686531713e-6	83.8578349297408	28.170032	12.190015	40.360047
scanone	2012	UBBL	9	87.80006	NA	NA	bin_9@87.8cM_scaffold_70962_1187	5.38908496565775	15.7789872568141	5.37742302518796e-5	64.8051495981389	59.090037	30.770027	89.860064
scanone	2014	UBBL	9	84.810054	NA	NA	bin_9@84.81cM_scaffold_10644_3379	7.77993903975604	11.4127305586596	4.56823844707799e-6	83.8578349297408	75.260048	12.540012	87.80006
scanone	all-years	UBBL	9	87.940061	NA	NA	bin_9@87.94cM_scaffold_3698_12740	10.4067032297991	26.0596521670247	6.2106406684137e-9	75.0574253465157	87.340059	2.520005	89.860064
scanone	2014	UBBL	11	79.330064	NA	NA	bin_11@79.33cM_scaffold_56695_1863	2.36510837128159	2.84945589257195	0.0389486979457063	83.8578349297408	27.530022	67.150053	94.680075
scanone	2014	UBM	1	114.750093	NA	NA	bin_1@114.75cM_scaffold_50439_2380	4.03537358281864	14.8046100965419	0.00116414501482243	53.6850027507792	92.360081	22.390012	114.750093
scanone	2014	UBM	2	34.650033	NA	NA	bin_2@34.65cM_scaffold_50432_741	3.66869778630461	13.2834588337503	0.00230231968532957	53.6850027507792	13.690014	45.690053	59.380067
scanone	2014	UBM	3	71.360052	NA	NA	bin_3@71.36cM_scaffold_52426_2305	4.52276387740704	16.8868132692266	4.6791863583206e-4	53.6850027507792	37.130034	39.760019	76.890053
scanone	2014	UBW	3	69.870051	NA	NA	bin_3@69.87cM_scaffold_41493_2983	3.35794640579791	10.3970912343938	0.00409105633875884	59.9516092200658	43.05004	33.840013	76.890053
scanone	all-years	UBW	3	47.000042	NA	NA	bin_3@47cM_scaffold_200430_94	4.02134894355811	12.5307472029112	0.00119498488905911	60.6420386924845	11.200008	49.760039	60.960047
scanone	2014	UBW	4	32.320028	NA	NA	bin_4@32.32cM_SCF28100	4.48331520803624	14.4539775905514	5.0383784093965e-4	59.9516092200658	0	33.860031	33.860031
scanone	all-years	UBW	4	46.740044	NA	NA	bin_4@46.74cM_scaffold_83153_778	3.55687190311665	10.9003480368235	0.00283244496665325	60.6420386924845	0	84.570063	84.570063
scanone	2014	UBW	9	77.140049	NA	NA	bin_9@77.14cM_scaffold_65391_498	7.08856083708561	25.1420475169031	3.62542765208751e-6	59.9516092200658	64.230041	19.990012	84.220053
scanone	all-years	UBW	9	65.720042	NA	NA	bin_9@65.72cM_scaffold_5384_8241	5.24236261077721	17.0734654358851	1.2080688639271e-4	60.6420386924845	56.290032	20.850017	77.140049
scanone	2014	Brix	3	17.200011	NA	NA	bin_3@17.2cM_SCF98686	7.415507562851	20.3256182375076	4.06739495284469e-6	69.4253249465996	4.56	15.000014	19.560014
scanone	all-years	Brix	3	39.510036	NA	NA	bin_3@39.51cM_scaffold_10536_5015	3.58572016468595	15.7377493247681	0.00189744402706027	43.6909091038772	25.500019	21.500023	47.000042
scanone	2014	Brix	4	58.69005	NA	NA	bin_4@58.69cM_scaffold_61487_1055	4.08008246702824	9.89738926131628	0.00159262699577578	69.4253249465996	27.340024	51.600033	78.940057
scanone	2011	Brix	9	87.340059	NA	NA	bin_9@87.34cM_scaffold_74053_1006	4.23755105883266	25.2681147041346	3.4836060293108e-4	25.2681147041346	75.260048	14.600016	89.860064
scanone	2014	Brix	10	45.250051	NA	NA	bin_10@45.25cM_scaffold_215093_133	3.43878090099815	8.1521618236153	0.00490701515740244	69.4253249465996	39.030042	31.770031	70.800073
scanone	2014	Brix	11	39.200038	NA	NA	bin_11@39.2cM_scaffold_75872_1296	8.62666644256827	24.7443199035339	4.5274140225704e-7	69.4253249465996	32.730024	14.890018	47.620042
scanone	all-years	Brix	11	39.890039	NA	NA	bin_11@39.89cM_SCF21596	4.97479770664203	22.9556309307933	1.2260954803267e-4	43.6909091038772	21.880016	25.740026	47.620042
scanone	2012	UCD	2	57.45006	NA	NA	bin_2@57.45cM_SCF125667	8.00916445169137	21.2585215105393	6.23462313331657e-7	71.0422321202685	54.150055	4.63001	58.780065
scanone	all-years	UCD	2	57.45006	NA	NA	bin_2@57.45cM_SCF125667	5.38462953609137	20.3769404170593	5.4253752067468e-5	54.5044658127807	56.670059	6.130013	62.800072
scanone	2012	UCD	4	28.700025	NA	NA	bin_4@28.7cM_scaffold_3474_6975	8.25745698997479	22.1228728264825	3.87397436019121e-7	71.0422321202685	18.390014999999998	15.470016	33.860031
scanone	2014	UCD	4	56.900049	NA	NA	bin_4@56.9cM_scaffold_7894_1547	6.5411180369937	28.0373450317048	5.36970568387751e-6	50.6106009000974	32.320028	46.620029	78.940057
scanone	all-years	UCD	4	29.330026	NA	NA	bin_4@29.33cM_scaffold_90402_452	7.26606841336821	29.4708101246489	1.25072952950056e-6	54.5044658127807	18.390014999999998	25.470026	43.860041
scanone	2012	UCD	12	60.580037	NA	NA	bin_12@60.58cM_scaffold_169260_67	6.90161574094082	17.5776333633349	5.17910189246074e-6	71.0422321202685	43.190021	19.87002	63.060041
scanone	2014	UCD	12	75.77005	NA	NA	bin_12@75.77cM_scaffold_67779_294	3.84253632815797	14.9291618855648	0.00114745153787554	50.6106009000974	46.300025	29.470025	75.77005
scanone	all-years	UCLP	4	62.260051	NA	NA	bin_4@62.26cM_scaffold_12816_2498	3.80864643241286	23.0322020226601	8.4619067547298e-4	23.0322020226601	27.340024	51.600033	78.940057
scanone	2014	UCLP	5	9.77	NA	NA	bin_5@9.77cM_ct144370	2.51597758442372	8.30028180493556	0.0150305645570317	56.0334634570753	9.77	37.950022	47.720022
scanone	2014	UCLP	10	34.830033	NA	NA	bin_10@34.83cM_scaffold_140834_192	7.91786120694239	31.7998056932167	3.36219026397799e-7	56.0334634570753	21.010018	20.580025	41.590043
scanone	2012	UCLS	1	29.700028	NA	NA	bin_1@29.7cM_scaffold_64996_1622	8.03226873505289	16.022968914837	1.33141320790564e-6	78.2555898513565	18.410016	17.550022	35.960038
scanone	2014	UCLS	1	9.430005	NA	NA	bin_1@9.43cM_scaffold_9160_2298	6.02257791201784	19.2995569281719	2.75825680813302e-5	62.3635735209059	7.510004	6.600005	14.110009
scanone	all-years	UCLS	1	30.560031	NA	NA	bin_1@30.56cM_scaffold_22095_4371	3.8530370918839	16.0072348733808	0.00112405051812736	47.2082818851468	2.110003	33.850035	35.960038
scanone	2011	UCLS	3	45.510041	NA	NA	bin_3@45.51cM_scaffold_12440_4793	4.87816172373959	28.4872906540364	9.18400013751874e-5	28.4872906540364	20.750015	32.190028	52.940043
scanone	2012	UCLS	3	35.34003	NA	NA	bin_3@35.34cM_scaffold_89673_809	5.72527921835993	10.4849355273839	8.53367045030584e-5	78.2555898513565	30.260024	8.690011	38.950035
scanone	all-years	UCLS	3	34.750028	NA	NA	bin_3@34.75cM_scaffold_113156_448	4.78009134241764	20.5337915324992	1.8043981511051e-4	47.2082818851468	25.500019	35.460028	60.960047
scanone	2012	UCLS	4	68.890054	NA	NA	bin_4@68.89cM_scaffold_70138_1273	9.3984366196797	19.7412474034508	1.11245516798419e-7	78.2555898513565	63.820053	15.120004	78.940057
scanone	2012	UCLS	7	86.810079	NA	NA	bin_7@86.81cM_scaffold_54986_588	4.24287691103661	7.36280616182368	0.0011948938962556	78.2555898513565	84.070073	12.960014	97.030087
scanone	2014	UCLS	8	23.90002	NA	NA	bin_8@23.9cM_scaffold_55266_271	5.43043198635697	17.0287593105295	8.46831132057524e-5	62.3635735209059	13.890014	51.520052	65.410066
scanone	2014	UCLS	12	62.070039	NA	NA	bin_12@62.07cM_scaffold_91065_486	5.0019094980952	15.4421311116795	1.9011788012757e-4	62.3635735209059	48.760027	23.320019	72.080046
scanone	2012	UKEC	1	67.820065	NA	NA	bin_1@67.82cM_scaffold_1308_10338	2.91336979089924	13.6505960876932	0.00700723521047819	38.4289416945756	58.280056	30.630022	88.910078
scanone	2011	UKEC	2	54.750057	NA	NA	bin_2@54.75cM_SCF3595	9.5439331959865	13.2850859011114	2.22299853191998e-7	85.669541834548	54.150055	5.23001199999999	59.380067
scanone	2014	UKEC	3	19.560014	NA	NA	bin_3@19.56cM_SCF57479	3.14376292619053	13.3864281379792	0.00448694365535907	44.5019636215815	4.56	49.670044	54.230044
scanone	2011	UKEC	4	58.69005	NA	NA	bin_4@58.69cM_scaffold_61487_1055	10.0968839280049	14.3548550213795	8.58967909023178e-8	85.669541834548	50.140048	18.750006	68.890054
scanone	2012	UKEC	4	17.250014	NA	NA	bin_4@17.25cM_scaffold_47054_2298	3.469711249724	16.5827397938898	0.00237990362379792	38.4289416945756	0	46.450043	46.450043
scanone	2014	UKEC	4	10.230009	NA	NA	bin_4@10.23cM_scaffold_14113_5197	3.32701262076122	14.2595469965353	0.00314285708057693	44.5019636215815	0	25.550019	25.550019
scanone	all-years	UKEC	4	18.390014999999998	NA	NA	bin_4@18.39cM_scaffold_405_8462	3.8343442289591	17.6740350632027	0.00116604304846835	41.387728792321	0	68.890054	68.890054
scanone	2011	UKEC	5	46.680019	NA	NA	bin_5@46.68cM_scaffold_431_10615	8.9087089194227609	12.1052948192772	6.6155569333759e-7	85.669541834548	44.740017	3.570006	48.310023
scanone	2011	UKEC	11	14.620012	NA	NA	bin_11@14.62cM_scaffold_57381_750	8.00437022476329	10.5121105781987	3.11296521116056e-6	85.669541834548	5.090002	15.090013	20.180015
scanone	all-years	UKEC	11	38.700037	NA	NA	bin_11@38.7cM_scaffold_18605_4899	3.51206901340635	16.0027783006386	0.00219106852555417	41.387728792321	16.420014	61.600049	78.020063
scanone	2011	UKEC	12	50.47003	NA	NA	bin_12@50.47cM_scaffold_10505_3485	11.187664772318	16.5881701224579	1.31145132531429e-8	85.669541834548	44.600024	12.630011	57.230035
scanone	2012	UKLvW	3	22.980017	NA	NA	bin_3@22.98cM_scaffold_6379_4467	3.4401363662792	15.9110099067788	0.00252123172732399	40.3521732712683	4.56	30.190028	34.750028
scanone	2014	UKLvW	3	26.570021	NA	NA	bin_3@26.57cM_scaffold_3812_6378	4.09970460780946	12.0500333287085	0.00103250849201431	62.9797582237308	21.490016	17.460019	38.950035
scanone	2012	UKLvW	4	7.160008	NA	NA	bin_4@7.16cM_scaffold_8435_1079	3.80123627477604	17.8098317574191	0.00124427611556555	40.3521732712683	0	68.890054	68.890054
scanone	2014	UKLvW	4	18.450016	NA	NA	bin_4@18.45cM_5ms2b12	7.28226096404883	24.0486691505654	2.50455520256487e-6	62.9797582237308	18.390014999999998	15.470016	33.860031
scanone	all-years	UKLvW	4	18.450016	NA	NA	bin_4@18.45cM_5ms2b12	4.69105616282969	27.5616627845437	1.3567585601825e-4	27.5616627845437	4.610007	59.210046	63.820053
scanone	2014	UKLvW	7	49.58004	NA	NA	bin_7@49.58cM_scaffold_11351_6036	7.27447671118387	24.0160034622234	2.54207525385297e-6	62.9797582237308	46.010038	11.540017	57.550055
scanone	2014	UKSO	7	55.920053	NA	NA	bin_7@55.92cM_scaffold_15249_4727	4.92236453013588	28.7042330241936	8.37443610957056e-5	28.7042330241936	47.540039	34.140031	81.68007
scanone	all-years	UKSO	7	49.58004	NA	NA	bin_7@49.58cM_scaffold_11351_6036	6.84372989868651	20.84765856787	5.78347745294749e-6	65.2902393860732	47.540039	15.340019	62.880058
scanone	2011	UKSO	9	56.290032	NA	NA	bin_9@56.29cM_scaffold_22252_4623	4.20445087907233	13.6969952900495	8.4908216657808e-4	59.1227233642953	38.060023	49.740037	87.80006
scanone	2011	UKSO	11	37.200031	NA	NA	bin_11@37.2cM_scaffold_95332_586	5.22851433428113	17.6767827530066	1.2400638369347e-4	59.1227233642953	1.19	43.450041	44.640041
scanone	all-years	UKSO	11	8.300006	NA	NA	bin_11@8.3cM_SCF41361	5.54329940261217	16.0972031798364	6.84059035161999e-5	65.2902393860732	5.090002	15.090013	20.180015
scanone	2011	UKSO	12	42.600018	NA	NA	bin_12@42.6cM_scaffold_2038_8084	3.89326528061231	12.5421015180741	0.00151694219432719	59.1227233642953	33.280014	41.650035	74.930049
scanone	all-years	UKSO	12	57.590036	NA	NA	bin_12@57.59cM_scaffold_9105_1938	9.44981082934293	31.7464423434815	3.92241839008989e-8	65.2902393860732	54.960034	5.620003	60.580037
scanone	all-years	UKTO	2	57.45006	NA	NA	bin_2@57.45cM_SCF125667	8.81570607600415	19.5999370225381	3.21122010538133e-7	76.4698221689845	43.420044	18.320025	61.740069
scanone	2014	UKTO	3	39.510036	NA	NA	bin_3@39.51cM_scaffold_10536_5015	5.5758829999916	13.3335599301719	6.43157070111533e-5	71.4514027806589	36.490033	19.690013	56.180046
scanone	2014	UKTO	4	10.82001	NA	NA	bin_4@10.82cM_scaffold_8435_1114	6.89674996794363	17.3139219965406	5.22738215469332e-6	71.4514027806589	7.160008	26.420022	33.58003
scanone	all-years	UKTO	4	28.700025	NA	NA	bin_4@28.7cM_scaffold_3474_6975	5.58426896083886	11.0096211156463	1.0984980663564e-4	76.4698221689845	18.390014999999998	50.500039	68.890054
scanone	2014	UKTO	7	40.760031	NA	NA	bin_7@40.76cM_scaffold_109158_282	5.75285667939412	13.8461293349799	4.60020434369657e-5	71.4514027806589	25.820025	19.560012	45.380037
scanone	all-years	UKTO	7	40.760031	NA	NA	bin_7@40.76cM_scaffold_109158_282	6.87422772623751	14.2119200887445	1.08121067090572e-5	76.4698221689845	35.700029	13.880011	49.58004
scanone	all-years	UKTO	11	15.290013	NA	NA	bin_11@15.29cM_scaffold_24233_376	4.81779761624066	9.23707737365673	4.3123981577331e-4	76.4698221689845	5.090002	35.250038	40.34004
scanone	2012	UKUX	3	11.200008	NA	NA	bin_3@11.2cM_scaffold_8209_2932	2.62885492997649	7.34620116372151	0.0155420695412	62.9064820506325	4.56	30.78003	35.34003
scanone	2014	UKUX	3	24.550018	NA	NA	bin_3@24.55cM_scaffold_30651_1550	2.98511264137417	6.59725808765015	0.00811845259433142	71.0321392452294	8.820006	59.810044	68.63005
scanone	all-years	UKUX	3	26.570021	NA	NA	bin_3@26.57cM_scaffold_3812_6378	4.41733755934687	12.6738740928408	3.6996475197104e-4	64.2743093345607	4.56	30.78003	35.34003
scanone	2012	UKUX	4	18.450016	NA	NA	bin_4@18.45cM_5ms2b12	7.99974156668961	27.1895032168205	6.34818206002308e-7	62.9064820506325	4.610007	39.250034	43.860041
scanone	2014	UKUX	4	18.390014999999998	NA	NA	bin_4@18.39cM_scaffold_405_8462	10.1790727353049	29.3456705233757	9.631647146512991e-9	71.0321392452294	7.160008	16.340009	23.500017
scanone	all-years	UKUX	4	18.450016	NA	NA	bin_4@18.45cM_5ms2b12	9.84774141232832	34.5723246084706	6.7682046633876805e-9	64.2743093345607	10.82001	22.060019	32.880029
scanone	2014	UKUX	8	36.230028	NA	NA	bin_8@36.23cM_scaffold_51424_477	5.99158810915205	14.7611648850596	2.92534567740699e-5	71.0321392452294	32.640027	17.08001	49.720037
scanone	2012	UKUX	12	53.470031	NA	NA	bin_12@53.47cM_scaffold_56236_601	4.7201532550657	14.216022026977	3.2303684407775e-4	62.9064820506325	38.110015	19.12002	57.230035
scanone	2012	UKUY	2	43.420044	NA	NA	bin_2@43.42cM_scaffold_1741_1883	5.90668750405151	18.3057240796724	3.43659971122623e-5	63.4460803412943	42.110042	12.360014	54.470056
scanone	all-years	UKUY	2	8.030008	NA	NA	bin_2@8.03cM_scaffold_11068_3570	7.66499226659817	16.1230302174307	2.58983636824972e-6	76.753902744137	0	13.060012	13.060012
scanone	all-years	UKUY	7	42.410035	NA	NA	bin_7@42.41cM_scaffold_7675_2964	9.44937822002418	21.2601567387611	1.0139121742192e-7	76.753902744137	35.700029	13.880011	49.58004
scanone	all-years	UKUY	10	79.070082	NA	NA	bin_10@79.07cM_SCF201915	6.41850492286625	12.8904964065849	2.45759376239496e-5	76.753902744137	64.86007	14.900013	79.760083
scanone	2012	UKUY	11	50.210044	NA	NA	bin_11@50.21cM_scaffold_3740_7926	5.65135405694763	17.3513333778114	5.57535822462984e-5	63.4460803412943	31.230023	42.520039	73.750062
scanone	all-years	UKUY	11	37.200031	NA	NA	bin_11@37.2cM_scaffold_95332_586	9.81909083410017	22.4056326909214	5.16998437394278e-8	76.753902744137	36.93003	3.41001	40.34004
scanone	2012	UKUY	12	54.110033	NA	NA	bin_12@54.11cM_scaffold_47570_2090	7.86661748059497	26.216980317114	8.19164265974948e-7	63.4460803412943	46.970026	10.260009	57.230035
scanone	2014	MFM	1	110.20009	NA	NA	bin_1@110.2cM_scaffold_2363_13188	5.69376967062159	26.5299821587099	2.92836346442726e-5	44.6118862941407	97.960085	16.790008	114.750093
scanone	2012	MFM	3	47.000042	NA	NA	bin_3@47cM_scaffold_200430_94	5.43570744113785	31.1759736156013	2.86103331568199e-5	31.1759736156013	35.34003	18.890014	54.230044
scanone	all-years	MFM	3	47.000042	NA	NA	bin_3@47cM_scaffold_200430_94	2.73960226380122	9.62997618608002	0.0127090866495707	53.523246840829	4.56	49.670044	54.230044
scanone	all-years	MFM	4	29.890027	NA	NA	bin_4@29.89cM_scaffold_195_14929	3.3962800772073	12.2204320918347	0.00381161772249206	53.523246840829	0	62.260051	62.260051
scanone	all-years	MFM	9	11.640006	NA	NA	bin_9@11.64cM_scaffold_10258_1783	2.46888923792594	8.5956422832198	0.0207608646373107	53.523246840829	1.13	88.730064	89.860064
scanone	2014	MFM	11	36.650028	NA	NA	bin_11@36.65cM_scaffold_1958_7238	3.68186012837199	15.9502013642331	0.00157215030914393	44.6118862941407	5.090002	89.590073	94.680075
scanone	2014	UNAB	1	94.930083	NA	NA	bin_1@94.93cM_scaffold_33693_971	4.22361632947952	14.5490397493995	5.4225909255645e-4	56.806742386766	92.890082	17.310008	110.20009
scanone	2011	UNAB	2	29.370032	NA	NA	bin_2@29.37cM_scaffold_13716_1275	9.59049795012013	6.97019782026514	5.36207948820255e-7	92.531103814083	23.700025	10.950008	34.650033
scanone	2012	UNAB	2	25.640029	NA	NA	bin_2@25.64cM_scaffold_63671_1144	3.66636168750316	12.8029185598685	0.00231231676724475	55.3283068449913	2.980005	48.510045	51.49005
scanone	2011	UNAB	3	22.980017	NA	NA	bin_3@22.98cM_scaffold_6379_4467	10.1907016188537	7.57833076566581	2.03159526535046e-7	92.531103814083	17.200011	19.930023	37.130034
scanone	all-years	UNAB	3	37.130034	NA	NA	bin_3@37.13cM_scaffold_158866_55	9.55211079439738	13.6133685132804	8.40906648758022e-8	85.3325694532544	34.780029	5.700008	40.480037
scanone	2011	UNAB	4	46.850045	NA	NA	bin_4@46.85cM_scaffold_4752_1024	8.32329108530255	5.76576639215632	4.13736383908514e-6	92.531103814083	27.340024	29.560025	56.900049
scanone	2011	UNAB	6	44.390054	NA	NA	bin_6@44.39cM_scaffold_106588_724	15.9204796942112	14.8408496611047	1.81687997979907e-11	92.531103814083	43.530051	2.070004	45.600055
scanone	2014	UNAB	7	49.58004	NA	NA	bin_7@49.58cM_scaffold_11351_6036	7.82421834109976	30.7629641423265	4.06139719633103e-7	56.806742386766	42.410035	18.130021	60.540056
scanone	all-years	UNAB	7	35.700029	NA	NA	bin_7@35.7cM_scaffold_285_5082	6.01725154880848	7.5131796530966	5.0550632834323e-5	85.3325694532544	25.820025	16.59001	42.410035
scanone	2012	UNAB	8	72.970072	NA	NA	bin_8@72.97cM_scaffold_37461_3262	4.10394675127607	14.5578368778119	0.00102436712480181	55.3283068449913	60.930057	19.290016	80.220073
scanone	2012	UNAB	9	75.170047	NA	NA	bin_9@75.17cM_scaffold_4849_3923	7.19382950122753	28.5725663442065	2.96538072430685e-6	55.3283068449913	58.280036	19.460014	77.74005
scanone	all-years	UNAB	9	75.260048	NA	NA	bin_9@75.26cM_scaffold_17741_2859	13.8470520466127	23.3251574148103	3.25571791748303e-11	85.3325694532544	71.690045	18.170019	89.860064
scanone	2011	UNAB	10	9.600009	NA	NA	bin_10@9.6cM_scaffold_54205_186	8.02226931647472	5.49474938648369	6.71328932777548e-6	92.531103814083	9.550008	5.410004	14.960012
scanone	all-years	UNAB	10	18.220014	NA	NA	bin_10@18.22cM_scaffold_106543_703	5.94776877858519	7.40750158803418	5.72644565155489e-5	85.3325694532544	4.800006	23.350015	28.150021
scanone	2011	UNAB	11	5.090002	NA	NA	bin_11@5.09cM_scaffold_138284_80	7.7423007858271	5.24767068250983	1.05247782872242e-5	92.531103814083	1.19	8.380008	9.570008
scanone	2012	UNAF	1	66.530063	NA	NA	bin_1@66.53cM_scaffold_56373_2256	5.14453669395908	7.2665046171365	3.992317133441e-4	82.8697370985849	58.280056	10.47001	68.750066
scanone	2011	UNAF	3	39.510036	NA	NA	bin_3@39.51cM_scaffold_10536_5015	4.98974664099073	6.56904303420163	5.1776901096789e-4	83.9434405430424	8.820006	44.120037	52.940043
scanone	2012	UNAF	3	54.520045	NA	NA	bin_3@54.52cM_SCF149145	5.72549143099095	8.2604105569217	1.5000062936443e-4	82.8697370985849	33.360027	35.270023	68.63005
scanone	2012	UNAF	5	47.720022	NA	NA	bin_5@47.72cM_scaffold_59748_765	6.87063921232031	10.3396786934387	2.15261505238651e-5	82.8697370985849	31.090008	25.050021	56.140029
scanone	2011	UNAF	7	40.760031	NA	NA	bin_7@40.76cM_scaffold_109158_282	10.2486641048014	16.4209534175401	6.61487419284512e-8	83.9434405430424	35.700029	8.050007	43.750036
scanone	all-years	UNAF	7	24.260023	NA	NA	bin_7@24.26cM_scaffold_281_9110	7.97733724893461	17.6377184684995	1.47081002621618e-6	75.849729269474	15.29001	22.97002	38.26003
scanone	2012	UNAF	8	11.670011	NA	NA	bin_8@11.67cM_scaffold_60441_1041	5.01138452244466	7.04424242532187	4.9930086545613e-4	82.8697370985849	3.270004	28.780022	32.050026
scanone	all-years	UNAF	8	36.230028	NA	NA	bin_8@36.23cM_scaffold_51424_477	5.48150862300291	11.0502531270508	1.3202123732081e-4	75.849729269474	26.970023	20.680013	47.650036
scanone	2011	UNAF	10	31.850029	NA	NA	bin_10@31.85cM_scaffold_17752_4520	7.63567058142847	11.0817604066098	5.84447084150952e-6	83.9434405430424	29.810025	5.610009	35.420034
scanone	2011	UNAF	11	37.200031	NA	NA	bin_11@37.2cM_scaffold_95332_586	11.0597925213088	18.2830658548866	1.63507414274733e-8	83.9434405430424	35.390027	4.950013	40.34004
scanone	all-years	UNAF	11	38.690036	NA	NA	bin_11@38.69cM_scaffold_75872_1322	7.62411947407744	16.6354047729466	2.78871299430605e-6	75.849729269474	21.880016	28.180027	50.060043
scanone	2011	UNAF	12	57.590036	NA	NA	bin_12@57.59cM_scaffold_9105_1938	6.98863187401832	9.90126963333505	1.76105690680162e-5	83.9434405430424	50.47003	11.090008	61.560038
scanone	2012	UNAF	12	63.060041	NA	NA	bin_12@63.06cM_scaffold_147305_234	6.80975215064301	10.2249570952171	2.3874763192655e-5	82.8697370985849	54.110033	13.13001	67.240043
scanone	all-years	UNAF	12	54.110033	NA	NA	bin_12@54.11cM_scaffold_47570_2090	7.31630445993156	15.7815535852446	4.8664483891514e-6	75.849729269474	42.810019	14.780017	57.590036
scanone	2014	UNB	1	65.430061	NA	NA	bin_1@65.43cM_scaffold_8_9959	4.98365251347416	16.3321980910253	1.9677005451057e-4	60.0219223036048	0	68.750066	68.750066
scanone	2011	UNB	3	68.070049	NA	NA	bin_3@68.07cM_scaffold_28523_940	9.06743981239401	13.9324724825969	1.24756438357743e-6	83.8923764216112	56.180046	13.690005	69.870051
scanone	2014	UNB	3	36.490033	NA	NA	bin_3@36.49cM_scaffold_3243_9538	6.07006563382912	20.6980556027183	2.52048927346094e-5	60.0219223036048	11.200008	49.760039	60.960047
scanone	all-years	UNB	3	54.230044	NA	NA	bin_3@54.23cM_scaffold_52119_1893	3.5192743659789	7.39656351866134	0.00426342073390873	72.9715464106738	18.300013	50.330037	68.63005
scanone	2012	UNB	4	18.390014999999998	NA	NA	bin_4@18.39cM_scaffold_405_8462	4.09576191894687	13.5712888126762	0.00104013276267323	58.2600847776444	10.230009	19.100017	29.330026
scanone	2011	UNB	6	31.050033	NA	NA	bin_6@31.05cM_scaffold_10692_6394	6.22332523716447	8.59837286474324	1.1940391602516e-4	83.8923764216112	4.470008	45.03006	49.500068
scanone	2012	UNB	6	79.240088	NA	NA	bin_6@79.24cM_scaffold_78684_455	6.23087511274	22.3143176954523	1.85706823465637e-5	58.2600847776444	60.800077	21.900016	82.700093
scanone	2014	UNB	6	28.080031	NA	NA	bin_6@28.08cM_SCF13711	4.16274666770488	13.2429188417352	9.1787373611262e-4	60.0219223036048	21.010023	28.780046	49.790069
scanone	all-years	UNB	6	28.080031	NA	NA	bin_6@28.08cM_SCF13711	6.37737205690667	14.8692783415679	2.64638255746963e-5	72.9715464106738	21.610024	12.550014	34.160038
scanone	2011	UNB	7	33.240027	NA	NA	bin_7@33.24cM_scaffold_907_14846	10.6659223520615	17.4211149339828	9.41129505438454e-8	83.8923764216112	25.820025	12.440005	38.26003
scanone	all-years	UNB	7	49.58004	NA	NA	bin_7@49.58cM_scaffold_11351_6036	6.41056454533661	14.9649749866045	2.49296136440869e-5	72.9715464106738	41.400032	16.150023	57.550055
scanone	2011	UNB	9	26.530017	NA	NA	bin_9@26.53cM_scaffold_5282_2230	7.74909167495774	11.3300725099232	1.04106798809456e-5	83.8923764216112	14.02001	14.890008	28.910018
scanone	2011	UNB	10	66.900071	NA	NA	bin_10@66.9cM_scaffold_7594_831	6.96300708931658	9.88693397670097	3.66817596056945e-5	83.8923764216112	49.320057	23.260019	72.580076
scanone	all-years	UNB	10	79.070082	NA	NA	bin_10@79.07cM_SCF201915	5.21708826524155	11.6576665943218	2.1173952018638e-4	72.9715464106738	62.450067	17.310016	79.760083
scanone	2011	UNB	11	37.200031	NA	NA	bin_11@37.2cM_scaffold_95332_586	5.60629456566545	7.57247732038043	3.1817940557954e-4	83.8923764216112	34.370025	5.970015	40.34004
scanone	2012	UNB	11	78.020063	NA	NA	bin_11@78.02cM_scaffold_105350_615	4.81519799818981	16.3751616108302	2.7018191672501e-4	58.2600847776444	16.420014	66.100054	82.520068
scanone	2012	UN0	2	53.330054	NA	NA	bin_2@53.33cM_scaffold_57248_610	4.47147498737882	18.5038317844817	3.3242584576076e-4	48.5727143894001	43.420044	14.030016	57.45006
scanone	2012	UN0	3	38.950035	NA	NA	bin_3@38.95cM_scaffold_10536_5013	4.95649527807264	20.8744437742516	1.2714824173287e-4	48.5727143894001	17.760012	35.180031	52.940043
scanone	2014	UN0	4	35.640033	NA	NA	bin_4@35.64cM_SCF154541	2.90646520474551	12.978624674972	0.00710122771181809	41.3064137049848	18.390014999999998	50.500039	68.890054
scanone	2014	UN0	10	62.450067	NA	NA	bin_10@62.45cM_scaffold_21402_3106	4.33920662437439	20.3959815543088	4.3169022009115e-4	41.3064137049848	36.020036	43.740047	79.760083
scanone	2011	UNP	1	67.240064	NA	NA	bin_1@67.24cM_scaffold_55812_1447	7.19829030116417	19.4742577895385	2.94022861169196e-6	69.5769454513053	66.530063	2.22000300000001	68.750066
scanone	2014	UNP	3	39.510036	NA	NA	bin_3@39.51cM_scaffold_10536_5015	6.27846178541055	19.8024934724008	1.69647827674702e-5	63.3036695541829	33.360027	20.870017	54.230044
scanone	2011	UNP	4	43.860041	NA	NA	bin_4@43.86cM_scaffold_65387_812	3.48473678895122	8.23364837954612	0.00323688230345809	69.5769454513053	2.390004	66.50005	68.890054
scanone	all-years	UNP	4	56.900049	NA	NA	bin_4@56.9cM_scaffold_7894_1547	4.12060297294443	15.2987687351661	6.6428594261147e-4	53.2724840930852	18.390014999999998	50.500039	68.890054
scanone	2014	UNP	10	4.800006	NA	NA	bin_10@4.8cM_scaffold_21682_3511	6.08007990212454	19.0373291022143	2.47301897353669e-5	63.3036695541829	0	21.210019	21.210019
scanone	2011	UNP	11	16.420014	NA	NA	bin_11@16.42cM_scaffold_170652_55	7.81577198769151	21.6375782449694	9.02913218414625e-7	69.5769454513053	6.030003	14.150012	20.180015
scanone	2012	UNP	11	57.760051	NA	NA	bin_11@57.76cM_scaffold_64205_1675	6.97588261277314	38.0894448798144	1.1173840821499e-6	38.0894448798144	44.640041	21.320015	65.960056
scanone	2014	UNP	11	16.420014	NA	NA	bin_11@16.42cM_scaffold_170652_55	6.59258830692871	21.0356317696433	9.33254128598904e-6	63.3036695541829	8.360007	11.820008	20.180015
scanone	all-years	UNP	11	16.420014	NA	NA	bin_11@16.42cM_scaffold_170652_55	7.08903026855284	29.3376011319427	1.78600130484874e-6	53.2724840930852	11.74001	38.320033	50.060043
scanone	2011	UNS	3	62.750048	NA	NA	bin_3@62.75cM_scaffold_13482_2452	5.01372346203991	19.3676651797459	1.8593308940473e-4	52.9274804933561	37.130034	34.230018	71.360052
scanone	2014	UNS	3	45.510041	NA	NA	bin_3@45.51cM_scaffold_12440_4793	6.5291544816169	20.7611986682856	1.05304635724668e-5	63.344748299782	34.780029	19.450015	54.230044
scanone	all-years	UNS	3	47.000042	NA	NA	bin_3@47cM_scaffold_200430_94	3.81169022263677	23.048302888538	8.4089195116621e-4	23.048302888538	4.56	65.310051	69.870051
scanone	2011	UNS	5	68.53004	NA	NA	bin_5@68.53cM_scaffold_38137_966	1.52813195524462	5.21322824341943	0.109745343042816	52.9274804933561	22.380004	70.100061	92.480065
scanone	2014	UNS	9	49.290028	NA	NA	bin_9@49.29cM_scaffold_2866_7926	6.40102118674019	20.2577465392894	1.34380283032254e-5	63.344748299782	38.060023	18.230009	56.290032
scanone	2011	UNS	11	16.420014	NA	NA	bin_11@16.42cM_scaffold_170652_55	5.00592324774036	19.3320535514876	1.886857026786e-4	52.9274804933561	5.090002	32.110029	37.200031
scanone	2014	UNS	11	81.020066	NA	NA	bin_11@81.02cM_SCF181772	6.31867872051586	19.936544861655	1.57160612566098e-5	63.344748299782	65.960056	16.560012	82.520068
scanone	2014	PAC	1	38.020041	NA	NA	bin_1@38.02cM_scaffold_48424_1719	6.6565804313419	19.0277213169946	8.26177568269415e-6	67.2032134823337	20.580017	68.330061	88.910078
scanone	2014	PAC	3	47.000042	NA	NA	bin_3@47cM_scaffold_200430_94	6.82398808456592	19.6274880785998	6.00529005490014e-6	67.2032134823337	33.360027	20.870017	54.230044
scanone	2011	PAC	7	51.970045	NA	NA	bin_7@51.97cM_scaffold_44609_43	7.09877356890175	18.000609482957	3.55544196484203e-6	71.3792099482249	47.540039	7.860012	55.400051
scanone	2012	PAC	7	24.260023	NA	NA	bin_7@24.26cM_scaffold_281_9110	8.27387532575902	31.1296597097189	1.63845455758427e-7	59.3587411588831	19.780016	13.37001	33.150026
scanone	2014	PAC	7	21.950019	NA	NA	bin_7@21.95cM_scaffold_8356_2918	8.29118977294703	25.1900605100591	3.63134628700301e-7	67.2032134823337	19.780016	13.37001	33.150026
scanone	all-years	PAC	7	24.260023	NA	NA	bin_7@24.26cM_scaffold_281_9110	7.24833823810841	30.3772158106136	1.2961742316131e-6	52.9594672767223	19.780016	13.37001	33.150026
scanone	2011	PAC	8	66.000067	NA	NA	bin_8@66cM_SCF17979	6.77524605204762	16.9753174282056	6.58995675717478e-6	71.3792099482249	54.950051	25.270022	80.220073
scanone	2011	PAC	11	39.890039	NA	NA	bin_11@39.89cM_SCF21596	4.04110132312131	9.16352102816346	0.00115177832597357	71.3792099482249	9.570008	40.490035	50.060043
scanone	2012	PAC	11	38.690036	NA	NA	bin_11@38.69cM_scaffold_75872_1322	6.51823447142212	22.9710728565275	5.62198926601365e-6	59.3587411588831	32.730024	14.890018	47.620042
scanone	all-years	PAC	11	36.650028	NA	NA	bin_11@36.65cM_scaffold_1958_7238	4.18293634623849	15.6693520691381	5.8752905222991e-4	52.9594672767223	16.420014	31.200028	47.620042
scanone	2014	PFR	1	62.750057	NA	NA	bin_1@62.75cM_scaffold_25405_879	8.44195951924094	25.9383705681292	2.71947427354924e-7	67.0197784010585	58.000054	6.25000600000001	64.25006
scanone	2014	PFR	2	12.85001	NA	NA	bin_2@12.85cM_scaffold_60325_509	3.31350979031426	8.43541196151416	0.00444044159162416	67.0197784010585	8.030008	92.720089	100.750097
scanone	2011	PFR	4	81.730062	NA	NA	bin_4@81.73cM_scaffold_13790_6221	4.87534603308671	14.9897498862029	2.4127629062842e-4	62.3450921552708	71.240056	15.060009	86.300065
scanone	2012	PFR	4	46.740044	NA	NA	bin_4@46.74cM_scaffold_83153_778	8.74907358450949	18.9501272895072	8.69856288998605e-7	77.0188548267218	45.880042	11.020007	56.900049
scanone	all-years	PFR	4	68.890054	NA	NA	bin_4@68.89cM_scaffold_70138_1273	4.54619084920661	9.41868310569426	6.9850433130169e-4	74.3225088549281	45.880042	38.690021	84.570063
scanone	2012	PFR	5	31.090008	NA	NA	bin_5@31.09cM_scaffold_20582_2639	4.42605769306804	8.171346698954	0.00132987674518836	77.0188548267218	9.77	77.440057	87.210057
scanone	2011	PFR	6	70.660084	NA	NA	bin_6@70.66cM_scaffold_15928_1664	5.2921094719594	16.5196039330389	1.0997666970435e-4	62.3450921552708	53.270072	29.430021	82.700093
scanone	2012	PFR	6	58.660075	NA	NA	bin_6@58.66cM_scaffold_9039_2289	5.73215431142601	11.0973767618439	1.4832211169546e-4	77.0188548267218	53.270072	12.530006	65.800078
scanone	all-years	PFR	6	58.660075	NA	NA	bin_6@58.66cM_scaffold_9039_2289	6.92751795754766	15.6600051451502	9.82100982893641e-6	74.3225088549281	53.270072	14.40001	67.670082
scanone	2012	PFR	8	65.410066	NA	NA	bin_8@65.41cM_scaffold_138_9783	6.07387860892654	11.9072887678276	8.3222397919025e-5	77.0188548267218	60.930057	12.040015	72.970072
scanone	2014	PFR	10	45.250051	NA	NA	bin_10@45.25cM_scaffold_215093_133	4.58692358843848	12.2237570996299	4.1485926998263e-4	67.0197784010585	39.030042	31.770031	70.800073
scanone	all-years	PFR	10	41.590043	NA	NA	bin_10@41.59cM_scaffold_188333_62	6.76621224188432	15.2042207171007	1.31373842632287e-5	74.3225088549281	39.030042	4.760005	43.790047
scanone	2012	PFR	11	24.400018	NA	NA	bin_11@24.4cM_scaffold_613_15422	3.57577761818688	6.40288062334841	0.00544782751905504	77.0188548267218	1.19	30.040023	31.230023
scanone	all-years	PFR	11	24.540019	NA	NA	bin_11@24.54cM_scaffold_113473_247	6.63313036650172	14.8319712502961	1.6698406694049e-5	74.3225088549281	21.880016	9.350007	31.230023
scanone	2011	PFR	12	57.230035	NA	NA	bin_12@57.23cM_scaffold_5160_1395	5.88829726969686	18.7856966878117	3.55857552380989e-5	62.3450921552708	38.110015	23.450023	61.560038
scanone	2012	URB	1	20.580017	NA	NA	bin_1@20.58cM_scaffold_42029_793	6.08878496953346	9.1710451957872	4.44574298713585e-5	82.3528268227065	15.690011	14.010017	29.700028
scanone	all-years	URB	1	11.120008	NA	NA	bin_1@11.12cM_scaffold_9050_2056	3.39190513955761	5.7227820741702	0.00532517652264552	78.2036355666806	2.110003	27.590025	29.700028
scanone	2012	URB	3	19.560014	NA	NA	bin_3@19.56cM_SCF57479	8.30494989572969	13.5836980544826	8.11938471456664e-7	82.3528268227065	14.320009	10.230009	24.550018
scanone	all-years	URB	3	36.190032	NA	NA	bin_3@36.19cM_scaffold_6553_5632	6.30327133961491	11.8192778874954	3.02369523864643e-5	78.2036355666806	14.320009	24.630026	38.950035
scanone	2012	URB	5	70.650042	NA	NA	bin_5@70.65cM_scaffold_27917_2987	8.29542486662471	13.5632581371082	8.26093899730651e-7	82.3528268227065	63.170038	25.14002	88.310058
scanone	2014	URB	5	31.090008	NA	NA	bin_5@31.09cM_scaffold_20582_2639	5.27063793276517	30.390658658137	4.04298212319798e-5	30.390658658137	22.380004	25.330017	47.710021
scanone	all-years	URB	5	70.650042	NA	NA	bin_5@70.65cM_scaffold_27917_2987	4.43837181333996	7.7750958726341	8.4556075434727e-4	78.2036355666806	63.170038	14.730011	77.900049
scanone	2012	URB	10	41.870044	NA	NA	bin_10@41.87cM_scaffold_43599_778	9.38251477087114	15.9846348496857	1.14517438531969e-7	82.3528268227065	35.900035	16.900024	52.800059
scanone	all-years	URB	10	36.020036	NA	NA	bin_10@36.02cM_scaffold_18203_3098	10.9797139879387	24.5629192646696	6.21689788538049e-9	78.2036355666806	35.420034	17.380025	52.800059
scanone	2014	USL	1	65.740062	NA	NA	bin_1@65.74cM_scaffold_12660_440	7.92964688572328	11.0007958622004	3.53713023426572e-6	84.819567788253	63.890059	3.350005	67.240064
scanone	2014	USL	2	51.49005	NA	NA	bin_2@51.49cM_scaffold_59431_989	11.1798060880542	17.5543677748974	1.32935076280205e-8	84.819567788253	42.110042	10.860011	52.970053
scanone	2012	USL	3	17.760012	NA	NA	bin_3@17.76cM_scaffold_37953_2229	8.12444559960012	26.3768738695211	2.21571205827331e-7	64.7328783190468	4.56	19.990018	24.550018
scanone	2014	USL	4	4.180006	NA	NA	bin_4@4.18cM_scaffold_2971_4766	8.76526177645446	12.5485380554261	8.46047762292912e-7	84.819567788253	2.390004	7.840005	10.230009
scanone	2014	USL	6	48.900067	NA	NA	bin_6@48.9cM_scaffold_32862_852	11.2624025960475	17.7407376125599	1.15280793799855e-8	84.819567788253	44.390054	5.400015	49.790069
scanone	2012	USL	9	87.80006	NA	NA	bin_9@87.8cM_scaffold_70962_1187	10.9402919983204	39.5405084635819	7.35829397413568e-10	64.7328783190468	85.400056	4.46000799999999	89.860064
scanone	2014	USL	11	5.090002	NA	NA	bin_11@5.09cM_scaffold_138284_80	9.81994924388427	14.6333414477389	1.38316883280254e-7	84.819567788253	1.19	4.840003	6.030003
scanone	all-years	SFY	1	44.610046	NA	NA	bin_1@44.61cM_scaffold_4040_6982	3.17466637200379	8.76807845137986	0.00777153002307518	64.0423662574601	36.520039	78.230054	114.750093
scanone	2011	SFY	4	43.860041	NA	NA	bin_4@43.86cM_scaffold_65387_812	11.0684212414024	26.1654374948567	5.286538096171971e-9	77.0465582676637	40.250037	16.650012	56.900049
scanone	2012	SFY	5	82.380055	NA	NA	bin_5@82.38cM_scaffold_154098_259	5.96253098655352	12.3784114014347	5.57674454895185e-5	75.5637079569488	58.410033	30.510026	88.920059
scanone	2011	SFY	6	80.15009	NA	NA	bin_6@80.15cM_scaffold_5398_3808	11.4683476201082	27.534370216996	2.5446215135005404e-9	77.0465582676637	79.240088	3.460005	82.700093
scanone	2012	SFY	6	44.390054	NA	NA	bin_6@44.39cM_scaffold_106588_724	3.96424147941946	7.65379339499862	0.00195318412268985	75.5637079569488	28.170032	61.920069	90.090101
scanone	all-years	SFY	6	90.090101	NA	NA	bin_6@90.09cM_scaffold_1140_9115	2.74596189073592	7.46939499786131	0.016298880017761	64.0423662574601	3.690007	86.400094	90.090101
scanone	2011	SFY	10	9.600009	NA	NA	bin_10@9.6cM_scaffold_54205_186	2.89230031827736	5.04830592523837	0.0126690543634714	77.0465582676637	4.800006	48.000053	52.800059
scanone	2012	SFY	10	70.470072	NA	NA	bin_10@70.47cM_scaffold_3376_7137	4.98015781050648	9.97466361772427	3.2302996246924e-4	75.5637079569488	58.430065	21.330018	79.760083
scanone	all-years	SFY	10	70.470072	NA	NA	bin_10@70.47cM_scaffold_3376_7137	2.78836710328958	7.59615531280914	0.0151529240404864	64.0423662574601	47.540055	32.220028	79.760083
scanone	2011	SFY	11	6.870004	NA	NA	bin_11@6.87cM_scaffold_27949_1363	4.27029998650505	7.83016172827585	0.00113837039214637	77.0465582676637	1.19	30.040023	31.230023
scanone	2012	SFY	11	47.620042	NA	NA	bin_11@47.62cM_scaffold_33043_2724	10.8821894360636	27.1906952644739	7.42950301280132e-9	75.5637079569488	34.370025	18.63002	53.000045
scanone	all-years	SFY	11	47.620042	NA	NA	bin_11@47.62cM_scaffold_33043_2724	4.24541668479027	12.1839042528567	0.00118954397881466	64.0423662574601	16.420014	75.140058	91.560072
scanone	2011	TA	1	11.120008	NA	NA	bin_1@11.12cM_scaffold_9050_2056	6.16326913999194	22.9253707041997	1.14520876957069e-5	56.5387019235828	0	21.650018	21.650018
scanone	2012	TA	2	78.400082	NA	NA	bin_2@78.4cM_scaffold_3671_8042	4.99906058957861	12.2550164891017	3.1233582583967e-4	70.111272426915	37.130038	51.410054	88.540092
scanone	2011	TA	3	17.200011	NA	NA	bin_3@17.2cM_SCF98686	8.02508686872337	31.9884033204875	2.70791497003486e-7	56.5387019235828	4.56	19.990018	24.550018
scanone	2014	TA	3	76.890053	NA	NA	bin_3@76.89cM_scaffold_22114_4204	3.74211677167567	6.13108546055248	0.00288586074636366	79.0974067154956	45.510041	31.380012	76.890053
scanone	2014	TA	6	31.050033	NA	NA	bin_6@31.05cM_scaffold_10692_6394	6.42120282131274	11.5969955401288	2.44569113155846e-5	79.0974067154956	21.610024	14.170016	35.78004
scanone	2012	TA	8	66.000067	NA	NA	bin_8@66cM_SCF17979	2.42435147738308	5.41951709848709	0.0282482562443094	70.111272426915	1.790002	83.170074	84.960076
scanone	2014	TA	8	59.440054	NA	NA	bin_8@59.44cM_scaffold_48160_1165	6.50483475079022	11.7843524437402	2.10389898814833e-5	79.0974067154956	53.870049	8.550009	62.420058
scanone	2012	TA	10	66.900071	NA	NA	bin_10@66.9cM_scaffold_7594_831	7.49081547503208	20.1278370136181	3.54945131242346e-6	70.111272426915	64.86007	6.530005	71.390075
scanone	2012	TA	11	37.200031	NA	NA	bin_11@37.2cM_scaffold_95332_586	7.39783135194932	19.8091924917982	4.19950815133685e-6	70.111272426915	11.74001	28.60003	40.34004
scanone	2014	TA	11	39.890039	NA	NA	bin_11@39.89cM_SCF21596	13.022104442042	30.256130962199	1.478694944268e-10	79.0974067154956	36.93003	3.41001	40.34004
scanone	all-years	TA	11	16.420014	NA	NA	bin_11@16.42cM_scaffold_170652_55	9.13357685990881	46.622784476668	1.14867496625592e-8	46.622784476668	11.74001	32.900031	44.640041
scanone	2011	Tacy	3	52.940043	NA	NA	bin_3@52.94cM_scaffold_14059_5352	16.637134812339202	68.1309505497703	1.22124532708767e-15	68.1309505497703	35.34003	20.840016	56.180046
scanone	2012	Tacy	3	56.180046	NA	NA	bin_3@56.18cM_scf5304	13.6943891438731	60.9867379960258	6.71018796083445e-13	60.9867379960258	42.860039	18.100008	60.960047
scanone	2014	Tacy	3	34.750028	NA	NA	bin_3@34.75cM_scaffold_113156_448	12.0137133855175	43.7379599277215	8.281308971902489e-11	65.9253124999821	33.360027	5.590008	38.950035
scanone	all-years	Tacy	3	54.230044	NA	NA	bin_3@54.23cM_scaffold_52119_1893	15.238323578365	56.0081722737565	1.14797060746241e-13	69.7285843278995	47.000042	13.960005	60.960047
scanone	2014	Tacy	7	85.630077	NA	NA	bin_7@85.63cM_scaffold_18150_1064	2.29539435071634	5.82331157696137	0.0228721517831398	65.9253124999821	43.750036	53.280051	97.030087
scanone	all-years	Tacy	7	49.58004	NA	NA	bin_7@49.58cM_scaffold_11351_6036	1.94218638310121	4.32319477276621	0.0444831303326432	69.7285843278995	0.59	96.440087	97.030087
scanone	2011	UTBM	3	36.190032	NA	NA	bin_3@36.19cM_scaffold_6553_5632	16.6510672434172	21.4577695246383	5.5069282467457e-12	89.9769720294366	33.360027	12.150014	45.510041
scanone	2012	UTBM	3	35.34003	NA	NA	bin_3@35.34cM_scaffold_89673_809	4.90163233053455	21.2425119719224	1.417801818615e-4	46.9746522252085	20.750015	19.730022	40.480037
scanone	2014	UTBM	3	52.940043	NA	NA	bin_3@52.94cM_scaffold_14059_5352	5.0420618915459	21.8771378793961	1.0727222179496e-4	47.1815553460681	34.780029	26.180018	60.960047
scanone	all-years	UTBM	3	35.34003	NA	NA	bin_3@35.34cM_scaffold_89673_809	6.08996309400789	8.60087323099094	8.09865802842147e-5	83.4538853379287	34.780029	27.970019	62.750048
scanone	2011	UTBM	6	37.280042	NA	NA	bin_6@37.28cM_scaffold_1960_3583	9.07549845658775	8.67988891989309	1.23145158936744e-6	89.9769720294366	34.290039	4.480006	38.770045
scanone	all-years	UTBM	6	37.180041	NA	NA	bin_6@37.18cM_scaffold_37949_2644	5.5259115374663	7.64459520786764	2.1007234416203e-4	83.4538853379287	28.170032	12.190015	40.360047
scanone	2011	UTBM	7	81.68007	NA	NA	bin_7@81.68cM_scaffold_16126_2401	9.58171994817165	9.34210276570315	5.43866689683981e-7	89.9769720294366	64.690061	19.740013	84.430074
scanone	all-years	UTBM	7	73.880066	NA	NA	bin_7@73.88cM_scaffold_34508_2334	6.46170255131346	9.25168542098439	4.31249940731071e-5	83.4538853379287	64.690061	16.910008	81.600069
scanone	2011	UTBM	9	87.340059	NA	NA	bin_9@87.34cM_scaffold_74053_1006	11.0727611934092	11.432002081854	4.86692619539042e-8	89.9769720294366	80.040051	8.470011	88.510062
scanone	2014	UTBM	9	87.340059	NA	NA	bin_9@87.34cM_scaffold_74053_1006	4.59300599032792	19.6068490077655	2.6139190713792e-4	47.1815553460681	80.890052	8.970012	89.860064
scanone	all-years	UTBM	9	80.890052	NA	NA	bin_9@80.89cM_scaffold_32504_717	6.87456800689828	9.99425789213771	2.13827703423597e-5	83.4538853379287	64.230041	19.990012	84.220053
scanone	2011	UTBM	10	70.470072	NA	NA	bin_10@70.47cM_scaffold_3376_7137	5.79334664980452	4.90267048152386	2.3650659507967e-4	89.9769720294366	39.030042	40.730041	79.760083
scanone	2012	UTBM	10	64.86007	NA	NA	bin_10@64.86cM_scaffold_54475_84	4.25290493630076	18.0036867921717	5.1182955678608e-4	46.9746522252085	50.000058	29.760025	79.760083
scanone	all-years	UTBM	10	70.470072	NA	NA	bin_10@70.47cM_scaffold_3376_7137	6.2657926825107	8.90662978797475	6.01232092984905e-5	83.4538853379287	62.450067	17.310016	79.760083
scanone	2011	UTBM	11	94.680075	NA	NA	bin_11@94.68cM_scaffold_7196_7052	4.82292620011231	3.93959106355564	0.00109625046484052	89.9769720294366	59.460054	35.220021	94.680075
scanone	2011	TY	3	26.570021	NA	NA	bin_3@26.57cM_scaffold_3812_6378	5.64370371543178	7.68321362768543	2.9986275783267e-4	83.7873550776671	20.750015	14.000013	34.750028
scanone	2011	TY	4	43.24004	NA	NA	bin_4@43.24cM_scaffold_23531_3468	6.84686053642579	9.74335521655706	4.41653629026373e-5	83.7873550776671	27.340024	19.110019	46.450043
scanone	2011	TY	6	55.500074	NA	NA	bin_6@55.5cM_scaffold_12445_2973	6.26161094165938	8.71995858329245	1.1234295077833e-4	83.7873550776671	53.270072	12.530006	65.800078
scanone	2011	TY	9	80.890052	NA	NA	bin_9@80.89cM_scaffold_32504_717	7.00207077414021	10.021741378635	3.44603600248572e-5	83.7873550776671	65.720042	22.79002	88.510062
scanone	2011	TY	10	58.430065	NA	NA	bin_10@58.43cM_scaffold_36213_544	4.14614243991909	5.34589364811679	0.00316520691775135	83.7873550776671	9.550008	54.89006	64.440068
scanone	2012	TY	10	70.470072	NA	NA	bin_10@70.47cM_scaffold_3376_7137	4.21321401143502	18.6675627156415	5.5349398202664e-4	44.4219967938599	62.450067	17.310016	79.760083
scanone	all-years	TY	10	70.470072	NA	NA	bin_10@70.47cM_scaffold_3376_7137	4.24517059816972	25.3072430795103	3.4289736283144e-4	25.3072430795103	55.320064	24.440019	79.760083
scanone	2011	TY	11	27.530022	NA	NA	bin_11@27.53cM_scaffold_4803_6092	3.93935257716246	5.041639376929	0.00436784800619261	83.7873550776671	1.19	51.810045	53.000045
scanone	2012	TY	11	47.620042	NA	NA	bin_11@47.62cM_scaffold_33043_2724	4.54503025304423	20.3803401685623	2.8742299758677e-4	44.4219967938599	32.730024	20.270021	53.000045
scanone	2012	ULvW	4	18.450016	NA	NA	bin_4@18.45cM_5ms2b12	6.30327762904672	20.5839012956432	1.61830475506886e-5	62.040518317214	10.82001	22.060019	32.880029
scanone	2012	ULvW	10	71.390075	NA	NA	bin_10@71.39cM_60699_K70	2.62577205327125	7.50806580364832	0.0156292362721782	62.040518317214	31.730028	48.030055	79.760083
scanone	2011	ULvW	11	21.880016	NA	NA	bin_11@21.88cM_scaffold_1122_2182	5.04044335521356	29.2805288468883	6.54378122728616e-5	29.2805288468883	8.360007	39.260035	47.620042
scanone	2012	ULvW	11	16.420014	NA	NA	bin_11@16.42cM_scaffold_170652_55	3.82652553397893	11.4198168895664	0.00171744062660539	62.040518317214	7.470005	58.490051	65.960056
scanone	2014	ULvW	11	16.420014	NA	NA	bin_11@16.42cM_scaffold_170652_55	6.51590871693017	36.1008233598513	2.95100919911473e-6	36.1008233598513	9.570008	14.290009	23.860017
scanone	all-years	ULvW	11	16.420014	NA	NA	bin_11@16.42cM_scaffold_170652_55	5.55624154801237	31.7438098968035	2.22205279420962e-5	31.7438098968035	8.360007	16.180012	24.540019
scanone	2014	UMFM	1	114.750093	NA	NA	bin_1@114.75cM_scaffold_50439_2380	3.71724281031455	12.5074560121897	0.00210400950648582	57.0349533262966	11.120008	103.630085	114.750093
scanone	2014	UMFM	2	22.530024	NA	NA	bin_2@22.53cM_scaffold_28792_1608	4.55304543449868	15.7875535381701	4.4208417446878e-4	57.0349533262966	13.690014	34.100031	47.790045
scanone	2014	UMFM	5	45.840018	NA	NA	bin_5@45.84cM_scaffold_19777_2512	4.90451950084184	17.2241927037736	2.2838615906128e-4	57.0349533262966	25.480007	30.660022	56.140029
scanone	2014	UL	2	52.970053	NA	NA	bin_2@52.97cM_scaffold_118119_189	7.78992192467352	20.60128013401	2.06551482295758e-6	70.9097607217955	25.640029	30.610029	56.250058
scanone	all-years	UL	2	60.430068	NA	NA	bin_2@60.43cM_SCF80703	7.07068954802592	30.2366245499068	1.85312039902019e-6	51.6827375884971	56.670059	6.130013	62.800072
scanone	2014	UL	3	25.500019	NA	NA	bin_3@25.5cM_scaffold_103107_262	3.31018859863969	7.43212580703364	0.00614006330065386	70.9097607217955	20.750015	56.140038	76.890053
scanone	2014	UL	5	47.720022	NA	NA	bin_5@47.72cM_scaffold_59748_765	5.45763678385049	13.2410820132118	1.3777905328948e-4	70.9097607217955	25.480007	36.340029	61.820036
scanone	2014	UL	12	12.210005	NA	NA	bin_12@12.21cM_scaffold_803_11742	6.02544256674839	14.925829403963	4.98127452654984e-5	70.9097607217955	2.84	22.700012	25.540012
scanone	all-years	UL	12	25.540012	NA	NA	bin_12@25.54cM_scaffold_3286_6991	4.49196811406026	17.4774389782549	3.1922649832028e-4	51.6827375884971	2.84	40.07002	42.91002
stepwiseqtl	2011	BBISFY	3	25.500019	NA	NA	bin_3@25.5cM_scaffold_103107_262	27.9063483638089	16.1220095082579	4.662936703425661e-15	97.2242151994809	22.980017	2.990003	25.97002
stepwiseqtl	2011	BBISFY	4	45.880042	NA	NA	bin_4@45.88cM_scaffold_22674_919	11.0618493087848	3.16153238151232	4.1511231261282e-6	97.2242151994809	43.24004	13.660009	56.900049
stepwiseqtl	2011	BBISFY	5	61.250035	NA	NA	bin_5@61.25cM_scaffold_128490_342	27.1072120796781	15.1119893629513	1.22124532708767e-14	97.2242151994809	58.410033	3.410003	61.820036
stepwiseqtl	2011	BBISFY	8	47.650036	NA	NA	bin_8@47.65cM_scaffold_68225_846	15.4897179952135	5.27365088967075	1.90639708463891e-8	97.2242151994809	43.470034	8.270008	51.740042
stepwiseqtl	2011	BBISFY	9	12.780009	NA	NA	bin_9@12.78cM_scaffold_93293_94	15.7052979996767	5.39381267666849	1.46529477440538e-8	97.2242151994809	4.550002	9.470008	14.02001
stepwiseqtl	2011	BBISFY	9	50.800029	NA	NA	bin_9@50.8cM_scaffold_2787_7427	8.53251922633421	2.21406944286001	8.74149739895635e-5	97.2242151994809	44.630025	10.660006	55.290031
stepwiseqtl	2011	BBISFY	10	72.580076	NA	NA	bin_10@72.58cM_scaffold_158708_249	19.4664872589255	7.803954476778	1.4699441663879e-10	97.2242151994809	64.86007	14.900013	79.760083
stepwiseqtl	2011	BBISFY	11	35.390027	NA	NA	bin_11@35.39cM_scaffold_1773_837	19.2553493652549	7.6515265541648	1.9041235255201601e-10	97.2242151994809	32.730024	5.960012	38.690036
stepwiseqtl	2011	BBISFY	12	54.110033	NA	NA	bin_12@54.11cM_scaffold_47570_2090	8.61859500417488	2.24367853176096	7.88429771483301e-5	97.2242151994809	50.47003	4.490004	54.960034
stepwiseqtl	2011	BBISFY	12	62.070039	NA	NA	bin_12@62.07cM_scaffold_91065_486	6.31382837424514	1.50830220300443	0.00122885933434302	97.2242151994809	57.590036	5.470005	63.060041
stepwiseqtl	2011	BBITY	1	30.560031	NA	NA	bin_1@30.56cM_scaffold_22095_4371	8.78718324491569	2.41206616131484	2.69926632299189e-5	97.0917244924665	24.410025	7.270008	31.680033
stepwiseqtl	2011	BBITY	3	39.510036	NA	NA	bin_3@39.51cM_scaffold_10536_5015	26.0227119392944	14.4870643124304	3.3306690738754704e-15	97.0917244924665	37.130034	3.350003	40.480037
stepwiseqtl	2011	BBITY	4	23.500017	NA	NA	bin_4@23.5cM_scaffold_4761_4837	22.1560762107744	10.4272752002121	5.73319169916431e-13	97.0917244924665	18.450016	7.100003	25.550019
stepwiseqtl	2011	BBITY	5	79.890054	NA	NA	bin_5@79.89cM_scaffold_4259_2131	11.6435811642939	3.56620805819662	6.41178374949369e-7	97.0917244924665	68.540041	18.670016	87.210057
stepwiseqtl	2011	BBITY	7	43.750036	NA	NA	bin_7@43.75cM_scaffold_49114_513	12.3747049032946	3.89988399728506	2.45023956901846e-7	97.0917244924665	41.830033	5.710006	47.540039
stepwiseqtl	2011	BBITY	8	32.050026	NA	NA	bin_8@32.05cM_scaffold_64256_140	15.5335677302022	5.55082402027547	3.78201625572672e-9	97.0917244924665	25.190022	11.040006	36.230028
stepwiseqtl	2011	BBITY	10	66.900071	NA	NA	bin_10@66.9cM_scaffold_7594_831	17.5689345471449	6.82101907726505	2.5487345567398703e-10	97.0917244924665	62.450067	8.350006	70.800073
stepwiseqtl	2011	BBITY	11	47.620042	NA	NA	bin_11@47.62cM_scaffold_33043_2724	14.2459473330587	4.83434021342329	2.07602819379815e-8	97.0917244924665	44.640041	8.360004	53.000045
stepwiseqtl	2011	BBITY	12	57.230035	NA	NA	bin_12@57.23cM_scaffold_5160_1395	17.6599064456085	6.88204551078768	2.25895968597456e-10	97.0917244924665	54.110033	10.270009	64.380042
stepwiseqtl	2012	UBL	1	95.350084	NA	NA	bin_1@95.35cM_SCF173212	7.39208753899111	6.6058271046887	3.83999817037406e-5	90.0230420413665	92.890082	16.400007	109.290089
stepwiseqtl	all-years	UBL	1	70.800068	NA	NA	bin_1@70.8cM_scaffold_24926_462	16.4668239709311	9.90807869088613	1.0988773224696e-9	95.2848375895894	69.310067	4.69000299999999	74.00007
stepwiseqtl	all-years	UBL	1	90.510079	NA	NA	bin_1@90.51cM_scaffold_9212_6745	15.576080395712	9.03963759219425	3.5750749027840803e-9	95.2848375895894	81.390076	13.540007	94.930083
stepwiseqtl	2011	UBL	2	23.700025	NA	NA	bin_2@23.7cM_scaffold_8755_2482	30.3599585025898	11.9667326959228	2.2204460492503099e-16	98.3046940266228	22.530024	1.390002	23.920026
stepwiseqtl	2012	UBL	2	53.330054	NA	NA	bin_2@53.33cM_scaffold_57248_610	11.0773060995827	11.3861283899581	1.4687240246225e-7	90.0230420413665	43.420044	11.330013	54.750057
stepwiseqtl	2014	UBL	2	28.810031	NA	NA	bin_2@28.81cM_scaffold_56893_1962	14.9287259658601	13.138744334238	4.14601020182204e-10	92.6606940008658	23.920026	10.730007	34.650033
stepwiseqtl	all-years	UBL	2	43.300043	NA	NA	bin_2@43.3cM_scaffold_1741_1992	28.3049970226932	28.2778477330425	2.2204460492503099e-16	95.2848375895894	42.110042	5.680003	47.790045
stepwiseqtl	2011	UBL	3	45.510041	NA	NA	bin_3@45.51cM_scaffold_12440_4793	19.9288030770647	4.97487682943125	8.33928481824842e-11	98.3046940266228	43.05004	3.950002	47.000042
stepwiseqtl	2012	UBL	3	33.360027	NA	NA	bin_3@33.36cM_scaffold_88664_663	12.9537857513887	14.3270732310704	8.45114656033985e-9	90.0230420413665	24.550018	10.20001	34.750028
stepwiseqtl	2011	UBL	4	10.82001	NA	NA	bin_4@10.82cM_scaffold_8435_1114	21.6231430789724	5.79871751273306	1.04275477141869e-11	98.3046940266228	10.230009	7.020005	17.250014
stepwiseqtl	2011	UBL	4	62.260051	NA	NA	bin_4@62.26cM_scaffold_12816_2498	19.9883819209726	5.00224780201667	7.7517103846958e-11	98.3046940266228	58.69005	10.200004	68.890054
stepwiseqtl	2012	UBL	4	2.390004	NA	NA	bin_4@2.39cM_scaffold_9495_6618	5.98689366154217	5.0791037402243	3.1319910130622e-4	90.0230420413665	0	11.320011	11.320011
stepwiseqtl	2011	UBL	5	42.430014	NA	NA	bin_5@42.43cM_scaffold_4687_1875	18.6898269488685	4.43036088641576	3.8074476904626005e-10	98.3046940266228	40.040012	2.820004	42.860016
stepwiseqtl	2011	UBL	5	70.650042	NA	NA	bin_5@70.65cM_scaffold_27917_2987	8.42689196492938	1.33019367034603	9.92122127119188e-5	98.3046940266228	61.250035	14.720012	75.970047
stepwiseqtl	2014	UBL	5	41.750013	NA	NA	bin_5@41.75cM_scaffold_71631_1225	13.4897944397179	11.2103314691602	3.7320020407349805e-9	92.6606940008658	38.15001	7.690008	45.840018
stepwiseqtl	all-years	UBL	5	9.77	NA	NA	bin_5@9.77cM_ct144370	7.35019781570259	3.09941587641526	1.7446926673314e-4	95.2848375895894	9.77	13.920005	23.690005
stepwiseqtl	all-years	UBL	5	79.890054	NA	NA	bin_5@79.89cM_scaffold_4259_2131	12.3635497749802	6.3143888543096	2.48649533962642e-7	95.2848375895894	64.730039	17.930017	82.660056
stepwiseqtl	all-years	UBL	6	17.450019	NA	NA	bin_6@17.45cM_scaffold_19868_2122	10.1674182373468	4.7690588737413	4.44814693068007e-6	95.2848375895894	15.880017	2.160003	18.04002
stepwiseqtl	2014	UBL	7	14.310007	NA	NA	bin_7@14.31cM_scaffold_20071_618	16.1577317530836	14.9437804950095	6.32680574597089e-11	92.6606940008658	13.120005	1.490003	14.610008
stepwiseqtl	2012	UBL	8	36.230028	NA	NA	bin_8@36.23cM_scaffold_51424_477	10.6529761190924	10.7720543972817	2.79685542947661e-7	90.0230420413665	28.750025	18.22001	46.970035
stepwiseqtl	all-years	UBL	8	72.380071	NA	NA	bin_8@72.38cM_scaffold_25458_2214	6.32476972731731	2.56759347137195	6.5468538076118e-4	95.2848375895894	66.000067	18.960009	84.960076
stepwiseqtl	2014	UBL	9	87.090058	NA	NA	bin_9@87.09cM_scaffold_57514_1484	5.09295177774332	3.07627274133556	0.0011770920870745	92.6606940008658	85.400056	4.46000799999999	89.860064
stepwiseqtl	2011	UBL	10	31.850029	NA	NA	bin_10@31.85cM_scaffold_17752_4520	10.0331575234329	1.68336057346744	1.43825704019829e-5	98.3046940266228	28.970024	6.45001	35.420034
stepwiseqtl	2011	UBL	10	35.900035	NA	NA	bin_10@35.9cM_scaffold_10256_1367	13.434703839554	2.57327994897003	2.33226548074228e-7	98.3046940266228	35.420034	0.600001999999996	36.020036
stepwiseqtl	2011	UBL	10	55.290063	NA	NA	bin_10@55.29cM_scaffold_92922_312	11.3496168431664	2.00333881903194	2.93025595898833e-6	98.3046940266228	49.320057	21.480016	70.800073
stepwiseqtl	2012	UBL	10	41.870044	NA	NA	bin_10@41.87cM_scaffold_43599_778	9.06751253862313	8.62977643580007	3.0835146613839e-6	90.0230420413665	35.900035	16.900024	52.800059
stepwiseqtl	2014	UBL	10	0	NA	NA	bin_10@0cM_scaffold_83189_881	9.31562274276762	6.58370884070699	2.11958773388421e-6	92.6606940008658	0	2.960003	2.960003
stepwiseqtl	2014	UBL	10	36.470037	NA	NA	bin_10@36.47cM_scaffold_11071_5921	13.1931657256198	10.8359626023574	5.86709014704923e-9	92.6606940008658	35.900035	7.470011	43.370046
stepwiseqtl	all-years	UBL	10	37.25004	NA	NA	bin_10@37.25cM_SCF7569	22.1042257579774	16.8287359184226	6.14175377222637e-13	95.2848375895894	36.020036	3.010006	39.030042
stepwiseqtl	2011	UBL	11	16.420014	NA	NA	bin_11@16.42cM_scaffold_170652_55	30.9269150769976	12.5096400262736	1.11022302462516e-16	98.3046940266228	11.74001	8.440005	20.180015
stepwiseqtl	2012	UBL	11	14.620012	NA	NA	bin_11@14.62cM_scaffold_57381_750	10.3158963507718	10.2968508542977	4.66309546309773e-7	90.0230420413665	9.570008	10.610007	20.180015
stepwiseqtl	2014	UBL	11	11.74001	NA	NA	bin_11@11.74cM_scaffold_35099_251	24.1738972575456	31.3208737169076	2.2204460492503099e-16	92.6606940008658	9.570008	10.610007	20.180015
stepwiseqtl	all-years	UBL	11	5.090002	NA	NA	bin_11@5.09cM_scaffold_138284_80	26.1101879803773	23.6578372411587	2.88657986402541e-15	95.2848375895894	1.19	5.680004	6.870004
stepwiseqtl	2011	UBBL	1	9.430005	NA	NA	bin_1@9.43cM_scaffold_9160_2298	33.7506807483817	20.6227254994924	0	97.7519964001847	7.510004	6.600005	14.110009
stepwiseqtl	2014	UBBL	1	102.730086	NA	NA	bin_1@102.73cM_scaffold_15803_354	11.8599107722209	2.9180399349864	4.8243309858087e-7	97.6833179461285	95.350084	10.370003	105.720087
stepwiseqtl	all-years	UBBL	1	9.720006	NA	NA	bin_1@9.72cM_scaffold_134917_143	27.4615741221493	8.04880823917304	7.99360577730113e-15	98.5635103806592	9.430005	6.260006	15.690011
stepwiseqtl	all-years	UBBL	1	68.750066	NA	NA	bin_1@68.75cM_scaffold_81148_991	15.1610044931208	2.63609193821159	2.84716148435393e-8	98.5635103806592	67.820065	6.18000499999999	74.00007
stepwiseqtl	2012	UBBL	2	57.45006	NA	NA	bin_2@57.45cM_SCF125667	23.7586169007916	8.65728536851108	7.56283924374657e-13	97.8983712793141	56.670059	0.920001999999997	57.590061
stepwiseqtl	2011	UBBL	3	39.510036	NA	NA	bin_3@39.51cM_scaffold_10536_5015	6.81984950087045	1.34431295247086	6.7477000670546e-4	97.7519964001847	37.130034	3.350003	40.480037
stepwiseqtl	2011	UBBL	3	68.63005	NA	NA	bin_3@68.63cM_313711_K70	9.8228819741527	2.16787738349834	1.85323443344654e-5	97.7519964001847	68.070049	1.80000200000001	69.870051
stepwiseqtl	2012	UBBL	3	45.510041	NA	NA	bin_3@45.51cM_scaffold_12440_4793	21.6315787313682	7.19391425257783	1.0320189147705599e-11	97.8983712793141	39.510036	7.490006	47.000042
stepwiseqtl	2014	UBBL	3	68.63005	NA	NA	bin_3@68.63cM_313711_K70	5.08533371128117	0.969317050542926	0.00319087351760072	97.6833179461285	47.000042	29.890011	76.890053
stepwiseqtl	all-years	UBBL	3	42.860039	NA	NA	bin_3@42.86cM_scaffold_43967_1194	22.3155813618728	5.22297397409582	4.45510295321583e-12	98.5635103806592	39.510036	6.000005	45.510041
stepwiseqtl	2011	UBBL	4	63.820053	NA	NA	bin_4@63.82cM_scaffold_14096_210	22.1097661939666	8.02719022929057	5.73652236823818e-12	97.7519964001847	58.69005	10.200004	68.890054
stepwiseqtl	2014	UBBL	4	86.300065	NA	NA	bin_4@86.3cM_scaffold_21171_3841	21.4389178377727	7.79524972822624	1.48903112062726e-12	97.6833179461285	81.730062	4.570003	86.300065
stepwiseqtl	all-years	UBBL	4	68.890054	NA	NA	bin_4@68.89cM_scaffold_70138_1273	20.4566765475468	4.42421121694321	4.36453095886691e-11	98.5635103806592	63.820053	15.120004	78.940057
stepwiseqtl	2011	UBBL	5	79.890054	NA	NA	bin_5@79.89cM_scaffold_4259_2131	12.9106554852578	3.21195944706695	4.41053788824419e-7	97.7519964001847	78.770052	8.440005	87.210057
stepwiseqtl	2012	UBBL	5	25.480007	NA	NA	bin_5@25.48cM_SCF132595	19.2319914541235	5.78053210737367	1.95942151393069e-10	97.8983712793141	23.690005	7.400003	31.090008
stepwiseqtl	2014	UBBL	5	47.720022	NA	NA	bin_5@47.72cM_scaffold_59748_765	31.2876422467085	17.5820729279463	0	97.6833179461285	47.12002	1.190003	48.310023
stepwiseqtl	2012	UBBL	6	45.600055	NA	NA	bin_6@45.6cM_scaffold_37239_2606	8.06559641409726	1.55701455380358	1.5289948876517e-4	97.8983712793141	43.530051	6.260018	49.790069
stepwiseqtl	2014	UBBL	6	15.880017	NA	NA	bin_6@15.88cM_scaffold_78853_330	19.2892890772466	6.40632268426354	2.5962343386254396e-11	97.6833179461285	14.630016	2.220002	16.850018
stepwiseqtl	2014	UBBL	6	74.470086	NA	NA	bin_6@74.47cM_scaffold_22544_4282	5.83413070026897	1.14286777028792	0.00122824982705305	97.6833179461285	60.800077	23.68002	84.480097
stepwiseqtl	all-years	UBBL	6	17.450019	NA	NA	bin_6@17.45cM_scaffold_19868_2122	14.0669130401852	2.34106144605316	1.08041378732437e-7	98.5635103806592	16.850018	2.970004	19.820022
stepwiseqtl	all-years	UBBL	6	21.010023	NA	NA	bin_6@21.01cM_scaffold_39646_1106	8.02098325172287	1.05658241911605	1.6127865106896e-4	98.5635103806592	19.820022	4.770003	24.590025
stepwiseqtl	all-years	UBBL	6	55.500074	NA	NA	bin_6@55.5cM_scaffold_12445_2973	6.87474320729113	0.867702606907727	6.3219858214158e-4	98.5635103806592	53.270072	12.530006	65.800078
stepwiseqtl	2011	UBBL	7	38.26003	NA	NA	bin_7@38.26cM_scaffold_48675_2016	15.0534299687871	4.07834502505855	3.24640153648303e-8	97.7519964001847	33.240027	9.020007	42.260034
stepwiseqtl	2012	UBBL	7	49.58004	NA	NA	bin_7@49.58cM_scaffold_11351_6036	16.4012848601445	4.38690532423405	6.262221852182391e-9	97.8983712793141	47.540039	3.230004	50.770043
stepwiseqtl	2012	UBBL	7	57.550055	NA	NA	bin_7@57.55cM_scaffold_31844_2770	16.320851270539	4.35113235640182	6.90895651800361e-9	97.8983712793141	56.060054	4.480002	60.540056
stepwiseqtl	2012	UBBL	7	65.870062	NA	NA	bin_7@65.87cM_SCF128307	7.77335692329496	1.48425745574235	2.1681357942804e-4	97.8983712793141	64.690061	16.910008	81.600069
stepwiseqtl	2014	UBBL	7	25.820025	NA	NA	bin_7@25.82cM_SCF25221	20.4285469922256	7.1168386585186	5.710321104857029e-12	97.6833179461285	24.330024	8.820002	33.150026
stepwiseqtl	all-years	UBBL	7	47.540039	NA	NA	bin_7@47.54cM_scaffold_16392_3223	22.5168917328665	5.31576038518124	3.4789948699653897e-12	98.5635103806592	46.010038	3.570002	49.58004
stepwiseqtl	2011	UBBL	9	26.530017	NA	NA	bin_9@26.53cM_scaffold_5282_2230	12.6280660443982	3.10693132765593	6.21707239911728e-7	97.7519964001847	24.970014	3.940004	28.910018
stepwiseqtl	2012	UBBL	9	84.220053	NA	NA	bin_9@84.22cM_scaffold_30128_1137	25.3217789716883	9.87763136164764	1.10578213252666e-13	97.8983712793141	80.890052	4.480003	85.370055
stepwiseqtl	2014	UBBL	9	87.340059	NA	NA	bin_9@87.34cM_scaffold_74053_1006	25.9523527199294	11.4732945878976	3.6637359812630205e-15	97.6833179461285	85.400056	2.400004	87.80006
stepwiseqtl	all-years	UBBL	9	87.80006	NA	NA	bin_9@87.8cM_scaffold_70962_1187	33.8275130515582	13.2554454712745	0	98.5635103806592	87.340059	1.17000300000001	88.510062
stepwiseqtl	2012	UBBL	10	43.370046	NA	NA	bin_10@43.37cM_scaffold_31484_2758	7.57645333000291	1.43605318930327	2.7424961298705e-4	97.8983712793141	41.870044	2.560005	44.430049
stepwiseqtl	2014	UBBL	10	12.39001	NA	NA	bin_10@12.39cM_scaffold_34564_1124	25.416134365182	10.9742981911195	7.43849426498855e-15	97.6833179461285	9.600009	7.130004	16.730013
stepwiseqtl	all-years	UBBL	10	47.240054	NA	NA	bin_10@47.24cM_scaffold_39489_1268	16.3931263752499	2.99601858293832	6.32496521824066e-9	98.5635103806592	41.870044	7.160012	49.030056
stepwiseqtl	2011	UBBL	11	53.000045	NA	NA	bin_11@53cM_scaffold_51138_759	23.6815623030695	9.19946101888981	8.314460231417799e-13	97.7519964001847	50.210044	4.570003	54.780047
stepwiseqtl	2012	UBBL	11	94.680075	NA	NA	bin_11@94.68cM_scaffold_7196_7052	7.93966287631833	1.52548236609211	1.7774540592463e-4	97.8983712793141	87.290071	7.390004	94.680075
stepwiseqtl	2011	UBBL	12	48.760027	NA	NA	bin_12@48.76cM_scaffold_24404_4173	22.2299401540148	8.11241506115456	4.9493742437789495e-12	97.7519964001847	46.970026	1.84000200000001	48.810028
stepwiseqtl	2011	UBBL	12	57.590036	NA	NA	bin_12@57.59cM_scaffold_9105_1938	17.4119294561007	5.19170783094947	1.8199428630794e-9	97.7519964001847	54.960034	5.620003	60.580037
stepwiseqtl	2014	UBM	1	94.930083	NA	NA	bin_1@94.93cM_scaffold_33693_971	66.9146803750907	2.90836108586065	2.64512234338099e-9	99.9704480742353	92.890082	5.070003	97.960085
stepwiseqtl	2014	UBM	1	114.750093	NA	NA	bin_1@114.75cM_scaffold_50439_2380	79.5459379388468	6.97034100637909	3.66025632025924e-9	99.9704480742353	109.290089	5.46000400000001	114.750093
stepwiseqtl	2014	UBM	1	114.750093	8	2.380003	NA	55.5027068071008	1.31130674660223	2.17667747604011e-6	99.9704480742353	21.880016	NA	27.29002
stepwiseqtl	all-years	UBM	1	20.580017	NA	NA	bin_1@20.58cM_scaffold_42029_793	12.0389963291068	3.98222703755982	1.27082210088503e-6	96.9071589752344	18.410016	3.240002	21.650018
stepwiseqtl	all-years	UBM	1	63.890059	NA	NA	bin_1@63.89cM_scaffold_23849_3755	4.73255142318465	1.18897288954254	0.00785400469676167	96.9071589752344	49.91005	20.890018	70.800068
stepwiseqtl	2014	UBM	2	21.400023	NA	NA	bin_2@21.4cM_scaffold_8019_6341	65.7561624618294	2.68348877083446	3.783712454463741e-9	99.9704480742353	21.040022	1.490002	22.530024
stepwiseqtl	all-years	UBM	2	23.700025	NA	NA	bin_2@23.7cM_scaffold_8755_2482	16.4541851379154	6.49072861423508	5.87020587694553e-9	96.9071589752344	14.830016	9.09001	23.920026
stepwiseqtl	2014	UBM	3	71.360052	NA	NA	bin_3@71.36cM_scaffold_52426_2305	57.123119408587	1.46928205517587	5.44493453658035e-8	99.9704480742353	69.870051	7.02000199999999	76.890053
stepwiseqtl	2014	UBM	4	3.330005	NA	NA	bin_4@3.33cM_scaffold_42523_2226	76.5704990050675	5.6756671365124	9.151442714738781e-9	99.9704480742353	2.390004	4.770004	7.160008
stepwiseqtl	2014	UBM	4	3.330005	9	80.890052	NA	72.7600446999678	4.36108393267612	1.09368016865119e-8	99.9704480742353	21.880016	NA	27.29002
stepwiseqtl	all-years	UBM	4	32.880029	NA	NA	bin_4@32.88cM_scaffold_23637_4496	16.7493469816788	6.6871420749452	4.0923481270382906e-9	96.9071589752344	32.320028	1.260002	33.58003
stepwiseqtl	all-years	UBM	5	56.140029	NA	NA	bin_5@56.14cM_scaffold_9256_1295	10.904607853852	3.45153552220908	5.02071785013491e-6	96.9071589752344	50.920028	7.160004	58.080032
stepwiseqtl	2014	UBM	7	88.42008	NA	NA	bin_7@88.42cM_scaffold_6387_1919	66.7607883296337	2.87744880042756	2.7739501806678403e-9	99.9704480742353	86.810079	10.220008	97.030087
stepwiseqtl	all-years	UBM	7	13.780006	NA	NA	bin_7@13.78cM_scaffold_100864_866	18.1330630510778	7.66296748279463	7.52934603553967e-10	96.9071589752344	13.120005	1.490003	14.610008
stepwiseqtl	all-years	UBM	7	68.540063	NA	NA	bin_7@68.54cM_scaffold_49549_2235	12.8046107318674	4.36451338582894	5.01708139477586e-7	96.9071589752344	65.870062	7.840003	73.710065
stepwiseqtl	2014	UBM	8	2.380003	NA	NA	bin_8@2.38cM_scaffold_1656_11289	61.7279007967723	2.02733156082952	8.68630385397751e-7	99.9704480742353	1.790002	1.480002	3.270004
stepwiseqtl	2014	UBM	9	14.02001	NA	NA	bin_9@14.02cM_scaffold_15781_578	64.949523538192	2.53716239988054	4.85468720778925e-9	99.9704480742353	12.780009	5.910002	18.690011
stepwiseqtl	2014	UBM	9	80.890052	NA	NA	bin_9@80.89cM_scaffold_32504_717	92.3682868191879	16.8689451245284	5.67059066369779e-10	99.9704480742353	80.040051	4.18000199999999	84.220053
stepwiseqtl	2014	UBM	9	80.890052	11	24.540019	NA	44.500882038308	0.599911245761504	6.07932001193134e-5	99.9704480742353	21.880016	NA	27.29002
stepwiseqtl	all-years	UBM	9	58.280036	NA	NA	bin_9@58.28cM_scaffold_184159_239	26.2667729562047	15.7193929765299	3.46389583683049e-14	96.9071589752344	57.180035	1.91000200000001	59.090037
stepwiseqtl	all-years	UBM	10	35.420034	NA	NA	bin_10@35.42cM_scaffold_2979_9917	32.0871387813806	24.9732956409825	0	96.9071589752344	34.830033	1.190003	36.020036
stepwiseqtl	2014	UBM	11	24.540019	NA	NA	bin_11@24.54cM_scaffold_113473_247	49.1154719061248	0.834857068019943	3.95563740835936e-5	99.9704480742353	21.880016	5.410004	27.29002
stepwiseqtl	all-years	UBM	11	16.420014	NA	NA	bin_11@16.42cM_scaffold_170652_55	18.826927528068	8.18836249025802	3.21877635656165e-10	96.9071589752344	11.74001	12.120007	23.860017
stepwiseqtl	all-years	UBW	2	92.800095	NA	NA	bin_2@92.8cM_scaffold_86678_1031	9.35945197222794	3.70142193508676	3.23797331889253e-5	95.8999346483357	88.380091	12.370006	100.750097
stepwiseqtl	all-years	UBW	3	17.200011	NA	NA	bin_3@17.2cM_SCF98686	18.7646916077215	10.7911734110561	3.47379458531805e-10	95.8999346483357	16.32001	3.240004	19.560014
stepwiseqtl	all-years	UBW	3	20.750015	NA	NA	bin_3@20.75cM_scaffold_8610_6211	16.8318061290264	8.93858841533863	3.69990793558372e-9	95.8999346483357	19.560014	1.930002	21.490016
stepwiseqtl	all-years	UBW	3	43.05004	NA	NA	bin_3@43.05cM_scaffold_40993_3056	13.2839796693996	6.11703092081653	2.80152140486045e-7	95.8999346483357	36.490033	10.510009	47.000042
stepwiseqtl	2014	UBW	4	29.330026	NA	NA	bin_4@29.33cM_scaffold_90402_452	20.4964873430528	18.1688613016952	6.53033183084517e-13	94.1221186986025	18.390014999999998	15.190015	33.58003
stepwiseqtl	2014	UBW	5	56.140029	NA	NA	bin_5@56.14cM_scaffold_9256_1295	7.99416173428131	4.30457383313268	3.43468069865516e-5	94.1221186986025	50.920028	7.160004	58.080032
stepwiseqtl	all-years	UBW	6	32.660035	NA	NA	bin_6@32.66cM_scaffold_83082_326	11.9818168413076	5.2423022847577	1.36207738787864e-6	95.8999346483357	28.170032	5.990006	34.160038
stepwiseqtl	2014	UBW	7	81.600069	NA	NA	bin_7@81.6cM_scaffold_45109_953	12.2152489877179	7.73202420085047	8.88015678768284e-8	94.1221186986025	64.690061	19.740013	84.430074
stepwiseqtl	all-years	UBW	7	84.070073	NA	NA	bin_7@84.07cM_scaffold_18002_4080	16.3385427511685	8.50393693043371	6.7612098142433305e-9	95.8999346483357	75.670068	8.760006	84.430074
stepwiseqtl	2014	UBW	8	58.350053	NA	NA	bin_8@58.35cM_scaffold_21074_5037	9.40054100704478	5.33801476058863	4.75983814496317e-6	94.1221186986025	53.870049	8.550009	62.420058
stepwiseqtl	all-years	UBW	8	2.380003	NA	NA	bin_8@2.38cM_scaffold_1656_11289	7.0151811514536	2.54041004041183	5.3505244444851e-4	95.8999346483357	0	6.420005	6.420005
stepwiseqtl	2014	UBW	9	85.370055	NA	NA	bin_9@85.37cM_scaffold_18057_1218	13.7103098668962	9.20498192204305	1.06076806227762e-8	94.1221186986025	80.890052	6.12000500000001	87.010057
stepwiseqtl	all-years	UBW	9	18.690011	NA	NA	bin_9@18.69cM_scaffold_24318_4203	7.54567281262806	2.78700855674252	2.8450487598197e-4	95.8999346483357	14.02001	10.950004	24.970014
stepwiseqtl	all-years	UBW	9	64.230041	NA	NA	bin_9@64.23cM_scaffold_37146_830	26.077595534256	20.5164438378386	4.36317648677687e-14	95.8999346483357	58.280036	7.440006	65.720042
stepwiseqtl	2014	UBW	10	50.000058	NA	NA	bin_10@50cM_scaffold_3098_9342	15.6450552391299	11.3502187774653	6.73381128635242e-10	94.1221186986025	45.250051	7.550008	52.800059
stepwiseqtl	2014	UBW	11	81.230067	NA	NA	bin_11@81.23cM_scaffold_2449_1103	12.63825607633	8.13353984597256	4.87055336062525e-8	94.1221186986025	59.470055	23.050013	82.520068
stepwiseqtl	2014	UBW	12	38.110015	NA	NA	bin_12@38.11cM_scaffold_26512_1632	10.4123823261471	6.14582043587669	1.14146363117129e-6	94.1221186986025	22.550011	18.860005	41.410016
stepwiseqtl	all-years	UBW	12	75.77005	NA	NA	bin_12@75.77cM_scaffold_67779_294	5.28004462445222	1.79385213361554	0.00414733478157747	95.8999346483357	54.960034	20.810016	75.77005
stepwiseqtl	2011	Brix	2	43.300043	NA	NA	bin_2@43.3cM_scaffold_1741_1992	19.6314838721444	9.224758843966	1.20075727139124e-10	96.7688112467625	42.110042	5.680003	47.790045
stepwiseqtl	2014	Brix	2	42.110042	NA	NA	bin_2@42.11cM_scaffold_20649_2180	13.8275627854119	4.79524579683427	1.44595874829179e-7	96.9780426582729	39.72004	8.070005	47.790045
stepwiseqtl	2014	Brix	2	57.45006	NA	NA	bin_2@57.45cM_SCF125667	13.8040276570909	4.78261043664213	1.48798361632174e-7	96.9780426582729	56.670059	0.920001999999997	57.590061
stepwiseqtl	all-years	Brix	2	25.640029	NA	NA	bin_2@25.64cM_scaffold_63671_1144	77.2567298941199	4.69341674371569	1.08175801649679e-10	99.9766939156116	24.810028	3.370002	28.18003
stepwiseqtl	2011	Brix	3	68.63005	NA	NA	bin_3@68.63cM_313711_K70	15.5498721878542	6.17768448941823	1.77143991697548e-8	96.7688112467625	68.070049	1.80000200000001	69.870051
stepwiseqtl	2014	Brix	3	11.200008	NA	NA	bin_3@11.2cM_scaffold_8209_2932	12.4722071974869	4.09989593165029	7.51240240903783e-7	96.9780426582729	8.820006	12.67001	21.490016
stepwiseqtl	all-years	Brix	3	22.980017	NA	NA	bin_3@22.98cM_scaffold_6379_4467	49.9854963462181	0.700419096004765	4.92618179581683e-7	99.9766939156116	21.490016	3.060002	24.550018
stepwiseqtl	2014	Brix	4	41.390038	NA	NA	bin_4@41.39cM_scaffold_69505_1274	22.6900886104862	11.3529285993546	2.81219492137552e-12	96.9780426582729	40.250037	3.610004	43.860041
stepwiseqtl	all-years	Brix	5	60.970034	NA	NA	bin_5@60.97cM_scaffold_1210_954	61.4021523118856	1.56293569228691	9.59419036439257e-7	99.9766939156116	58.410033	2.840002	61.250035
stepwiseqtl	all-years	Brix	5	60.970034	9	84.810054	NA	53.794549308875	0.917016261209938	3.66245809901855e-6	99.9766939156116	39.200038	NA	40.34004
stepwiseqtl	2011	Brix	6	31.050033	NA	NA	bin_6@31.05cM_scaffold_10692_6394	18.4457776720873	8.24988634089247	5.13398656920572e-10	96.7688112467625	28.170032	5.340005	33.510037
stepwiseqtl	2014	Brix	6	28.080031	NA	NA	bin_6@28.08cM_SCF13711	19.5904506594839	8.59461232800733	1.26270771616532e-10	96.9780426582729	26.69003	4.360003	31.050033
stepwiseqtl	all-years	Brix	6	40.360047	NA	NA	bin_6@40.36cM_scaffold_2233_7378	48.5472130915123	0.632295289014309	4.68888681288693e-5	99.9766939156116	38.900046	4.630005	43.530051
stepwiseqtl	all-years	Brix	6	90.090101	NA	NA	bin_6@90.09cM_scaffold_1140_9115	70.1332195584927	2.86736219447447	6.62297472420192e-8	99.9766939156116	84.480097	5.610004	90.090101
stepwiseqtl	all-years	Brix	6	90.090101	11	39.890039	NA	67.678572794115	2.41857898226689	5.22342658015873e-8	99.9766939156116	39.200038	NA	40.34004
stepwiseqtl	all-years	Brix	6	40.360047	11	8.300006	NA	46.0315570340815	0.528194077198378	3.83948627592501e-5	99.9766939156116	39.200038	NA	40.34004
stepwiseqtl	2011	Brix	7	38.26003	NA	NA	bin_7@38.26cM_scaffold_48675_2016	6.58009254049718	1.84786724826243	8.9667899852674e-4	96.7688112467625	35.700029	6.560005	42.260034
stepwiseqtl	2014	Brix	8	49.720037	NA	NA	bin_8@49.72cM_scaffold_68225_894	8.92535768388354	2.55910555729517	5.45605551113271e-5	96.9780426582729	39.74003	10.420009	50.160039
stepwiseqtl	2014	Brix	8	72.970072	NA	NA	bin_8@72.97cM_scaffold_37461_3262	12.7730194521443	4.2486801608401	5.21338047732023e-7	96.9780426582729	68.400068	16.560008	84.960076
stepwiseqtl	all-years	Brix	8	7.550007	NA	NA	bin_8@7.55cM_scaffold_71559_93	45.0152073862433	0.490982457519465	2.27904828808967e-6	99.9766939156116	3.270004	6.610004	9.880008
stepwiseqtl	2011	Brix	9	55.290031	NA	NA	bin_9@55.29cM_scaffold_49889_117	9.99967921388216	3.19362016147528	1.49751122070496e-5	96.7688112467625	52.54003	4.250003	56.790033
stepwiseqtl	2011	Brix	9	87.010057	NA	NA	bin_9@87.01cM_scaffold_6314_8219	32.7979048838424	27.5584267378321	0	96.7688112467625	85.400056	2.400004	87.80006
stepwiseqtl	2014	Brix	9	14.02001	NA	NA	bin_9@14.02cM_scaffold_15781_578	18.2106704448764	7.54355185364201	6.84683976182043e-10	96.9780426582729	12.780009	5.910002	18.690011
stepwiseqtl	all-years	Brix	9	84.810054	NA	NA	bin_9@84.81cM_scaffold_10644_3379	84.1275524733346	7.54048522325719	8.9146079407243e-10	99.9766939156116	84.220053	1.150002	85.370055
stepwiseqtl	2011	Brix	10	58.430065	NA	NA	bin_10@58.43cM_scaffold_36213_544	20.6456877384883	10.1240456450171	3.4611868926504e-11	96.7688112467625	50.000058	11.460008	61.460066
stepwiseqtl	2014	Brix	10	45.250051	NA	NA	bin_10@45.25cM_scaffold_215093_133	22.8207805684956	11.482639429878	2.3949731087213897e-12	96.9780426582729	41.870044	3.880008	45.750052
stepwiseqtl	all-years	Brix	10	47.240054	NA	NA	bin_10@47.24cM_scaffold_39489_1268	82.9650909370362	6.95964811202622	1.85191861845624e-11	99.9766939156116	45.750052	1.79000300000001	47.540055
stepwiseqtl	2011	Brix	11	40.34004	NA	NA	bin_11@40.34cM_scaffold_3947_9416	22.9659478567285	12.4331840595674	2.00373051484348e-12	96.7688112467625	39.200038	5.440003	44.640041
stepwiseqtl	2011	Brix	11	94.680075	NA	NA	bin_11@94.68cM_scaffold_7196_7052	14.1581700712414	5.31936557907407	9.6676438410270293e-08	96.7688112467625	87.290071	7.390004	94.680075
stepwiseqtl	2014	Brix	11	44.640041	NA	NA	bin_11@44.64cM_scaffold_66939_1710	32.1635330243499	24.5453147573276	0	96.9780426582729	39.200038	8.420004	47.620042
stepwiseqtl	all-years	Brix	11	8.300006	NA	NA	bin_11@8.3cM_SCF41361	79.0569809532401	5.31470159019882	4.25534874004541e-9	99.9766939156116	6.030003	3.540005	9.570008
stepwiseqtl	all-years	Brix	11	39.890039	NA	NA	bin_11@39.89cM_SCF21596	82.9686376793005	6.96135063367403	1.2744489907845501e-9	99.9766939156116	39.200038	1.140002	40.34004
stepwiseqtl	2011	Brix	12	22.550011	NA	NA	bin_12@22.55cM_scaffold_4159_1111	15.6644554766488	6.25207903638672	1.54021022602535e-8	96.7688112467625	20.86001	4.680002	25.540012
stepwiseqtl	2012	UCD	1	58.000054	NA	NA	bin_1@58cM_scaffold_17674_2425	12.1403802576694	5.4449434071561	9.87563656407175e-8	95.8230184871772	49.91005	12.840007	62.750057
stepwiseqtl	2014	UCD	1	7.510004	NA	NA	bin_1@7.51cM_scaffold_76161_1307	9.76985366182058	2.71285773471692	1.97552048033511e-5	97.1658697915205	2.110003	12.000006	14.110009
stepwiseqtl	all-years	UCD	1	9.430005	NA	NA	bin_1@9.43cM_scaffold_9160_2298	15.319400792039	5.68040468498465	2.34683006361536e-8	96.9560472778972	2.110003	12.000006	14.110009
stepwiseqtl	2012	UCD	2	61.740069	NA	NA	bin_2@61.74cM_scaffold_24212_1491	19.1617633316649	11.4133549627351	4.4176884372859596e-12	95.8230184871772	57.45006	5.350012	62.800072
stepwiseqtl	all-years	UCD	2	8.030008	NA	NA	bin_2@8.03cM_scaffold_11068_3570	18.6539611015061	7.92771287941268	3.9784553429456103e-10	96.9560472778972	5.260007	6.830002	12.090009
stepwiseqtl	all-years	UCD	2	39.130039	NA	NA	bin_2@39.13cM_scaffold_5955_3066	12.8221637351754	4.3043841751426	4.91121912027381e-7	96.9560472778972	37.130038	3.720003	40.850041
stepwiseqtl	all-years	UCD	2	57.45006	NA	NA	bin_2@57.45cM_SCF125667	26.012693877527	15.1503839822632	4.72955008490317e-14	96.9560472778972	56.670059	0.920001999999997	57.590061
stepwiseqtl	2012	UCD	3	54.230044	NA	NA	bin_3@54.23cM_scaffold_52119_1893	13.2341475626119	6.19619418880507	2.08825703396087e-8	95.8230184871772	52.940043	8.020004	60.960047
stepwiseqtl	all-years	UCD	3	22.980017	NA	NA	bin_3@22.98cM_scaffold_6379_4467	12.4265264988025	4.10724839837083	7.94078587551539e-7	96.9560472778972	21.490016	3.060002	24.550018
stepwiseqtl	2012	UCD	4	28.700025	NA	NA	bin_4@28.7cM_scaffold_3474_6975	22.3142349771728	15.1854154459154	4.81836792687318e-14	95.8230184871772	26.790022	6.090007	32.880029
stepwiseqtl	2014	UCD	4	0	NA	NA	bin_4@0cM_SCF56561	21.0547620862347	9.21401407874363	2.0951129720003798e-11	97.1658697915205	0	3.330005	3.330005
stepwiseqtl	2014	UCD	4	68.890054	NA	NA	bin_4@68.89cM_scaffold_70138_1273	22.6437237371812	10.6044024483732	2.9770630405323597e-12	97.1658697915205	63.820053	6.00000199999999	69.820055
stepwiseqtl	2014	UCD	4	69.820055	NA	NA	bin_4@69.82cM_scaffold_3122_7154	23.4118635493693	11.3329840868759	1.1582956815914299e-12	97.1658697915205	68.890054	2.35000199999999	71.240056
stepwiseqtl	all-years	UCD	4	37.980035	NA	NA	bin_4@37.98cM_scaffold_30462_3194	23.630854797708	12.4027772097291	8.84958772928712e-13	96.9560472778972	33.58003	10.280011	43.860041
stepwiseqtl	2014	UCD	6	83.120094	NA	NA	bin_6@83.12cM_Pr031818823	14.5755003934792	4.88395134318586	5.81412915590107e-8	97.1658697915205	80.730092	3.47000300000001	84.200095
stepwiseqtl	2012	UCD	7	68.540063	NA	NA	bin_7@68.54cM_scaffold_49549_2235	7.91342185029981	3.0189016107684	3.84598254894453e-5	95.8230184871772	64.38006	20.050014	84.430074
stepwiseqtl	2014	UCD	7	51.140044	NA	NA	bin_7@51.14cM_scaffold_32522_1336	11.6366496628929	3.47228376244463	2.06974265704041e-6	97.1658697915205	49.930042	3.010005	52.940047
stepwiseqtl	all-years	UCD	7	47.540039	NA	NA	bin_7@47.54cM_scaffold_16392_3223	7.66280684237002	2.11045068673916	2.474009051957e-4	96.9560472778972	42.410035	7.170005	49.58004
stepwiseqtl	2014	UCD	8	53.450048	NA	NA	bin_8@53.45cM_scaffold_10384_6950	22.2047449136516	10.204981485588	5.10491648952893e-12	97.1658697915205	52.930046	1.710004	54.64005
stepwiseqtl	all-years	UCD	8	52.330044	NA	NA	bin_8@52.33cM_scaffold_31968_1730	20.2302064893021	9.18318105007411	5.762212929028009e-11	96.9560472778972	51.220041	1.920006	53.140047
stepwiseqtl	2012	UCD	9	58.280036	NA	NA	bin_9@58.28cM_scaffold_184159_239	12.0874995627118	5.4100341205028	1.0645187187297e-7	95.8230184871772	57.180035	5.560005	62.74004
stepwiseqtl	all-years	UCD	10	39.030042	NA	NA	bin_10@39.03cM_scaffold_21095_4899	15.632998129494	5.8704974823948	1.60050890318786e-8	96.9560472778972	33.960032	9.250013	43.210045
stepwiseqtl	2012	UCD	11	65.960056	NA	NA	bin_11@65.96cM_scaffold_34028_3620	14.8449472221115	7.410666804759	2.1076824729959803e-9	95.8230184871772	59.460054	10.970006	70.43006
stepwiseqtl	2012	UCD	12	48.810028	NA	NA	bin_12@48.81cM_scaffold_10455_4718	21.808121384333	14.523433772273	9.969802761133911e-14	95.8230184871772	46.970026	6.500005	53.470031
stepwiseqtl	2014	UCD	12	19.300009	NA	NA	bin_12@19.3cM_scaffold_23546_462	6.10562874482709	1.47785610437106	0.0015714867283606001	97.1658697915205	12.210005	13.330007	25.540012
stepwiseqtl	2014	UCD	12	33.280014	NA	NA	bin_12@33.28cM_SCF59739	12.0335367778255	3.64668819218043	1.27926505555376e-6	97.1658697915205	25.540012	12.570003	38.110015
stepwiseqtl	2014	UCD	12	67.240043	NA	NA	bin_12@67.24cM_scaffold_68963_1680	14.8352855237802	5.02300348845974	4.23585704290019e-8	97.1658697915205	64.380042	3.370002	67.750044
stepwiseqtl	all-years	UCD	12	57.590036	NA	NA	bin_12@57.59cM_scaffold_9105_1938	9.44600430402024	2.78255304332052	2.91772408711477e-5	96.9560472778972	54.960034	5.620003	60.580037
stepwiseqtl	2014	UCLP	1	63.890059	NA	NA	bin_1@63.89cM_scaffold_23849_3755	17.5942249963322	4.39434699926477	1.4560974648247801e-9	98.1310219259309	58.280056	5.970004	64.25006
stepwiseqtl	2014	UCLP	1	70.800068	NA	NA	bin_1@70.8cM_scaffold_24926_462	6.15031961748985	0.983326095906776	0.00149073365686592	98.1310219259309	67.820065	6.46000600000001	74.280071
stepwiseqtl	2014	UCLP	1	102.730086	NA	NA	bin_1@102.73cM_scaffold_15803_354	11.8225529929275	2.34329226644897	1.65221265413518e-6	98.1310219259309	97.960085	10.140003	108.100088
stepwiseqtl	all-years	UCLP	1	67.240064	NA	NA	bin_1@67.24cM_scaffold_55812_1447	25.8127513687035	15.5977236647993	6.03961325396085e-14	96.8139467498997	66.530063	2.22000300000001	68.750066
stepwiseqtl	2014	UCLP	2	13.690014	NA	NA	bin_2@13.69cM_scaffold_30156_3305	15.7057232116285	3.6318967832192	1.46453429383797e-8	98.1310219259309	8.030008	9.020009	17.050017
stepwiseqtl	all-years	UCLP	2	2.980005	NA	NA	bin_2@2.98cM_scaffold_2976_6488	16.1549827289959	6.48539072842262	8.460985689850991e-9	96.8139467498997	0	8.030008	8.030008
stepwiseqtl	2014	UCLP	3	20.750015	NA	NA	bin_3@20.75cM_scaffold_8610_6211	15.0753413210517	3.39864140739111	3.16078470063985e-8	98.1310219259309	17.760012	7.740007	25.500019
stepwiseqtl	all-years	UCLP	4	62.310052	NA	NA	bin_4@62.31cM_SCF101064	13.6713854198576	4.96763471635974	1.74868635571812e-7	96.8139467498997	58.69005	10.200004	68.890054
stepwiseqtl	all-years	UCLP	5	88.310058	NA	NA	bin_5@88.31cM_scaffold_40304_1786	15.1689151426581	5.8516164933864	2.81981678007526e-8	96.8139467498997	87.210057	5.27000799999999	92.480065
stepwiseqtl	2014	UCLP	7	57.550055	NA	NA	bin_7@57.55cM_scaffold_31844_2770	18.1075272398067	4.61926941991938	7.76846142969134e-10	98.1310219259309	56.060054	4.480002	60.540056
stepwiseqtl	all-years	UCLP	7	64.690061	NA	NA	bin_7@64.69cM_scaffold_79143_1116	13.1066252959305	4.65718804664608	3.4757371070171e-7	96.8139467498997	64.38006	4.160003	68.540063
stepwiseqtl	all-years	UCLP	8	53.870049	NA	NA	bin_8@53.87cM_scaffold_15552_2650	16.8345909595187	6.94788219365311	3.6873319952945803e-9	96.8139467498997	52.930046	5.120006	58.050052
stepwiseqtl	2014	UCLP	10	30.110026	NA	NA	bin_10@30.11cM_scaffold_17629_5179	13.6451825264087	2.90546904863237	1.80534664329102e-7	98.1310219259309	28.970024	2.880005	31.850029
stepwiseqtl	2014	UCLP	10	38.730041	NA	NA	bin_10@38.73cM_scaffold_21095_4928	10.6422470312888	2.01505770892223	6.89449156887623e-6	98.1310219259309	36.020036	3.010006	39.030042
stepwiseqtl	all-years	UCLP	10	35.420034	NA	NA	bin_10@35.42cM_scaffold_2979_9917	19.8889146287568	9.31515454983101	8.75733929817102e-11	96.8139467498997	33.960032	7.630011	41.590043
stepwiseqtl	2014	UCLP	11	44.640041	NA	NA	bin_11@44.64cM_scaffold_66939_1710	9.27725599004882	1.6672251934295	3.57447042611536e-5	98.1310219259309	39.890039	10.170004	50.060043
stepwiseqtl	2014	UCLP	11	81.020066	NA	NA	bin_11@81.02cM_SCF181772	22.6800343478381	7.01525936965056	2.84716694665121e-12	98.1310219259309	79.550065	1.680002	81.230067
stepwiseqtl	all-years	UCLP	11	84.20007	NA	NA	bin_11@84.2cM_scaffold_91230_206	24.3882235950933	13.8457136480488	3.4872105203476197e-13	96.8139467498997	81.230067	6.06000399999999	87.290071
stepwiseqtl	all-years	UCLP	12	5.400001	NA	NA	bin_12@5.4cM_ct174735	8.26349983021093	2.43638464331009	1.2065801627014e-4	96.8139467498997	2.84	15.050006	17.890006
stepwiseqtl	all-years	UCLP	12	33.280014	NA	NA	bin_12@33.28cM_SCF59739	8.7075682315205	2.61064161577561	7.08618996473342e-5	96.8139467498997	25.540012	15.870004	41.410016
stepwiseqtl	2012	UCLS	1	31.200032	NA	NA	bin_1@31.2cM_scaffold_68972_1139	31.6340230825769	14.0626312429392	0	98.1962390119301	25.380027	6.890007	32.270034
stepwiseqtl	2014	UCLS	1	9.430005	NA	NA	bin_1@9.43cM_scaffold_9160_2298	26.8553350118013	18.408352165058	1.11022302462516e-15	96.5486174807407	7.510004	6.600005	14.110009
stepwiseqtl	all-years	UCLS	1	25.210026	NA	NA	bin_1@25.21cM_scaffold_32358_2578	17.1671636616065	4.42659467891036	2.45521714070662e-9	98.0363450468888	20.580017	9.120011	29.700028
stepwiseqtl	all-years	UCLS	1	109.290089	NA	NA	bin_1@109.29cM_scaffold_8541_630	13.4128933808095	2.97319643931769	2.39497056409022e-7	98.0363450468888	105.720087	4.480003	110.20009
stepwiseqtl	2011	UCLS	2	21.400023	NA	NA	bin_2@21.4cM_scaffold_8019_6341	8.81046972311273	6.67915130717196	1.09214371137867e-5	91.9751698067815	18.830019	4.870006	23.700025
stepwiseqtl	2011	UCLS	2	42.110042	NA	NA	bin_2@42.11cM_scaffold_20649_2180	16.5172877048982	16.9492335435512	1.9387003113990902e-10	91.9751698067815	39.72004	3.580003	43.300043
stepwiseqtl	2012	UCLS	2	43.420044	NA	NA	bin_2@43.42cM_scaffold_1741_1883	15.1829166140112	3.31777679744027	2.77205940424352e-8	98.1962390119301	37.130038	10.660007	47.790045
stepwiseqtl	2014	UCLS	2	14.830016	NA	NA	bin_2@14.83cM_314761_K63	13.6660474414232	5.37809102874152	4.46494955452792e-8	96.5486174807407	13.690014	3.360003	17.050017
stepwiseqtl	all-years	UCLS	2	34.650033	NA	NA	bin_2@34.65cM_scaffold_50432_741	21.0688853209684	6.39212755527619	2.05910843931179e-11	98.0363450468888	29.370032	5.380002	34.750034
stepwiseqtl	2011	UCLS	3	39.510036	NA	NA	bin_3@39.51cM_scaffold_10536_5015	20.8856447029764	25.6951982367455	3.73923114693753e-13	91.9751698067815	37.130034	8.380007	45.510041
stepwiseqtl	2011	UCLS	3	52.940043	NA	NA	bin_3@52.94cM_scaffold_14059_5352	7.47118752482248	5.38602195572686	7.14024606580654e-5	91.9751698067815	47.000042	7.230002	54.230044
stepwiseqtl	all-years	UCLS	3	37.130034	NA	NA	bin_3@37.13cM_scaffold_158866_55	22.0178484611609	6.9553085172184	6.42219610824668e-12	98.0363450468888	36.490033	2.460002	38.950035
stepwiseqtl	2012	UCLS	4	68.890054	NA	NA	bin_4@68.89cM_scaffold_70138_1273	16.4723882781411	3.79242413548477	5.7410612930297605e-9	98.1962390119301	63.820053	6.00000199999999	69.820055
stepwiseqtl	2012	UCLS	4	71.240056	NA	NA	bin_4@71.24cM_scaffold_51672_24	16.8978331982411	3.95848668253703	3.41295702810385e-9	98.1962390119301	69.820055	9.120002	78.940057
stepwiseqtl	2014	UCLS	4	46.740044	NA	NA	bin_4@46.74cM_scaffold_83153_778	5.54486908049689	1.60117859308843	0.00177758545354001	96.5486174807407	32.880029	30.940024	63.820053
stepwiseqtl	2014	UCLS	4	86.300065	NA	NA	bin_4@86.3cM_scaffold_21171_3841	7.23000303906135	2.22163443351096	2.0381400090019e-4	96.5486174807407	69.820055	16.48001	86.300065
stepwiseqtl	all-years	UCLS	4	29.890027	NA	NA	bin_4@29.89cM_scaffold_195_14929	5.01727376271307	0.808608779303256	0.00563785965966945	98.0363450468888	23.500017	14.480018	37.980035
stepwiseqtl	all-years	UCLS	4	68.890054	NA	NA	bin_4@68.89cM_scaffold_70138_1273	17.9178776231376	4.76498354338003	9.79858971739134e-10	98.0363450468888	63.820053	7.42000299999999	71.240056
stepwiseqtl	2012	UCLS	5	58.410033	NA	NA	bin_5@58.41cM_scaffold_20507_5170	13.5998279673121	2.78974200481481	1.90778620234866e-7	98.1962390119301	57.210031	3.760003	60.970034
stepwiseqtl	2011	UCLS	6	82.700093	NA	NA	bin_6@82.7cM_scaffold_116484_341	7.73471092032458	5.63114579815677	4.93929666389725e-5	91.9751698067815	80.730092	6.670006	87.400098
stepwiseqtl	2012	UCLS	6	40.360047	NA	NA	bin_6@40.36cM_scaffold_2233_7378	13.2137325832895	2.66944366857311	3.05135118505717e-7	98.1962390119301	38.900046	4.910006	43.810052
stepwiseqtl	2012	UCLS	6	87.400098	NA	NA	bin_6@87.4cM_scaffold_12533_1954	16.578432793478	3.8333629140632	5.04319497274253e-9	98.1962390119301	84.480097	5.610004	90.090101
stepwiseqtl	all-years	UCLS	6	28.080031	NA	NA	bin_6@28.08cM_SCF13711	14.4899380512824	3.35253685139682	6.45317399516898e-8	98.0363450468888	24.590025	6.460008	31.050033
stepwiseqtl	all-years	UCLS	6	83.120094	NA	NA	bin_6@83.12cM_Pr031818823	21.0464772024078	6.37926790979525	2.1165291741454e-11	98.0363450468888	80.730092	6.670006	87.400098
stepwiseqtl	2012	UCLS	7	43.750036	NA	NA	bin_7@43.75cM_scaffold_49114_513	27.469092460732	10.1128263134376	7.882583474838611e-15	98.1962390119301	42.410035	2.970002	45.380037
stepwiseqtl	2014	UCLS	7	54.49005	NA	NA	bin_7@54.49cM_scaffold_11311_2457	15.5213699682231	6.57900175949763	3.8435715721263405e-9	96.5486174807407	52.200046	5.350009	57.550055
stepwiseqtl	all-years	UCLS	7	11.040003	NA	NA	bin_7@11.04cM_scaffold_23393_1217	23.8193667053432	8.13099001286109	7.01882996168024e-13	98.0363450468888	7.160001	5.130003	12.290004
stepwiseqtl	2011	UCLS	8	84.690075	NA	NA	bin_8@84.69cM_ct89379	11.9244202340659	10.1884720341839	1.34162203901944e-7	91.9751698067815	72.970072	11.990004	84.960076
stepwiseqtl	2014	UCLS	8	60.930057	NA	NA	bin_8@60.93cM_SCF2714	25.5840748846675	16.5793496034886	5.995204332975851e-15	96.5486174807407	54.950051	7.470007	62.420058
stepwiseqtl	2011	UCLS	10	16.730013	NA	NA	bin_10@16.73cM_scaffold_92594_451	13.1293411652621	11.761100488324	2.42381845705353e-8	91.9751698067815	4.800006	13.420008	18.220014
stepwiseqtl	2012	UCLS	10	35.900035	NA	NA	bin_10@35.9cM_scaffold_10256_1367	7.14096489881133	1.14298106538168	4.6072394729956e-4	98.1962390119301	34.830033	6.76001	41.590043
stepwiseqtl	2014	UCLS	10	9.000007	NA	NA	bin_10@9cM_scaffold_1746_942	11.7832866725396	4.30631774747418	5.33583894180012e-7	96.5486174807407	4.800006	4.800003	9.600009
stepwiseqtl	2014	UCLS	10	18.530015	NA	NA	bin_10@18.53cM_scaffold_10669_2217	9.99074716752496	3.40704185026618	5.60556562578807e-6	96.5486174807407	16.730013	2.990003	19.720016
stepwiseqtl	all-years	UCLS	10	31.250027	NA	NA	bin_10@31.25cM_scaffold_17629_5187	24.6814140216394	8.74719178181905	2.43138842392909e-13	98.0363450468888	28.970024	5.860009	34.830033
stepwiseqtl	2014	UCLS	11	44.640041	NA	NA	bin_11@44.64cM_scaffold_66939_1710	29.9343463676976	23.5605510681161	0	96.5486174807407	39.890039	7.730003	47.620042
stepwiseqtl	2011	UCLS	12	75.77005	NA	NA	bin_12@75.77cM_scaffold_67779_294	15.7667895736487	15.693618822352	5.66007907210064e-10	91.9751698067815	67.750044	8.020006	75.77005
stepwiseqtl	2012	UCLS	12	67.750044	NA	NA	bin_12@67.75cM_scaffold_3883_6094	19.785182021793	5.22342483825852	9.94520021890821e-11	98.1962390119301	67.240043	4.840003	72.080046
stepwiseqtl	2011	UKEC	2	59.230066	NA	NA	bin_2@59.23cM_scaffold_2711_7365	29.2314915034142	13.0481172752364	8.881784197001249e-16	97.9793242378209	58.780065	0.600001999999996	59.380067
stepwiseqtl	2012	UKEC	2	47.790045	NA	NA	bin_2@47.79cM_ct89348	11.7964812071963	3.43899989420255	5.24405086688162e-7	97.2482441101446	42.110042	12.360014	54.470056
stepwiseqtl	2014	UKEC	2	22.530024	NA	NA	bin_2@22.53cM_scaffold_28792_1608	16.1742418933264	6.27837855630668	8.26424439992479e-9	96.921725599001	21.400023	3.410005	24.810028
stepwiseqtl	all-years	UKEC	3	54.230044	NA	NA	bin_3@54.23cM_scaffold_52119_1893	6.02316833017323	2.19202716690577	0.00173204786921122	95.7257985967455	47.000042	21.630008	68.63005
stepwiseqtl	2011	UKEC	4	58.69005	NA	NA	bin_4@58.69cM_scaffold_61487_1055	24.5768482871018	8.92226112539869	2.76556555434126e-13	97.9793242378209	50.140048	13.680005	63.820053
stepwiseqtl	2012	UKEC	4	17.250014	NA	NA	bin_4@17.25cM_scaffold_47054_2298	20.8367015956523	8.77218434053174	3.31823457599967e-12	97.2482441101446	15.600013	2.850003	18.450016
stepwiseqtl	2012	UKEC	4	69.820055	NA	NA	bin_4@69.82cM_scaffold_3122_7154	10.7687694371113	3.01678145840754	2.02256127845857e-6	97.2482441101446	63.820053	15.120004	78.940057
stepwiseqtl	2014	UKEC	4	10.82001	NA	NA	bin_4@10.82cM_scaffold_8435_1114	22.4324637716944	11.3074956805086	3.85935727820197e-12	96.921725599001	7.160008	10.090006	17.250014
stepwiseqtl	all-years	UKEC	4	7.160008	NA	NA	bin_4@7.16cM_scaffold_8435_1079	4.73441483427627	1.6438781456296	0.00783701555990912	95.7257985967455	2.390004	8.430006	10.82001
stepwiseqtl	all-years	UKEC	4	15.600013	NA	NA	bin_4@15.6cM_scaffold_293_13406	12.3874994249977	5.74034042422687	8.32603344491645e-7	95.7257985967455	10.82001	6.430004	17.250014
stepwiseqtl	2012	UKEC	5	60.970034	NA	NA	bin_5@60.97cM_scaffold_1210_954	16.4125335613217	5.75054126911893	1.1808408695301901e-9	97.2482441101446	57.210031	5.960007	63.170038
stepwiseqtl	2014	UKEC	5	47.710021	NA	NA	bin_5@47.71cM_scaffold_2504_10870	11.1737059378226	3.55687630515298	3.62563626765677e-6	96.921725599001	46.680019	9.46001	56.140029
stepwiseqtl	2012	UKEC	6	19.230021	NA	NA	bin_6@19.23cM_scaffold_1409_6582	20.0744823161243	8.18398427594832	9.14357478620786e-12	97.2482441101446	17.450019	3.560004	21.010023
stepwiseqtl	2012	UKEC	6	82.700093	NA	NA	bin_6@82.7cM_scaffold_116484_341	20.9976030547063	8.90033935047725	2.6787461138155797e-12	97.2482441101446	80.730092	3.47000300000001	84.200095
stepwiseqtl	2014	UKEC	6	31.050033	NA	NA	bin_6@31.05cM_scaffold_10692_6394	19.2787504435545	8.50396183165344	1.8502865906100402e-10	96.921725599001	28.170032	7.610008	35.78004
stepwiseqtl	all-years	UKEC	6	80.730092	NA	NA	bin_6@80.73cM_scaffold_10468_838	20.5479624993636	13.2737732111459	3.9021008646500396e-11	95.7257985967455	79.240088	3.460005	82.700093
stepwiseqtl	2011	UKEC	7	33.150026	NA	NA	bin_7@33.15cM_scaffold_53332_313	12.7196021114105	2.82312473493987	5.56289820430322e-7	97.9793242378209	25.820025	9.370003	35.190028
stepwiseqtl	2012	UKEC	7	64.38006	NA	NA	bin_7@64.38cM_scaffold_89768_544	24.2159494142093	11.7852198723352	3.6859404417555203e-14	97.2482441101446	64.370059	0.320002000000002	64.690061
stepwiseqtl	2014	UKEC	7	49.58004	NA	NA	bin_7@49.58cM_scaffold_11351_6036	13.7245067608955	4.82840445901378	1.63920909956872e-7	96.921725599001	47.540039	5.400008	52.940047
stepwiseqtl	all-years	UKEC	7	19.780016	NA	NA	bin_7@19.78cM_SCF7155	14.5709299521263	7.3619165632746	5.84660826419281e-8	95.7257985967455	15.29001	5.770007	21.060017
stepwiseqtl	2011	UKEC	8	1.780001	NA	NA	bin_8@1.78cM_scaffold_5141_6919	5.03916218416994	0.83638438920714	0.00549570429537116	97.9793242378209	0	2.380003	2.380003
stepwiseqtl	2011	UKEC	8	53.140047	NA	NA	bin_8@53.14cM_scaffold_28279_2688	11.1475506342463	2.32702191941362	3.74223143828623e-6	97.9793242378209	52.930046	0.520002000000005	53.450048
stepwiseqtl	2011	UKEC	8	53.450048	NA	NA	bin_8@53.45cM_scaffold_10384_6950	11.1477709267328	2.32708775082892	3.74123396285064e-6	97.9793242378209	53.140047	0.730001999999999	53.870049
stepwiseqtl	2014	UKEC	8	58.050052	NA	NA	bin_8@58.05cM_scaffold_126870_338	10.26526765224	3.1552437844158	1.08697456783213e-5	96.921725599001	54.950051	5.980006	60.930057
stepwiseqtl	all-years	UKEC	8	36.230028	NA	NA	bin_8@36.23cM_scaffold_51424_477	15.645967983839	8.25429068234313	1.57536723666141e-8	95.7257985967455	32.640027	7.10000299999999	39.74003
stepwiseqtl	2011	UKEC	9	43.770024	NA	NA	bin_9@43.77cM_scaffold_83546_53	14.3903319767439	3.41256287899721	7.28597462362757e-8	97.9793242378209	31.290021	15.890005	47.180026
stepwiseqtl	2014	UKEC	9	64.230041	NA	NA	bin_9@64.23cM_scaffold_37146_830	14.4590555686369	5.23784909008657	6.70066868657671e-8	96.921725599001	57.180035	8.54000700000001	65.720042
stepwiseqtl	2012	UKEC	10	35.900035	NA	NA	bin_10@35.9cM_scaffold_10256_1367	28.4755539044564	16.7299256214615	1.11022302462516e-16	97.2482441101446	35.420034	0.600001999999996	36.020036
stepwiseqtl	all-years	UKEC	10	4.800006	NA	NA	bin_10@4.8cM_scaffold_21682_3511	20.889561887013	13.690665091613	2.5660140678951396e-11	95.7257985967455	0	9.000007	9.000007
stepwiseqtl	2011	UKEC	11	38.070035	NA	NA	bin_11@38.07cM_scaffold_7181_4242	17.5847552806069	4.7466128737813	1.4730683339792e-9	97.9793242378209	36.93003	1.760006	38.690036
stepwiseqtl	2011	UKEC	11	50.210044	NA	NA	bin_11@50.21cM_scaffold_3740_7926	11.1960671952997	2.34154452551211	3.52883272247695e-6	97.9793242378209	47.620042	5.380003	53.000045
stepwiseqtl	2012	UKEC	11	72.220061	NA	NA	bin_11@72.22cM_scaffold_20065_1781	19.7397836673636	7.93527779754322	1.4267365067155398e-11	97.2482441101446	67.450058	10.570005	78.020063
stepwiseqtl	2014	UKEC	11	36.880029	NA	NA	bin_11@36.88cM_scaffold_14991_5981	8.25337228054992	2.35018573029323	1.2212988295279e-4	96.921725599001	34.370025	4.320011	38.690036
stepwiseqtl	2014	UKEC	11	54.780047	NA	NA	bin_11@54.78cM_scaffold_49216_1283	8.24913271796392	2.34860409877979	1.2275132752592e-4	96.921725599001	50.210044	8.280008	58.490052
stepwiseqtl	all-years	UKEC	11	37.200031	NA	NA	bin_11@37.2cM_scaffold_95332_586	18.0759313995035	10.5317058423637	8.07485078802017e-10	95.7257985967455	36.93003	1.760006	38.690036
stepwiseqtl	all-years	UKEC	11	53.590046	NA	NA	bin_11@53.59cM_scaffold_55939_484	21.0679061165468	13.9122389452489	2.0615842366567e-11	95.7257985967455	50.210044	4.570003	54.780047
stepwiseqtl	all-years	UKEC	11	67.450058	NA	NA	bin_11@67.45cM_scaffold_45944_2124	15.1987660654016	7.87504924488307	2.71897293568912e-8	95.7257985967455	65.960056	3.87000300000001	69.830059
stepwiseqtl	2011	UKEC	12	49.400029	NA	NA	bin_12@49.4cM_scaffold_40948_2457	27.7528080716651	11.5918484165219	5.55111512312578e-15	97.9793242378209	48.760027	4.710004	53.470031
stepwiseqtl	2014	UKEC	12	67.750044	NA	NA	bin_12@67.75cM_scaffold_3883_6094	20.8072506280752	9.78700699582923	2.8387514561245598e-11	96.921725599001	67.240043	4.840003	72.080046
stepwiseqtl	all-years	UKLvW	1	14.48001	NA	NA	bin_1@14.48cM_scaffold_31163_2598	22.5351765030449	8.67313742061079	3.4017233474514796e-12	97.6599769773485	11.120008	4.850004	15.970012
stepwiseqtl	all-years	UKLvW	1	15.970012	NA	NA	bin_1@15.97cM_scaffold_25619_774	19.003955349043	6.29975092188734	2.59114396605753e-10	97.6599769773485	14.48001	6.100007	20.580017
stepwiseqtl	2012	UKLvW	2	56.250058	NA	NA	bin_2@56.25cM_scaffold_81822_1213	17.1465365311927	4.1491234915015	2.5179465179547804e-9	98.1556601992916	54.470056	2.980004	57.45006
stepwiseqtl	2014	UKLvW	2	40.850041	NA	NA	bin_2@40.85cM_SCF48645	16.766356479402	7.86409585828721	4.00812938394779e-9	96.3690232784268	29.370032	13.930011	43.300043
stepwiseqtl	all-years	UKLvW	2	17.050017	NA	NA	bin_2@17.05cM_scaffold_6652_6608	9.43654141631306	2.13616101081728	2.95114066793944e-5	97.6599769773485	14.830016	4.340004	19.17002
stepwiseqtl	all-years	UKLvW	2	54.750057	NA	NA	bin_2@54.75cM_SCF3595	11.2195152992442	2.71974999509585	3.43009295622476e-6	97.6599769773485	54.150055	3.300005	57.45006
stepwiseqtl	2012	UKLvW	3	24.550018	NA	NA	bin_3@24.55cM_scaffold_30651_1550	18.4588885458675	4.7148853215175	5.05220754121183e-10	98.1556601992916	21.490016	4.480004	25.97002
stepwiseqtl	2014	UKLvW	3	32.350025	NA	NA	bin_3@32.35cM_scaffold_104859_376	10.7380037632508	3.96460237111499	6.14106145890858e-6	96.3690232784268	25.500019	9.840011	35.34003
stepwiseqtl	2012	UKLvW	4	18.450016	NA	NA	bin_4@18.45cM_5ms2b12	30.2002380015116	12.8564470335545	2.2204460492503099e-16	98.1556601992916	18.390014999999998	5.110002	23.500017
stepwiseqtl	2014	UKLvW	4	29.890027	NA	NA	bin_4@29.89cM_scaffold_195_14929	17.2587315532881	8.25977965432666	2.1950704587325702e-9	96.3690232784268	27.060023	5.260005	32.320028
stepwiseqtl	2014	UKLvW	4	33.58003	NA	NA	bin_4@33.58cM_scaffold_82274_764	11.3698977198302	4.30176649855532	2.85917559517124e-6	96.3690232784268	32.880029	0.980001999999999	33.860031
stepwiseqtl	all-years	UKLvW	4	10.82001	NA	NA	bin_4@10.82cM_scaffold_8435_1114	33.9512598221123	21.7973817136921	0	97.6599769773485	7.160008	4.160003	11.320011
stepwiseqtl	2012	UKLvW	5	63.170038	NA	NA	bin_5@63.17cM_SCF11431	16.2707372876498	3.79897904905968	7.34521432566027e-9	98.1556601992916	58.410033	10.120007	68.53004
stepwiseqtl	2012	UKLvW	6	16.850018	NA	NA	bin_6@16.85cM_scaffold_88043_917	13.3031431211486	2.75769277250426	2.73698642416775e-7	98.1556601992916	15.880017	1.570002	17.450019
stepwiseqtl	2012	UKLvW	6	24.590025	NA	NA	bin_6@24.59cM_scaffold_1462_6406	23.0048301981563	7.12070135464192	1.91024973617004e-12	98.1556601992916	21.610024	3.490002	25.100026
stepwiseqtl	2012	UKLvW	6	80.15009	NA	NA	bin_6@80.15cM_scaffold_5398_3808	33.2461887454826	16.280095450267	0	98.1556601992916	79.240088	3.460005	82.700093
stepwiseqtl	2014	UKLvW	6	28.080031	NA	NA	bin_6@28.08cM_SCF13711	15.5261485175531	6.92480946019487	1.82348564026213e-8	96.3690232784268	25.100026	5.950007	31.050033
stepwiseqtl	all-years	UKLvW	6	25.100026	NA	NA	bin_6@25.1cM_scaffold_71573_363	7.6758334171952	1.62594753725001	2.4358442747463e-4	97.6599769773485	18.04002	15.470017	33.510037
stepwiseqtl	2014	UKLvW	7	49.58004	NA	NA	bin_7@49.58cM_scaffold_11351_6036	14.7450088641501	6.37300715173528	4.72873122880912e-8	96.3690232784268	47.540039	3.230004	50.770043
stepwiseqtl	2014	UKLvW	7	56.060054	NA	NA	bin_7@56.06cM_scaffold_15867_4759	5.48945358246591	1.66428890692761	0.00324495022593263	96.3690232784268	54.49005	6.050006	60.540056
stepwiseqtl	all-years	UKLvW	8	10.91001	NA	NA	bin_8@10.91cM_scaffold_109459_101	20.2664364303569	7.08295942067754	5.5117466146725695e-11	97.6599769773485	9.880008	1.790003	11.670011
stepwiseqtl	all-years	UKLvW	8	36.620029	NA	NA	bin_8@36.62cM_scaffold_97342_515	11.1716487899292	2.70313043805841	3.63467380437577e-6	97.6599769773485	32.640027	8.450004	41.090031
stepwiseqtl	2014	UKLvW	9	52.54003	NA	NA	bin_9@52.54cM_scaffold_121346_260	9.74018177088079	3.46112831915127	2.04742195168972e-5	96.3690232784268	44.630025	18.110015	62.74004
stepwiseqtl	2012	UKLvW	10	45.750052	NA	NA	bin_10@45.75cM_scaffold_46144_2472	15.5318697625726	3.51953758644544	1.81079611305535e-8	98.1556601992916	43.370046	3.870008	47.240054
stepwiseqtl	2014	UKLvW	10	74.750078	NA	NA	bin_10@74.75cM_scaffold_11845_6550	11.7107519561397	4.48981084600204	1.89198618716357e-6	96.3690232784268	70.470072	9.29001099999999	79.760083
stepwiseqtl	2012	UKLvW	11	38.700037	NA	NA	bin_11@38.7cM_scaffold_18605_4899	36.5289111207153	20.8677028843279	0	98.1556601992916	38.070035	1.820004	39.890039
stepwiseqtl	2014	UKLvW	11	1.19	NA	NA	bin_11@1.19cM_scaffold_8763_1017	7.87876755017599	2.6093963724604	1.9116269338836e-4	96.3690232784268	1.19	12.860011	14.050011
stepwiseqtl	all-years	UKLvW	11	66.260057	NA	NA	bin_11@66.26cM_scaffold_101679_385	7.72968997478449	1.64065585608401	2.284178034837e-4	97.6599769773485	59.470055	23.050013	82.520068
stepwiseqtl	2012	UKLvW	12	50.47003	NA	NA	bin_12@50.47cM_scaffold_10505_3485	11.1195310750801	2.11631725213365	3.87129038059708e-6	98.1556601992916	48.760027	4.710004	53.470031
stepwiseqtl	all-years	UKLvW	12	57.230035	NA	NA	bin_12@57.23cM_scaffold_5160_1395	13.930005557373	3.7559241072254	1.27641458735894e-7	97.6599769773485	54.960034	5.620003	60.580037
stepwiseqtl	2014	UKSO	1	15.690011	NA	NA	bin_1@15.69cM_scaffold_16410_888	20.6283823371352	12.4547452493508	3.53546081299783e-11	96.018702210773	14.48001	6.100007	20.580017
stepwiseqtl	all-years	UKSO	1	105.720087	NA	NA	bin_1@105.72cM_scaffold_75017_350	22.2812141726086	12.0051628629385	4.6472825587784395e-12	96.6882225063752	102.730086	5.370002	108.100088
stepwiseqtl	2011	UKSO	2	39.72004	NA	NA	bin_2@39.72cM_scaffold_69654_1568	60.4707638001723	1.01670905269356	1.93659970282312e-8	99.983820842856	39.130039	1.720002	40.850041
stepwiseqtl	all-years	UKSO	3	14.320009	NA	NA	bin_3@14.32cM_scaffold_1220_9016	17.0442126436031	7.37492249311208	2.8536086826846903e-9	96.6882225063752	8.820006	7.500004	16.32001
stepwiseqtl	2014	UKSO	4	29.890027	NA	NA	bin_4@29.89cM_scaffold_195_14929	9.31272655798121	3.56991137741974	3.42518400211489e-5	96.018702210773	28.700025	3.620003	32.320028
stepwiseqtl	2014	UKSO	4	32.320028	NA	NA	bin_4@32.32cM_SCF28100	12.8486069786729	5.64734709170081	4.75593496696014e-7	96.018702210773	29.890027	2.990002	32.880029
stepwiseqtl	2011	UKSO	5	23.690005	NA	NA	bin_5@23.69cM_scaffold_33601_2175	66.1052959356607	1.50523799890522	3.39676820004797e-9	99.983820842856	22.380004	2.810002	25.190006
stepwiseqtl	2011	UKSO	5	47.12002	NA	NA	bin_5@47.12cM_scaffold_19438_3420	53.9427636012672	0.643279604184897	9.25307994159574e-6	99.983820842856	46.680019	1.030002	47.710021
stepwiseqtl	2011	UKSO	5	82.660056	NA	NA	bin_5@82.66cM_scaffold_17939_2784	80.4006747984592	4.04802987298937	2.812712285305e-9	99.983820842856	82.380055	4.83000200000001	87.210057
stepwiseqtl	2011	UKSO	5	82.660056	11	39.890039	NA	73.1342766116015	2.45024989827181	9.746170648305961e-9	99.983820842856	38.110015	NA	42.600018
stepwiseqtl	2011	UKSO	5	47.12002	9	50.800029	NA	50.3259793519229	0.498129617112809	1.05008222742731e-5	99.983820842856	38.110015	NA	42.600018
stepwiseqtl	all-years	UKSO	5	47.12002	NA	NA	bin_5@47.12cM_scaffold_19438_3420	7.82526254582655	2.35911059905811	2.0378097964468e-4	96.6882225063752	45.840018	1.870003	47.710021
stepwiseqtl	all-years	UKSO	5	60.970034	NA	NA	bin_5@60.97cM_scaffold_1210_954	6.97860439817052	2.03851715124847	5.5882323717182e-4	96.6882225063752	58.080032	3.17000299999999	61.250035
stepwiseqtl	all-years	UKSO	5	62.550037	NA	NA	bin_5@62.55cM_scaffold_5596_3671	10.4877146306034	3.49791120453496	8.30958216191391e-6	96.6882225063752	61.250035	7.280005	68.53004
stepwiseqtl	all-years	UKSO	5	87.210057	NA	NA	bin_5@87.21cM_scaffold_38077_2923	15.9656261830331	6.6113142498796	1.06627489060429e-8	96.6882225063752	82.660056	5.650002	88.310058
stepwiseqtl	2011	UKSO	6	49.500068	NA	NA	bin_6@49.5cM_scaffold_17555_4850	70.4809261047908	2.03906837385236	8.78596084774586e-10	99.983820842856	48.900067	0.890002000000003	49.790069
stepwiseqtl	2014	UKSO	6	25.100026	NA	NA	bin_6@25.1cM_scaffold_71573_363	9.79010851968309	3.82179386461316	1.92788991471016e-5	96.018702210773	24.590025	1.630002	26.220027
stepwiseqtl	2014	UKSO	6	28.170032	NA	NA	bin_6@28.17cM_scaffold_57397_425	15.8094791973822	7.82053385107251	1.29027403206194e-8	96.018702210773	26.69003	4.360003	31.050033
stepwiseqtl	2014	UKSO	7	57.550055	NA	NA	bin_7@57.55cM_scaffold_31844_2770	20.1212018643332	11.8916487746702	6.58648691143071e-11	96.018702210773	56.060054	4.480002	60.540056
stepwiseqtl	2014	UKSO	7	81.600069	NA	NA	bin_7@81.6cM_scaffold_45109_953	6.39628918019518	2.198278072779	0.0011146717919357	96.018702210773	68.850064	15.58001	84.430074
stepwiseqtl	all-years	UKSO	7	51.140044	NA	NA	bin_7@51.14cM_scaffold_32522_1336	20.1141240088115	9.88545180790236	6.643907646264319e-11	96.6882225063752	49.590041	3.350006	52.940047
stepwiseqtl	2011	UKSO	9	43.770024	NA	NA	bin_9@43.77cM_scaffold_83546_53	80.3873615034021	4.04431252015284	2.8242762573071904e-9	99.983820842856	38.060023	6.570002	44.630025
stepwiseqtl	2011	UKSO	9	50.800029	NA	NA	bin_9@50.8cM_scaffold_2787_7427	69.7928583785176	1.94413104453722	7.35245262450945e-8	99.983820842856	49.290028	3.250002	52.54003
stepwiseqtl	2011	UKSO	9	43.770024	12	41.410016	NA	73.5993869674725	2.53037266880935	8.44528724730509e-9	99.983820842856	38.110015	NA	42.600018
stepwiseqtl	2011	UKSO	10	34.830033	NA	NA	bin_10@34.83cM_scaffold_140834_192	78.0463464608031	3.44080650743942	8.4743989603453e-11	99.983820842856	33.960032	1.460002	35.420034
stepwiseqtl	2014	UKSO	10	12.580011	NA	NA	bin_10@12.58cM_scaffold_90650_663	5.20229027917962	1.7113840219108	0.00454224400811976	96.018702210773	0	21.010018	21.010018
stepwiseqtl	all-years	UKSO	10	58.430065	NA	NA	bin_10@58.43cM_scaffold_36213_544	5.25130165803778	1.43956594912103	0.00428919253525195	96.6882225063752	47.240054	27.130023	74.370077
stepwiseqtl	2011	UKSO	11	39.890039	NA	NA	bin_11@39.89cM_SCF21596	94.5262824841135	10.7147163859479	3.59797747151447e-11	99.983820842856	39.200038	1.140002	40.34004
stepwiseqtl	2014	UKSO	11	87.290071	NA	NA	bin_11@87.29cM_scaffold_86259_1061	7.06033638516001	2.48686546383614	5.0708901615825e-4	96.018702210773	84.20007	10.480005	94.680075
stepwiseqtl	all-years	UKSO	11	38.690036	NA	NA	bin_11@38.69cM_scaffold_75872_1322	23.3478337308284	13.1702794800404	1.25321975019688e-12	96.6882225063752	37.360034	2.980006	40.34004
stepwiseqtl	2011	UKSO	12	41.410016	NA	NA	bin_12@41.41cM_scaffold_68603_1565	88.6555863674826	7.1517104342871	2.20457985200539e-10	99.983820842856	38.110015	4.490003	42.600018
stepwiseqtl	2014	UKSO	12	54.960034	NA	NA	bin_12@54.96cM_scaffold_2841_5173	18.2284590207783	9.95533213405642	6.69932109786942e-10	96.018702210773	54.110033	3.120002	57.230035
stepwiseqtl	all-years	UKSO	12	57.590036	NA	NA	bin_12@57.59cM_scaffold_9105_1938	30.0917168625017	22.8894329466113	3.33066907387547e-16	96.6882225063752	54.960034	5.620003	60.580037
stepwiseqtl	all-years	UKTO	1	63.890059	NA	NA	bin_1@63.89cM_scaffold_23849_3755	13.5793994443945	3.57544085077839	1.95580329709344e-7	97.682876984359	58.280056	5.970004	64.25006
stepwiseqtl	2014	UKTO	2	2.380004	NA	NA	bin_2@2.38cM_scaffold_9857_1606	5.73500235120147	1.89532976398608	0.00139429134895275	96.0773902973105	1.790002	6.240006	8.030008
stepwiseqtl	all-years	UKTO	2	57.45006	NA	NA	bin_2@57.45cM_SCF125667	35.8972356019163	25.0046175218542	0	97.682876984359	56.670059	2.110006	58.780065
stepwiseqtl	2014	UKTO	3	40.480037	NA	NA	bin_3@40.48cM_scaffold_61162_731	10.0729683945487	3.91639133536111	5.03364167914189e-6	96.0773902973105	38.950035	2.130003	41.080038
stepwiseqtl	2014	UKTO	3	41.080038	NA	NA	bin_3@41.08cM_scaffold_27872_1456	10.0731894554899	3.91651044500269	5.03218527481142e-6	96.0773902973105	40.480037	2.380002	42.860039
stepwiseqtl	all-years	UKTO	3	6.520003	NA	NA	bin_3@6.52cM_vm04084	12.2899666050175	3.07567017545739	9.37235212217225e-7	97.682876984359	4.56	6.210007	10.770007
stepwiseqtl	2014	UKTO	4	10.82001	NA	NA	bin_4@10.82cM_scaffold_8435_1114	23.2123656520379	15.418506562571	1.40443212615082e-13	96.0773902973105	10.230009	1.090002	11.320011
stepwiseqtl	all-years	UKTO	4	28.700025	NA	NA	bin_4@28.7cM_scaffold_3474_6975	20.8438176687553	7.39138745903381	2.7141844327616098e-11	97.682876984359	26.790022	6.090007	32.880029
stepwiseqtl	all-years	UKTO	5	57.210031	NA	NA	bin_5@57.21cM_scaffold_75672_1002	11.6385024965083	2.83952010569989	2.06510117584102e-6	97.682876984359	50.920028	7.490005	58.410033
stepwiseqtl	2014	UKTO	7	41.830033	NA	NA	bin_7@41.83cM_SCF94237	14.5040407184395	6.70734802827815	1.47609454659303e-8	96.0773902973105	38.26003	5.490006	43.750036
stepwiseqtl	all-years	UKTO	7	42.410035	NA	NA	bin_7@42.41cM_scaffold_7675_2964	14.0670515148227	3.77629646305495	1.0802316030567e-7	97.682876984359	38.26003	5.490006	43.750036
stepwiseqtl	all-years	UKTO	7	43.750036	NA	NA	bin_7@43.75cM_scaffold_49114_513	15.8850711370869	4.5873465400187	1.1765050711432e-8	97.682876984359	42.410035	3.600003	46.010038
stepwiseqtl	2014	UKTO	8	9.880008	NA	NA	bin_8@9.88cM_scaffold_11240_4170	10.0084324778187	3.88169606942985	5.47731327849021e-6	96.0773902973105	7.550007	12.340008	19.890014999999998
stepwiseqtl	2014	UKTO	8	36.230028	NA	NA	bin_8@36.23cM_scaffold_51424_477	8.42559139545568	3.07718478064682	4.32222568520491e-5	96.0773902973105	32.640027	14.330008	46.970035
stepwiseqtl	all-years	UKTO	8	53.450048	NA	NA	bin_8@53.45cM_scaffold_10384_6950	15.0988960370464	4.22415195395915	3.07126024612359e-8	97.682876984359	52.930046	5.120006	58.050052
stepwiseqtl	2014	UKTO	9	84.220053	NA	NA	bin_9@84.22cM_scaffold_30128_1137	7.15714310084088	2.49275220260152	2.2394264921255e-4	96.0773902973105	80.890052	6.12000500000001	87.010057
stepwiseqtl	2014	UKTO	10	45.750052	NA	NA	bin_10@45.75cM_scaffold_46144_2472	9.95021688128303	3.85053043941438	5.910900279682e-6	96.0773902973105	41.870044	7.160012	49.030056
stepwiseqtl	all-years	UKTO	11	6.030003	NA	NA	bin_11@6.03cM_scaffold_138284_173	17.7152736216618	5.51290343184897	1.25561894215309e-9	97.682876984359	5.090002	2.380003	7.470005
stepwiseqtl	all-years	UKTO	11	36.650028	NA	NA	bin_11@36.65cM_scaffold_1958_7238	22.2239302006565	8.35743722680347	4.98601160359158e-12	97.682876984359	34.370025	4.320011	38.690036
stepwiseqtl	2012	UKUX	1	16.890014	NA	NA	bin_1@16.89cM_scaffold_152086_169	66.1371049865781	1.61727389408961	3.3635447760360603e-9	99.982654989084	15.970012	2.270003	18.240015
stepwiseqtl	2014	UKUX	1	25.380027	NA	NA	bin_1@25.38cM_scaffold_8782_6448	16.1200239342122	4.08740419799372	8.8301370659849e-9	97.9847840335146	24.410025	5.290003	29.700028
stepwiseqtl	all-years	UKUX	1	7.510004	NA	NA	bin_1@7.51cM_scaffold_76161_1307	13.141886967102	4.74212277404692	2.38096977689395e-8	96.7690455275607	2.110003	7.320002	9.430005
stepwiseqtl	2014	UKUX	3	37.130034	NA	NA	bin_3@37.13cM_scaffold_158866_55	15.6799384191438	3.90557132007864	1.51137062864848e-8	97.9847840335146	35.34003	10.170011	45.510041
stepwiseqtl	all-years	UKUX	3	22.980017	NA	NA	bin_3@22.98cM_scaffold_6379_4467	7.63498979706918	2.22965328337538	5.67877881509915e-5	96.7690455275607	20.750015	14.000013	34.750028
stepwiseqtl	all-years	UKUX	3	60.960047	NA	NA	bin_3@60.96cM_scaffold_26817_3858	13.0015979334807	4.6656109786001	2.9064546547275e-8	96.7690455275607	54.520045	14.110005	68.63005
stepwiseqtl	2012	UKUX	4	17.250014	NA	NA	bin_4@17.25cM_scaffold_47054_2298	102.020451883652	19.2384387787525	5.10702591327572e-14	99.982654989084	10.82001	7.570005	18.390014999999998
stepwiseqtl	2014	UKUX	4	18.390014999999998	NA	NA	bin_4@18.39cM_scaffold_405_8462	34.8828103028897	20.1463025386717	0	97.9847840335146	15.600013	2.850003	18.450016
stepwiseqtl	all-years	UKUX	4	18.390014999999998	NA	NA	bin_4@18.39cM_scaffold_405_8462	18.7521963811101	8.49364173253979	7.93964893830434e-12	96.7690455275607	10.82001	7.630006	18.450016
stepwiseqtl	all-years	UKUX	4	56.900049	NA	NA	bin_4@56.9cM_scaffold_7894_1547	14.4088486274756	5.46757266677153	3.9235877880017305e-9	96.7690455275607	50.140048	12.120003	62.260051
stepwiseqtl	2012	UKUX	5	44.740017	NA	NA	bin_5@44.74cM_scaffold_23139_3315	79.1888063698254	3.9915025641549	4.0859913230662e-9	99.982654989084	42.630015	3.210003	45.840018
stepwiseqtl	2012	UKUX	5	44.740017	7	24.330024	NA	62.8804043057239	1.28943225884669	2.27933581453676e-7	99.982654989084	53.600032	NA	54.960034
stepwiseqtl	2014	UKUX	5	92.480065	NA	NA	bin_5@92.48cM_scaffold_6551_263	15.0793684979152	3.66613996585366	3.14529595701885e-8	97.9847840335146	87.210057	5.27000799999999	92.480065
stepwiseqtl	2012	UKUX	6	25.100026	NA	NA	bin_6@25.1cM_scaffold_71573_363	69.1446985241748	1.99265208048044	1.3278439459085702e-9	99.982654989084	24.590025	1.630002	26.220027
stepwiseqtl	all-years	UKUX	6	55.340073	NA	NA	bin_6@55.34cM_scaffold_11512_6263	21.897552435706	11.3232717163751	8.77076189453874e-14	96.7690455275607	53.270072	12.530006	65.800078
stepwiseqtl	2012	UKUX	7	22.900021	NA	NA	bin_7@22.9cM_scaffold_14227_1780	65.7580989659442	1.57524103015898	2.53335848077185e-7	99.982654989084	22.77002	1.030002	23.800022
stepwiseqtl	2012	UKUX	7	24.330024	NA	NA	bin_7@24.33cM_scaffold_2995_9843	70.815648701335	2.23728113351888	5.37085667051684e-8	99.982654989084	24.260023	1.5600020000000001	25.820025
stepwiseqtl	2012	UKUX	7	22.900021	8	52.930046	NA	63.7719693744868	1.37201711032938	1.73395005464982e-7	99.982654989084	53.600032	NA	54.960034
stepwiseqtl	2014	UKUX	7	84.070073	NA	NA	bin_7@84.07cM_scaffold_18002_4080	13.3036999112839	3.0133825844371	2.73513373061363e-7	97.9847840335146	75.670068	21.360019	97.030087
stepwiseqtl	2012	UKUX	8	52.930046	NA	NA	bin_8@52.93cM_scaffold_7472_6967	87.2597275625509	6.96405567672994	3.39175687535942e-10	99.982654989084	52.410045	0.730002000000006	53.140047
stepwiseqtl	2014	UKUX	8	41.690033	NA	NA	bin_8@41.69cM_scaffold_112042_455	26.6207648675483	10.5442534565329	2.24265050974282e-14	97.9847840335146	39.74003	7.23000500000001	46.970035
stepwiseqtl	all-years	UKUX	8	11.670011	NA	NA	bin_8@11.67cM_scaffold_60441_1041	24.6282728146854	14.3281822816292	1.77635683940025e-15	96.7690455275607	10.480009	2.680004	13.160013
stepwiseqtl	2014	UKUX	9	38.060023	NA	NA	bin_9@38.06cM_scaffold_71_9387	6.47482480201778	1.12963412029164	0.00101573766081953	97.9847840335146	31.290021	25.500012	56.790033
stepwiseqtl	2014	UKUX	10	62.450067	NA	NA	bin_10@62.45cM_scaffold_21402_3106	8.58515775819083	1.62054197424412	8.20686212806843e-5	97.9847840335146	50.000058	14.44001	64.440068
stepwiseqtl	all-years	UKUX	10	9.550008	NA	NA	bin_10@9.55cM_scaffold_6239_3448	6.89425177312089	1.95859192075552	1.597011927874e-4	96.7690455275607	4.800006	7.590004	12.39001
stepwiseqtl	2012	UKUX	11	31.230023	NA	NA	bin_11@31.23cM_scaffold_62302_445	52.8581008407214	0.638843064556568	1.2839611669202e-5	99.982654989084	27.530022	5.200002	32.730024
stepwiseqtl	2012	UKUX	11	50.210044	NA	NA	bin_11@50.21cM_scaffold_3740_7926	78.5104203944947	3.80886863400505	5.035653560803151e-9	99.982654989084	47.620042	5.380003	53.000045
stepwiseqtl	2012	UKUX	11	31.230023	11	50.210044	NA	45.9048259620675	0.389536438403553	3.98861277515206e-5	99.982654989084	53.600032	NA	54.960034
stepwiseqtl	2014	UKUX	11	16.420014	NA	NA	bin_11@16.42cM_scaffold_170652_55	21.6256833550865	6.89451072487168	1.0395018179565299e-11	97.9847840335146	11.74001	8.440005	20.180015
stepwiseqtl	2014	UKUX	11	35.210026	NA	NA	bin_11@35.21cM_scaffold_13211_6511	9.33945521873347	1.81401271714017	3.31681055658617e-5	97.9847840335146	27.530022	9.350007	36.880029
stepwiseqtl	2012	UKUX	12	54.110033	NA	NA	bin_12@54.11cM_scaffold_47570_2090	86.5886100226663	6.64932877990844	6.03961325396085e-12	99.982654989084	53.600032	1.360002	54.960034
stepwiseqtl	2012	UKUY	2	43.300043	NA	NA	bin_2@43.3cM_scaffold_1741_1992	84.7566119112902	9.52435978093932	7.34232896704157e-10	99.9718115547901	42.110042	5.680003	47.790045
stepwiseqtl	2012	UKUY	2	88.380091	NA	NA	bin_2@88.38cM_scaffold_5870_7288	72.3143033153287	4.03350406401054	3.38903860530593e-8	99.9718115547901	87.740089	0.800003000000004	88.540092
stepwiseqtl	2012	UKUY	2	88.380091	11	8.300006	NA	69.3527182296538	3.28542250758467	3.12154262438469e-8	99.9718115547901	53.600032	NA	54.960034
stepwiseqtl	2012	UKUY	2	43.300043	12	22.550011	NA	62.2529881304403	2.00589738899066	2.76282390521132e-7	99.9718115547901	53.600032	NA	54.960034
stepwiseqtl	all-years	UKUY	2	2.260003	NA	NA	bin_2@2.26cM_scaffold_43659_2956	24.3319989118801	3.36045124598846	6.056495305273301e-10	99.2230362463885	0	2.380004	2.380004
stepwiseqtl	all-years	UKUY	2	2.980005	NA	NA	bin_2@2.98cM_scaffold_2976_6488	23.2772227730515	3.07110860360841	1.5987877688417e-9	99.2230362463885	2.380004	2.680002	5.060006
stepwiseqtl	all-years	UKUY	2	54.750057	NA	NA	bin_2@54.75cM_SCF3595	41.7287657691892	12.9014443786893	0	99.2230362463885	54.470056	2.980004	57.45006
stepwiseqtl	2012	UKUY	5	45.840018	NA	NA	bin_5@45.84cM_scaffold_19777_2512	57.3076429356065	1.41973976851907	5.14340591228901e-8	99.9718115547901	44.740017	1.940002	46.680019
stepwiseqtl	2012	UKUY	5	56.54003	NA	NA	bin_5@56.54cM_scaffold_44092_853	48.4196788224829	0.757833495782506	4.87114274022593e-5	99.9718115547901	56.140029	1.070002	57.210031
stepwiseqtl	2012	UKUY	5	56.54003	12	54.110033	NA	43.170419126086	0.519760821147059	9.05253405780737e-5	99.9718115547901	53.600032	NA	54.960034
stepwiseqtl	2012	UKUY	6	43.530051	NA	NA	bin_6@43.53cM_scaffold_54808_1901	72.4410838688172	4.06905280206389	4.79360107163984e-10	99.9718115547901	42.97005	0.840001999999998	43.810052
stepwiseqtl	all-years	UKUY	6	70.660084	NA	NA	bin_6@70.66cM_scaffold_15928_1664	32.9646250811342	6.71196015584977	2.1049828546892998e-13	99.2230362463885	69.160083	4.22000199999999	73.380085
stepwiseqtl	2012	UKUY	7	88.42008	NA	NA	bin_7@88.42cM_scaffold_6387_1919	64.4743158982137	2.34142533555443	5.622462051491081e-9	99.9718115547901	86.810079	10.220008	97.030087
stepwiseqtl	all-years	UKUY	7	49.930042	NA	NA	bin_7@49.93cM_scaffold_4648_8361	25.3184378735829	3.65070399187749	2.44173348207255e-10	99.2230362463885	47.540039	7.860012	55.400051
stepwiseqtl	all-years	UKUY	7	75.370067	NA	NA	bin_7@75.37cM_scaffold_26825_3430	24.163623809154	3.31284464198585	6.93338807700172e-7	99.2230362463885	73.880066	7.72000300000001	81.600069
stepwiseqtl	all-years	UKUY	7	75.370067	9	47.180026	NA	17.4363021464278	1.79868946567271	3.94150723583842e-5	99.2230362463885	11.74001	NA	16.420014
stepwiseqtl	all-years	UKUY	9	8.810005	NA	NA	bin_9@8.81cM_scaffold_14290_5672	11.5867424268958	0.94599018474554	6.94626365829176e-5	99.2230362463885	1.13	12.89001	14.02001
stepwiseqtl	all-years	UKUY	9	47.180026	NA	NA	bin_9@47.18cM_scaffold_25778_2786	22.1672567644135	2.78844984041719	3.7680541147278e-6	99.2230362463885	38.060023	14.480007	52.54003
stepwiseqtl	all-years	UKUY	10	70.470072	NA	NA	bin_10@70.47cM_scaffold_3376_7137	23.9883097188271	3.26385811325815	8.31035684711878e-10	99.2230362463885	66.900071	3.900002	70.800073
stepwiseqtl	2012	UKUY	11	8.300006	NA	NA	bin_11@8.3cM_SCF41361	70.0421095000853	3.44621591169667	6.81084912912411e-8	99.9718115547901	7.470005	2.100003	9.570008
stepwiseqtl	2012	UKUY	11	53.590046	NA	NA	bin_11@53.59cM_scaffold_55939_484	62.3075362017957	2.01353810330218	1.09810383008835e-8	99.9718115547901	50.210044	4.570003	54.780047
stepwiseqtl	all-years	UKUY	11	14.620012	NA	NA	bin_11@14.62cM_scaffold_57381_750	31.4126741636501	5.95423671549689	8.82849349181924e-13	99.2230362463885	11.74001	4.680004	16.420014
stepwiseqtl	2012	UKUY	12	22.550011	NA	NA	bin_12@22.55cM_scaffold_4159_1111	63.161198564273	2.1369218968788	5.60687165918061e-7	99.9718115547901	20.86001	4.680002	25.540012
stepwiseqtl	2012	UKUY	12	54.110033	NA	NA	bin_12@54.11cM_scaffold_47570_2090	81.1586223727061	7.43142917487705	2.22675011762874e-9	99.9718115547901	53.600032	1.360002	54.960034
stepwiseqtl	2014	MFM	1	58.000054	NA	NA	bin_1@58cM_scaffold_17674_2425	65.7777318238496	1.86072460434679	2.51817376284436e-7	99.97953945685	56.220053	1.920002	58.140055
stepwiseqtl	2014	MFM	1	90.510079	NA	NA	bin_1@90.51cM_scaffold_9212_6745	67.9082274543794	2.15739177061909	1.9458221700574503e-9	99.97953945685	88.550077	3.630003	92.18008
stepwiseqtl	2014	MFM	1	102.730086	NA	NA	bin_1@102.73cM_scaffold_15803_354	86.2403538476433	7.65768038736634	6.726397216993969e-12	99.97953945685	97.960085	7.760002	105.720087
stepwiseqtl	2014	MFM	1	58.000054	4	28.700025	NA	57.3260440997734	1.03184620499108	1.24780741983521e-6	99.97953945685	34.370025	NA	36.650028
stepwiseqtl	all-years	MFM	1	0	NA	NA	bin_1@0cM_scaffold_53968_1097	21.0382451981473	10.3342015442375	2.13802309190214e-11	96.8165893630923	0	7.510004	7.510004
stepwiseqtl	all-years	MFM	1	74.280071	NA	NA	bin_1@74.28cM_scaffold_59364_401	7.85198775572614	2.27769223211523	1.9737792264429e-4	96.8165893630923	74.00007	14.550007	88.550077
stepwiseqtl	all-years	MFM	1	108.100088	NA	NA	bin_1@108.1cM_scaffold_1263_678	8.53788684597743	2.54131868380634	8.68542830942953e-5	96.8165893630923	95.350084	14.850006	110.20009
stepwiseqtl	2012	MFM	2	17.050017	NA	NA	bin_2@17.05cM_scaffold_6652_6608	18.4236860732068	8.36533593331768	8.19697643095196e-11	96.7166607638319	14.830016	2.850002	17.680018
stepwiseqtl	2014	MFM	2	2.260003	NA	NA	bin_2@2.26cM_scaffold_43659_2956	70.8156475004294	2.6391441080692	7.92243493030753e-10	99.97953945685	1.790002	0.590002	2.380004
stepwiseqtl	all-years	MFM	2	59.230066	NA	NA	bin_2@59.23cM_scaffold_2711_7365	14.3208936045123	5.33546002114831	7.92923501302667e-8	96.8165893630923	58.780065	0.600001999999996	59.380067
stepwiseqtl	all-years	MFM	2	66.520074	NA	NA	bin_2@66.52cM_scaffold_12249_5762	10.5701153817406	3.39950812131953	7.52231657918934e-6	96.8165893630923	62.860073	9.690004	72.550077
stepwiseqtl	2012	MFM	3	45.510041	NA	NA	bin_3@45.51cM_scaffold_12440_4793	25.7875689241118	16.0405230333203	4.55191440096314e-15	96.7166607638319	43.05004	3.950002	47.000042
stepwiseqtl	2014	MFM	4	26.49002	NA	NA	bin_4@26.49cM_scaffold_590_1189	61.0552204653051	1.33929567304676	1.06653349085661e-6	99.97953945685	25.550019	1.220002	26.770021
stepwiseqtl	2014	MFM	4	28.700025	NA	NA	bin_4@28.7cM_scaffold_3474_6975	72.8981881786417	3.04843761943495	2.83225012331911e-8	99.97953945685	27.340024	2.550003	29.890027
stepwiseqtl	2014	MFM	4	26.49002	9	60.960039	NA	33.4450403148348	0.183373430432567	0.00158002674829283	99.97953945685	34.370025	NA	36.650028
stepwiseqtl	all-years	MFM	4	28.700025	NA	NA	bin_4@28.7cM_scaffold_3474_6975	27.1660366078602	17.4143083584736	1.14352971536391e-14	96.8165893630923	26.790022	5.530006	32.320028
stepwiseqtl	2012	MFM	5	60.970034	NA	NA	bin_5@60.97cM_scaffold_1210_954	6.1791912037698	1.73741802854323	7.892714104537e-4	96.7166607638319	57.210031	11.320009	68.53004
stepwiseqtl	2012	MFM	6	43.530051	NA	NA	bin_6@43.53cM_scaffold_54808_1901	13.9383891470791	5.27495225752439	3.11646650708042e-8	96.7166607638319	42.97005	6.530018	49.500068
stepwiseqtl	all-years	MFM	6	32.700036	NA	NA	bin_6@32.7cM_scaffold_73116_380	8.42878320982703	2.49854883957198	9.89876421824132e-5	96.8165893630923	28.170032	10.600013	38.770045
stepwiseqtl	2012	MFM	7	0.59	NA	NA	bin_7@0.59cM_scaffold_13015_2407	24.6627516941688	14.6028285176123	2.03170813506404e-14	96.7166607638319	0.59	6.570001	7.160001
stepwiseqtl	2014	MFM	8	32.640027	NA	NA	bin_8@32.64cM_scaffold_10354_3896	85.2433168961327	7.14912056443669	6.31870999967532e-10	99.97953945685	32.050026	4.18000199999999	36.230028
stepwiseqtl	2014	MFM	8	32.640027	11	35.390027	NA	84.2584529691315	6.67984887857381	3.15440784603993e-10	99.97953945685	34.370025	NA	36.650028
stepwiseqtl	2012	MFM	9	1.13	NA	NA	bin_9@1.13cM_scaffold_19177_636	17.1067062355213	7.35720162693249	4.70520067352709e-10	96.7166607638319	1.13	3.420002	4.550002
stepwiseqtl	2012	MFM	9	56.290032	NA	NA	bin_9@56.29cM_scaffold_22252_4623	16.9239408220629	7.22436935143351	5.99542193668867e-10	96.7166607638319	52.54003	6.550007	59.090037
stepwiseqtl	2014	MFM	9	47.180026	NA	NA	bin_9@47.18cM_scaffold_25778_2786	76.109831153408	3.80648618423859	1.54212198566483e-10	99.97953945685	44.630025	3.740002	48.370027
stepwiseqtl	2014	MFM	9	60.960039	NA	NA	bin_9@60.96cM_scaffold_41834_716	90.5607869617385	10.3124871727301	1.22432397553496e-10	99.97953945685	59.090037	3.650003	62.74004
stepwiseqtl	all-years	MFM	9	60.880038	NA	NA	bin_9@60.88cM_scaffold_29920_2780	15.9197597350649	6.32503157935524	1.12770703886156e-8	96.8165893630923	57.180035	9.73000800000001	66.910043
stepwiseqtl	2012	MFM	10	62.450067	NA	NA	bin_10@62.45cM_scaffold_21402_3106	24.4834373990528	14.3837350087958	2.57571741713036e-14	96.7166607638319	58.430065	6.010003	64.440068
stepwiseqtl	all-years	MFM	10	61.460066	NA	NA	bin_10@61.46cM_scaffold_50997_727	24.4276512289285	13.8804101724163	3.32178728967847e-13	96.8165893630923	58.430065	6.010003	64.440068
stepwiseqtl	2014	MFM	11	35.390027	NA	NA	bin_11@35.39cM_scaffold_1773_837	91.5308527943862	11.0249387655131	9.07436348285273e-11	99.97953945685	34.370025	2.280003	36.650028
stepwiseqtl	all-years	MFM	11	37.200031	NA	NA	bin_11@37.2cM_scaffold_95332_586	23.2343788267767	12.5367221488695	1.4406253967535999e-12	96.8165893630923	35.390027	3.300009	38.690036
stepwiseqtl	2012	MFM	12	38.110015	NA	NA	bin_12@38.11cM_scaffold_26512_1632	15.7253493824155	6.39340296117784	2.93405277851377e-9	96.7166607638319	33.280014	8.130002	41.410016
stepwiseqtl	2011	UNAB	1	44.040044	NA	NA	bin_1@44.04cM_scaffold_28685_1160	10.088669533325	2.31749780482244	4.93123720657351e-6	97.6838284142129	38.020041	17.00001	55.020051
stepwiseqtl	2014	UNAB	1	105.720087	NA	NA	bin_1@105.72cM_scaffold_75017_350	18.0324802630565	7.83435946646867	8.516017890869421e-10	96.8071074129153	102.730086	5.370002	108.100088
stepwiseqtl	all-years	UNAB	1	67.820065	NA	NA	bin_1@67.82cM_scaffold_1308_10338	9.57749320972001	3.2992852042718	3.7092308611264e-6	96.4581045204218	63.890059	24.660018	88.550077
stepwiseqtl	2011	UNAB	2	35.700035	NA	NA	bin_2@35.7cM_scaffold_740_2149	17.9155172100958	5.61910900553805	1.60918278702127e-10	97.6838284142129	34.650033	1.370003	36.020036
stepwiseqtl	2012	UNAB	2	40.850041	NA	NA	bin_2@40.85cM_SCF48645	16.9958914666379	8.80051710574206	3.02731317791682e-9	96.0289660494878	37.130038	12.160008	49.290046
stepwiseqtl	2011	UNAB	3	52.940043	NA	NA	bin_3@52.94cM_scaffold_14059_5352	18.9360355242518	6.19570898117556	4.1510350712314896e-11	97.6838284142129	45.510041	8.720003	54.230044
stepwiseqtl	all-years	UNAB	3	37.130034	NA	NA	bin_3@37.13cM_scaffold_158866_55	19.8194320851815	10.289327393189	1.7226220450083899e-12	96.4581045204218	35.34003	3.610005	38.950035
stepwiseqtl	2011	UNAB	4	50.140048	NA	NA	bin_4@50.14cM_scaffold_6529_1808	12.3909624538204	3.11195798375215	2.39834328175093e-7	97.6838284142129	45.880042	11.020007	56.900049
stepwiseqtl	2012	UNAB	4	29.330026	NA	NA	bin_4@29.33cM_scaffold_90402_452	12.7563126770909	5.57205678577778	5.32027216282316e-7	96.0289660494878	28.700025	1.190002	29.890027
stepwiseqtl	2012	UNAB	4	32.880029	NA	NA	bin_4@32.88cM_scaffold_23637_4496	12.9323545106508	5.68822998720977	4.29575521043724e-7	96.0289660494878	32.320028	1.260002	33.58003
stepwiseqtl	2014	UNAB	4	33.860031	NA	NA	bin_4@33.86cM_scaffold_6270_6464	11.2095832407359	3.70630739441688	3.47157569846601e-6	96.8071074129153	32.880029	3.970005	36.850034
stepwiseqtl	2012	UNAB	5	56.54003	NA	NA	bin_5@56.54cM_scaffold_44092_853	5.00665357693413	1.63113169149827	0.0057081372931661	96.0289660494878	50.920028	36.290029	87.210057
stepwiseqtl	2011	UNAB	6	45.800056	NA	NA	bin_6@45.8cM_scaffold_66897_943	25.863749346875	11.3870584665654	4.10782519111308e-15	97.6838284142129	44.390054	2.840008	47.230062
stepwiseqtl	2012	UNAB	6	16.850018	NA	NA	bin_6@16.85cM_scaffold_88043_917	21.1373852849707	13.006332584892	1.8930634837488498e-11	96.0289660494878	15.880017	1.570002	17.450019
stepwiseqtl	2014	UNAB	6	4.470008	NA	NA	bin_6@4.47cM_scaffold_32325_2313	8.50693641678079	2.53668637565686	9.01372447328352e-5	96.8071074129153	0	9.370012	9.370012
stepwiseqtl	2014	UNAB	6	37.840043	NA	NA	bin_6@37.84cM_scaffold_34084_3432	5.58857539477071	1.49532170710603	0.00288856971526552	96.8071074129153	16.850018	26.680033	43.530051
stepwiseqtl	all-years	UNAB	6	66.180079	NA	NA	bin_6@66.18cM_scaffold_7347_562	9.11624982245709	3.08580084955348	7.10335921938476e-6	96.4581045204218	59.630076	11.030008	70.660084
stepwiseqtl	2011	UNAB	7	22.77002	NA	NA	bin_7@22.77cM_scaffold_8636_4791	8.17373104960761	1.74604150265965	5.99691674065816e-5	97.6838284142129	19.780016	6.040009	25.820025
stepwiseqtl	2014	UNAB	7	49.58004	NA	NA	bin_7@49.58cM_scaffold_11351_6036	25.9045034994258	15.7502954280624	5.39568389967826e-14	96.8071074129153	47.540039	3.230004	50.770043
stepwiseqtl	all-years	UNAB	7	35.700029	NA	NA	bin_7@35.7cM_scaffold_285_5082	21.9436524202063	12.4636375415617	8.20454815197991e-14	96.4581045204218	33.240027	7.520004	40.760031
stepwiseqtl	2014	UNAB	8	46.970035	NA	NA	bin_8@46.97cM_scaffold_40880_1057	13.3486720194169	4.79904585447822	2.58955277443462e-7	96.8071074129153	43.470034	8.490009	51.960043
stepwiseqtl	all-years	UNAB	8	72.970072	NA	NA	bin_8@72.97cM_scaffold_37461_3262	9.03747737375353	3.0500132432130602	7.93614991723146e-6	96.4581045204218	72.380071	12.580005	84.960076
stepwiseqtl	2012	UNAB	9	80.890052	NA	NA	bin_9@80.89cM_scaffold_32504_717	23.9616805273741	16.6436957959279	5.89306381471033e-13	96.0289660494878	75.260048	8.960005	84.220053
stepwiseqtl	2014	UNAB	9	65.720042	NA	NA	bin_9@65.72cM_scaffold_5384_8241	22.5446119343067	11.8439896719222	3.3626434969846697e-12	96.8071074129153	64.230041	8.950005	73.180046
stepwiseqtl	all-years	UNAB	9	73.180046	NA	NA	bin_9@73.18cM_scaffold_22995_2904	30.0053592419362	24.3140630074115	0	96.4581045204218	71.690045	3.480002	75.170047
stepwiseqtl	2011	UNAB	10	9.550008	NA	NA	bin_10@9.55cM_scaffold_6239_3448	10.5738837969731	2.47463956578537	2.61151198399645e-6	97.6838284142129	4.800006	4.800003	9.600009
stepwiseqtl	2014	UNAB	10	35.420034	NA	NA	bin_10@35.42cM_scaffold_2979_9917	10.0121962294584	3.16123363725856	1.47507733517793e-5	96.8071074129153	34.830033	1.640004	36.470037
stepwiseqtl	all-years	UNAB	10	16.730013	NA	NA	bin_10@16.73cM_scaffold_92594_451	15.7554878300353	6.91851701249354	5.75210323816577e-10	96.4581045204218	14.960012	3.570003	18.530015
stepwiseqtl	2011	UNAB	11	6.870004	NA	NA	bin_11@6.87cM_scaffold_27949_1363	11.4246302689582	2.76313548338148	8.54975515496292e-7	97.6838284142129	1.19	7.110006	8.300006
stepwiseqtl	2011	UNAB	11	53.590046	NA	NA	bin_11@53.59cM_scaffold_55939_484	8.05148411084236	1.71205172906316	7.02907002427811e-5	97.6838284142129	50.210044	9.260011	59.470055
stepwiseqtl	2012	UNAB	11	57.760051	NA	NA	bin_11@57.76cM_scaffold_64205_1675	16.4307585213735	8.31393331847634	6.040689060071711e-9	96.0289660494878	54.780047	4.690008	59.470055
stepwiseqtl	2012	UNAB	11	69.830059	NA	NA	bin_11@69.83cM_scaffold_60038_1382	11.3983094267562	4.72160502292432	2.76248244157618e-6	96.0289660494878	67.450058	10.570005	78.020063
stepwiseqtl	2012	UNAB	11	78.020063	NA	NA	bin_11@78.02cM_scaffold_105350_615	18.1408476931666	9.84621051969268	7.457924278142511e-10	96.0289660494878	73.750062	7.48000500000001	81.230067
stepwiseqtl	2014	UNAB	11	8.300006	NA	NA	bin_11@8.3cM_SCF41361	17.1997634076214	7.22092777717383	2.35924635383356e-9	96.8071074129153	6.030003	3.540005	9.570008
stepwiseqtl	2014	UNAB	11	50.210044	NA	NA	bin_11@50.21cM_scaffold_3740_7926	10.4834611648496	3.37042542816691	8.35238033825014e-6	96.8071074129153	47.620042	5.380003	53.000045
stepwiseqtl	all-years	UNAB	11	50.060043	NA	NA	bin_11@50.06cM_SCF132506	6.08572624252841	1.83955330022404	4.9100737372587e-4	96.4581045204218	44.640041	33.380022	78.020063
stepwiseqtl	2012	UNAB	12	54.110033	NA	NA	bin_12@54.11cM_scaffold_47570_2090	23.5227574452118	16.0310600595189	1.0107470416187399e-12	96.0289660494878	50.47003	4.490004	54.960034
stepwiseqtl	2012	UNAF	1	67.240064	NA	NA	bin_1@67.24cM_scaffold_55812_1447	19.7511325517978	6.75102039604442	1.03691943920126e-10	97.6613727770767	66.530063	2.22000300000001	68.750066
stepwiseqtl	all-years	UNAF	1	56.220053	NA	NA	bin_1@56.22cM_scaffold_29472_3905	6.33115195969301	1.53514679104427	0.00120394453225903	97.1843404442841	49.91005	12.840007	62.750057
stepwiseqtl	all-years	UNAF	1	74.280071	NA	NA	bin_1@74.28cM_scaffold_59364_401	15.1955040698359	5.18594858532752	2.72981509619186e-8	97.1843404442841	74.00007	14.550007	88.550077
stepwiseqtl	2012	UNAF	2	58.780065	NA	NA	bin_2@58.78cM_scaffold_6617_6623	14.7581234087758	4.11051564660021	4.6537240283584e-8	97.6613727770767	58.090063	1.290004	59.380067
stepwiseqtl	all-years	UNAF	2	28.810031	NA	NA	bin_2@28.81cM_scaffold_56893_1962	11.840354210367	3.53799431398372	1.61693996969525e-6	97.1843404442841	25.640029	9.010004	34.650033
stepwiseqtl	2011	UNAF	3	35.940031	NA	NA	bin_3@35.94cM_scaffold_6553_5779	20.8086067331398	5.95909592364231	2.8340330082699e-11	98.125935232148	34.780029	2.350005	37.130034
stepwiseqtl	2012	UNAF	3	34.780029	NA	NA	bin_3@34.78cM_scaffold_2087_7048	10.2862798466344	2.40394693537917	1.0597542761337e-5	97.6613727770767	34.750028	0.590001999999998	35.34003
stepwiseqtl	2012	UNAF	3	35.34003	NA	NA	bin_3@35.34cM_scaffold_89673_809	12.5483264152485	3.20173180254315	6.84920986371296e-7	97.6613727770767	34.780029	1.710004	36.490033
stepwiseqtl	2011	UNAF	4	32.880029	NA	NA	bin_4@32.88cM_scaffold_23637_4496	17.6623453461676	4.43578160488561	1.3396401765675101e-9	98.125935232148	29.890027	3.690003	33.58003
stepwiseqtl	2011	UNAF	4	40.250037	NA	NA	bin_4@40.25cM_scaffold_7544_7265	15.3125644323357	3.49472096445872	2.36648887153024e-8	98.125935232148	36.850034	4.540004	41.390038
stepwiseqtl	2012	UNAF	5	47.720022	NA	NA	bin_5@47.72cM_scaffold_59748_765	26.1143269404937	11.737822979526	4.1744385725905905e-14	97.6613727770767	47.12002	9.020009	56.140029
stepwiseqtl	2012	UNAF	6	43.530051	NA	NA	bin_6@43.53cM_scaffold_54808_1901	9.75361294589385	2.23345072624571	2.01455763777503e-5	97.6613727770767	42.97005	0.840001999999998	43.810052
stepwiseqtl	2012	UNAF	6	47.230062	NA	NA	bin_6@47.23cM_scaffold_132094_233	5.30033152538653	1.0278823387901601	0.00405001709668829	97.6613727770767	46.16006	3.630009	49.790069
stepwiseqtl	all-years	UNAF	6	5.68001	NA	NA	bin_6@5.68cM_scaffold_33546_3051	11.9140468504528	3.57025836559133	1.47873931588549e-6	97.1843404442841	3.690007	5.680005	9.370012
stepwiseqtl	2011	UNAF	7	47.540039	NA	NA	bin_7@47.54cM_scaffold_16392_3223	28.5944938560914	11.5027149951123	1.99840144432528e-15	98.125935232148	41.830033	7.750007	49.58004
stepwiseqtl	all-years	UNAF	7	19.780016	NA	NA	bin_7@19.78cM_SCF7155	25.5570169799443	13.4951745982688	8.28226376370367e-14	97.1843404442841	15.29001	7.48001	22.77002
stepwiseqtl	2011	UNAF	8	1.790002	NA	NA	bin_8@1.79cM_vm28527	7.7749360596723	1.32388943216556	2.164051116591e-4	98.125935232148	1.780001	4.640004	6.420005
stepwiseqtl	2012	UNAF	8	11.670011	NA	NA	bin_8@11.67cM_scaffold_60441_1041	24.4415256927242	10.2089183775682	3.26627613844721e-13	97.6613727770767	9.880008	3.280005	13.160013
stepwiseqtl	2011	UNAF	9	4.550002	NA	NA	bin_9@4.55cM_scaffold_1979_1623	17.8227356103905	4.50572774504076	1.10087794435998e-9	98.125935232148	2.530001	2.310002	4.840003
stepwiseqtl	2012	UNAF	9	80.890052	NA	NA	bin_9@80.89cM_scaffold_32504_717	18.588648522274	6.05299706595987	4.30981694776733e-10	97.6613727770767	75.260048	8.960005	84.220053
stepwiseqtl	2011	UNAF	10	43.370046	NA	NA	bin_10@43.37cM_scaffold_31484_2758	19.407473158653	5.23990725732604	1.58022039897787e-10	98.125935232148	41.870044	7.160012	49.030056
stepwiseqtl	all-years	UNAF	10	64.86007	NA	NA	bin_10@64.86cM_scaffold_54475_84	17.8523954205546	6.78912148277946	1.06162989510494e-9	97.1843404442841	62.450067	4.450004	66.900071
stepwiseqtl	2011	UNAF	11	6.030003	NA	NA	bin_11@6.03cM_scaffold_138284_173	12.2626509237725	2.47938840466236	9.68824066305274e-7	98.125935232148	5.090002	1.780002	6.870004
stepwiseqtl	2011	UNAF	11	82.800069	NA	NA	bin_11@82.8cM_scaffold_91693_1061	24.6123277666501	8.29968255743761	2.64677169070637e-13	98.125935232148	78.020063	16.660012	94.680075
stepwiseqtl	all-years	UNAF	11	6.870004	NA	NA	bin_11@6.87cM_scaffold_27949_1363	24.2837885984402	12.1284263198051	3.96571664396106e-13	97.1843404442841	5.090002	3.210004	8.300006
stepwiseqtl	all-years	UNAF	11	57.760051	NA	NA	bin_11@57.76cM_scaffold_64205_1675	8.49960083779445	2.23443570835191	9.09332882463865e-5	97.1843404442841	54.780047	23.240016	78.020063
stepwiseqtl	2011	UNAF	12	62.16004	NA	NA	bin_12@62.16cM_scaffold_11520_5733	22.4268059570934	6.88063970205189	3.8862246753978996e-12	98.125935232148	60.580037	3.80000500000001	64.380042
stepwiseqtl	2012	UNAF	12	62.16004	NA	NA	bin_12@62.16cM_scaffold_11520_5733	23.7916724356293	9.66079065918318	7.26196880407315e-13	97.6613727770767	60.580037	2.480004	63.060041
stepwiseqtl	all-years	UNAF	12	31.540013	NA	NA	bin_12@31.54cM_scaffold_17_20403	13.3521606977673	4.2337396261125	2.57858823737855e-7	97.1843404442841	25.540012	12.570003	38.110015
stepwiseqtl	all-years	UNAF	12	53.470031	NA	NA	bin_12@53.47cM_scaffold_56236_601	24.1125023511751	11.9535187008566	4.89497331557232e-13	97.1843404442841	50.47003	4.490004	54.960034
stepwiseqtl	2012	UNB	1	0	NA	NA	bin_1@0cM_scaffold_53968_1097	10.4870815167519	6.7868387043732	1.02708891724923e-6	93.5737637053116	0	7.510004	7.510004
stepwiseqtl	2014	UNB	1	24.410025	NA	NA	bin_1@24.41cM_scaffold_62395_1781	16.2812639640117	8.10502957780406	1.40515488133985e-9	96.0693719970223	21.650018	8.05001	29.700028
stepwiseqtl	2014	UNB	1	66.530063	NA	NA	bin_1@66.53cM_scaffold_56373_2256	11.1979236921041	4.55586627511367	1.15155566393632e-6	96.0693719970223	63.890059	3.350005	67.240064
stepwiseqtl	2014	UNB	1	108.100088	NA	NA	bin_1@108.1cM_scaffold_1263_678	10.335755717219	4.06756657412826	3.5680062472343e-6	96.0693719970223	102.730086	7.470004	110.20009
stepwiseqtl	all-years	UNB	1	7.510004	NA	NA	bin_1@7.51cM_scaffold_76161_1307	18.8279863289169	7.76793191316466	3.21460413843511e-10	97.0662547183419	2.110003	7.610003	9.720006
stepwiseqtl	all-years	UNB	2	13.690014	NA	NA	bin_2@13.69cM_scaffold_30156_3305	12.42640349545	3.95848567189425	7.94197168252353e-7	97.0662547183419	8.030008	6.660007	14.690015
stepwiseqtl	2011	UNB	3	41.080038	NA	NA	bin_3@41.08cM_scaffold_27872_1456	19.3438528984814	10.6403498062158	2.41466846517824e-11	96.1717767470535	39.510036	6.000005	45.510041
stepwiseqtl	2011	UNB	3	52.940043	NA	NA	bin_3@52.94cM_scaffold_14059_5352	13.0254764635812	5.54345672131294	1.03947846441521e-7	96.1717767470535	47.000042	7.230002	54.230044
stepwiseqtl	2012	UNB	3	26.570021	NA	NA	bin_3@26.57cM_scaffold_3812_6378	11.6146420016823	7.85160078512037	2.08159572689937e-7	93.5737637053116	25.500019	9.250009	34.750028
stepwiseqtl	2014	UNB	3	38.950035	NA	NA	bin_3@38.95cM_scaffold_10536_5013	28.252555141619	23.4738667056676	2.2204460492503099e-16	96.0693719970223	37.130034	3.350003	40.480037
stepwiseqtl	all-years	UNB	3	37.130034	NA	NA	bin_3@37.13cM_scaffold_158866_55	14.9693657583355	5.27485566161828	3.59692099438647e-8	97.0662547183419	36.190032	19.990014	56.180046
stepwiseqtl	2012	UNB	4	25.000018	NA	NA	bin_4@25cM_scaffold_311_12011	11.428105915127	7.66970819013072	2.71147560737539e-7	93.5737637053116	18.450016	10.250009	28.700025
stepwiseqtl	all-years	UNB	4	15.600013	NA	NA	bin_4@15.6cM_scaffold_293_13406	13.215782514557	4.34276880967093	3.04375488147102e-7	97.0662547183419	10.230009	13.270008	23.500017
stepwiseqtl	2011	UNB	5	42.430014	NA	NA	bin_5@42.43cM_scaffold_4687_1875	8.616921081027	3.09357252570145	3.36945569294755e-5	96.1717767470535	41.750013	0.880001999999998	42.630015
stepwiseqtl	2011	UNB	5	42.630015	NA	NA	bin_5@42.63cM_scaffold_36567_332	8.83249403720915	3.19689752721371	2.54450211083501e-5	96.1717767470535	42.430014	3.410004	45.840018
stepwiseqtl	2011	UNB	5	87.210057	NA	NA	bin_5@87.21cM_scaffold_38077_2923	12.6383168124768	5.29735608689387	1.73148499205134e-7	96.1717767470535	82.660056	6.260003	88.920059
stepwiseqtl	2011	UNB	6	80.130089	NA	NA	bin_6@80.13cM_scaffold_40863_563	20.1028040038903	11.4151455943837	8.80562289751197e-12	96.1717767470535	79.240088	3.460005	82.700093
stepwiseqtl	2012	UNB	6	18.04002	NA	NA	bin_6@18.04cM_scaffold_93830_824	14.4914948934904	10.9733381998876	3.4877911669895e-9	93.5737637053116	16.850018	2.380003	19.230021
stepwiseqtl	2014	UNB	6	31.050033	NA	NA	bin_6@31.05cM_scaffold_10692_6394	23.903105111242	16.3923557319174	5.59552404411079e-14	96.0693719970223	28.170032	5.340005	33.510037
stepwiseqtl	all-years	UNB	6	28.170032	NA	NA	bin_6@28.17cM_scaffold_57397_425	23.4997853675187	11.8202124358439	1.039612840259e-12	97.0662547183419	26.69003	4.360003	31.050033
stepwiseqtl	all-years	UNB	6	84.400096	NA	NA	bin_6@84.4cM_scaffold_114282_266	12.4759134044413	3.98197994403526	7.47867534456326e-7	97.0662547183419	80.730092	6.670006	87.400098
stepwiseqtl	2012	UNB	7	64.370059	NA	NA	bin_7@64.37cM_scaffold_79768_1133	8.60740617902287	5.18542043607033	1.45285114083737e-5	93.5737637053116	57.550055	17.820012	75.370067
stepwiseqtl	all-years	UNB	7	42.410035	NA	NA	bin_7@42.41cM_scaffold_7675_2964	6.17134695632679	1.55000808999074	0.00145417721666896	97.0662547183419	35.700029	11.84001	47.540039
stepwiseqtl	2012	UNB	8	22.750019	NA	NA	bin_8@22.75cM_scaffold_83934_790	9.74154331139876	6.12680704687861	2.94318034876895e-6	93.5737637053116	20.460017	4.730005	25.190022
stepwiseqtl	2012	UNB	8	26.970023	NA	NA	bin_8@26.97cM_scaffold_12153_3062	8.85945570794659	5.38833738546772	1.01945065997811e-5	93.5737637053116	25.190022	6.860004	32.050026
stepwiseqtl	2011	UNB	9	89.290063	NA	NA	bin_9@89.29cM_scaffold_194_6347	7.34784655772626	2.51537922505661	1.750008379755e-4	96.1717767470535	87.340059	2.520005	89.860064
stepwiseqtl	2014	UNB	9	1.13	NA	NA	bin_9@1.13cM_scaffold_19177_636	15.9400649447411	7.82605417779229	2.20798557215574e-9	96.0693719970223	1.13	3.420002	4.550002
stepwiseqtl	all-years	UNB	9	84.810054	NA	NA	bin_9@84.81cM_scaffold_10644_3379	17.2224650063771	6.64979201068209	2.2946373690047e-9	97.0662547183419	80.890052	6.12000500000001	87.010057
stepwiseqtl	2011	UNB	10	16.730013	NA	NA	bin_10@16.73cM_scaffold_92594_451	6.90404494382862	2.32479425324897	3.1051260032544e-4	96.1717767470535	9.550008	11.370009	20.920017
stepwiseqtl	2011	UNB	10	70.470072	NA	NA	bin_10@70.47cM_scaffold_3376_7137	10.4025760063274	3.99745365841257	3.268914323451e-6	96.1717767470535	64.86007	5.940003	70.800073
stepwiseqtl	2014	UNB	10	12.39001	NA	NA	bin_10@12.39cM_scaffold_34564_1124	14.5414281797803	6.74846642869865	1.40492399935965e-8	96.0693719970223	9.600009	7.130004	16.730013
stepwiseqtl	2014	UNB	10	31.850029	NA	NA	bin_10@31.85cM_scaffold_17752_4520	8.86002378316608	3.2960759808519	2.45482466894043e-5	96.0693719970223	28.970024	3.940006	32.91003
stepwiseqtl	2012	UNB	11	38.070035	NA	NA	bin_11@38.07cM_scaffold_7181_4242	20.2767184645824	19.4697149479734	8.94839757847876e-13	93.5737637053116	34.370025	5.520014	39.890039
stepwiseqtl	2014	UNB	11	20.180015	NA	NA	bin_11@20.18cM_scaffold_72495_1231	12.9922333518155	5.669782538227	1.08604966908565e-7	96.0693719970223	16.420014	7.440003	23.860017
stepwiseqtl	all-years	UNB	11	16.420014	NA	NA	bin_11@16.42cM_scaffold_170652_55	7.15987131961234	1.86524539512303	4.5047706097234e-4	97.0662547183419	7.470005	16.390012	23.860017
stepwiseqtl	all-years	UNB	11	44.640041	NA	NA	bin_11@44.64cM_scaffold_66939_1710	11.0758166613518	3.34747171226172	4.0815646402681e-6	97.0662547183419	40.34004	7.280002	47.620042
stepwiseqtl	2012	UN0	1	66.530063	NA	NA	bin_1@66.53cM_scaffold_56373_2256	30.2114813264007	17.1395959242879	2.2204460492503099e-16	97.5433866648945	65.740062	3.01000400000001	68.750066
stepwiseqtl	2012	UN0	2	53.330054	NA	NA	bin_2@53.33cM_scaffold_57248_610	31.020315313861	18.2598858187605	1.11022302462516e-16	97.5433866648945	50.250049	4.220007	54.470056
stepwiseqtl	2014	UN0	2	17.050017	NA	NA	bin_2@17.05cM_scaffold_6652_6608	7.02500503758992	1.87037508876782	5.2884111746942e-4	96.9866502132984	14.830016	4.340004	19.17002
stepwiseqtl	2014	UN0	2	84.390085	NA	NA	bin_2@84.39cM_scaffold_17171_1079	13.2522603261867	4.47936855833801	2.91169513166878e-7	96.9866502132984	75.390081	10.580005	85.970086
stepwiseqtl	2012	UN0	3	39.510036	NA	NA	bin_3@39.51cM_scaffold_10536_5015	13.5502981245538	3.77819799799009	2.0262969413487e-7	97.5433866648945	38.950035	1.530002	40.480037
stepwiseqtl	2012	UN0	3	41.080038	NA	NA	bin_3@41.08cM_scaffold_27872_1456	14.6925649261698	4.28743745934676	5.04094197495419e-8	97.5433866648945	40.480037	2.380002	42.860039
stepwiseqtl	2012	UN0	4	10.230009	NA	NA	bin_4@10.23cM_scaffold_14113_5197	14.0202976801301	3.98290158288174	1.14352044389143e-7	97.5433866648945	7.160008	3.660002	10.82001
stepwiseqtl	2012	UN0	4	32.320028	NA	NA	bin_4@32.32cM_SCF28100	8.75446882132204	2.0273725050378	6.69842411016308e-5	97.5433866648945	18.390014999999998	15.470016	33.860031
stepwiseqtl	2014	UN0	4	35.640033	NA	NA	bin_4@35.64cM_SCF154541	26.2111856237383	15.2454824592144	3.7081449022480203e-14	96.9866502132984	33.58003	3.270004	36.850034
stepwiseqtl	2012	UN0	6	33.510037	NA	NA	bin_6@33.51cM_scaffold_894_14959	22.1967890422157	8.83946050614014	5.15498754793953e-12	97.5433866648945	28.170032	7.610008	35.78004
stepwiseqtl	2014	UN0	6	28.170032	NA	NA	bin_6@28.17cM_scaffold_57397_425	14.1412030439155	4.95145271020228	9.8695134842508e-8	96.9866502132984	26.69003	5.160004	31.850034
stepwiseqtl	2012	UN0	7	65.870062	NA	NA	bin_7@65.87cM_SCF128307	8.46606801042997	1.93936206099207	9.46623100297472e-5	97.5433866648945	60.620057	7.920006	68.540063
stepwiseqtl	2014	UN0	7	62.880058	NA	NA	bin_7@62.88cM_scaffold_79768_1115	10.4919820937715	3.18452848657041	8.26686296206969e-6	96.9866502132984	60.620057	5.250005	65.870062
stepwiseqtl	2014	UN0	7	75.370067	NA	NA	bin_7@75.37cM_scaffold_26825_3430	10.2271546821614	3.07273147165255	1.1381397152066e-5	96.9866502132984	73.880066	7.800004	81.68007
stepwiseqtl	2014	UN0	7	82.640071	NA	NA	bin_7@82.64cM_scaffold_43434_633	13.6527686959233	4.68849711277338	1.78875659950783e-7	96.9866502132984	81.600069	4.620009	86.220078
stepwiseqtl	2014	UN0	9	87.010057	NA	NA	bin_9@87.01cM_scaffold_6314_8219	24.0786667797899	12.7560701900093	5.102585021177219e-13	96.9866502132984	80.890052	6.910008	87.80006
stepwiseqtl	2012	UN0	10	1.280002	NA	NA	bin_10@1.28cM_scaffold_6416_3001	21.1107263240454	8.02692143722669	1.9560353337055897e-11	97.5433866648945	0	9.000007	9.000007
stepwiseqtl	2014	UN0	10	43.210045	NA	NA	bin_10@43.21cM_scaffold_4975_3252	20.761417327806	9.54097465404047	3.0029867481573495e-11	96.9866502132984	41.590043	2.370005	43.960048
stepwiseqtl	2012	UN0	11	79.330064	NA	NA	bin_11@79.33cM_scaffold_56695_1863	20.1562888177226	7.36125193908289	6.30905327980713e-11	97.5433866648945	78.020063	9.270008	87.290071
stepwiseqtl	2014	UN0	11	70.43006	NA	NA	bin_11@70.43cM_scaffold_123424_120	26.243875806588	15.2865547791691	3.5527136788004997e-14	96.9866502132984	67.450058	6.300004	73.750062
stepwiseqtl	2011	UNP	1	18.410016	NA	NA	bin_1@18.41cM_scaffold_144559_324	12.5275807925533	2.07794134045089	7.02393514351307e-7	98.4784665733512	15.690011	4.890006	20.580017
stepwiseqtl	2011	UNP	1	67.240064	NA	NA	bin_1@67.24cM_scaffold_55812_1447	19.6857045203261	4.36574355272531	1.12353015779831e-10	98.4784665733512	66.530063	2.22000300000001	68.750066
stepwiseqtl	2014	UNP	1	15.690011	NA	NA	bin_1@15.69cM_scaffold_16410_888	31.0902819594847	3.19373732114869	1.4791938895975e-8	99.5726643124397	11.120008	4.850004	15.970012
stepwiseqtl	2014	UNP	1	22.620021	NA	NA	bin_1@22.62cM_scaffold_55219_1486	24.7075830264806	1.90778297542752	1.8817551279393e-4	99.5726643124397	20.580017	4.630009	25.210026
stepwiseqtl	2014	UNP	1	37.46004	NA	NA	bin_1@37.46cM_scaffold_56836_1453	38.8326280223083	5.73793414720778	1.26006538536672e-10	99.5726643124397	36.520039	2.990003	39.510042
stepwiseqtl	2014	UNP	1	94.930083	NA	NA	bin_1@94.93cM_scaffold_33693_971	43.0395845873446	7.80518597304199	9.413803070401629e-12	99.5726643124397	92.890082	9.84000399999999	102.730086
stepwiseqtl	2014	UNP	1	22.620021	11	11.74001	NA	21.7653407842549	1.48023582555031	2.6260503327357e-4	99.5726643124397	50.47003	NA	54.960034
stepwiseqtl	all-years	UNP	1	44.040044	NA	NA	bin_1@44.04cM_scaffold_28685_1160	8.64140608387195	2.78452979416052	7.67152081753153e-5	96.5671473545536	38.020041	17.00001	55.020051
stepwiseqtl	2012	UNP	2	87.050088	NA	NA	bin_2@87.05cM_scaffold_22595_200	4.94298458654009	1.04919896231027	0.00614799345545902	97.4068057639421	75.390081	13.150011	88.540092
stepwiseqtl	all-years	UNP	2	17.050017	NA	NA	bin_2@17.05cM_scaffold_6652_6608	12.8762033907658	4.88515743108211	4.5991036190518e-7	96.5671473545536	14.830016	7.700008	22.530024
stepwiseqtl	2011	UNP	3	24.550018	NA	NA	bin_3@24.55cM_scaffold_30651_1550	23.8094952587696	6.29497318532654	7.105427357601e-13	98.4784665733512	22.980017	2.990003	25.97002
stepwiseqtl	2011	UNP	3	43.05004	NA	NA	bin_3@43.05cM_scaffold_40993_3056	11.0638907533348	1.73343584850868	4.1408832555101e-6	98.4784665733512	39.510036	6.000005	45.510041
stepwiseqtl	2012	UNP	3	4.730001	NA	NA	bin_3@4.73cM_scaffold_36630_1470	12.3004592577064	3.44647195268577	9.2537628249012e-7	97.4068057639421	4.56	0.770002000000001	5.330002
stepwiseqtl	2012	UNP	3	39.510036	NA	NA	bin_3@39.51cM_scaffold_10536_5015	15.8844646357033	5.13357907534632	1.17737676275098e-8	97.4068057639421	37.130034	3.350003	40.480037
stepwiseqtl	2014	UNP	3	21.490016	NA	NA	bin_3@21.49cM_scaffold_19700_1833	36.54470590348	4.84078731384909	2.08518368127741e-7	99.5726643124397	20.750015	2.230002	22.980017
stepwiseqtl	2014	UNP	3	37.130034	NA	NA	bin_3@37.13cM_scaffold_158866_55	32.4821132334511	3.5572620445223	6.286997367155321e-9	99.5726643124397	36.490033	2.460002	38.950035
stepwiseqtl	2014	UNP	3	21.490016	7	19.560015	NA	36.204682486612	4.71909293371662	5.79639456432801e-8	99.5726643124397	50.47003	NA	54.960034
stepwiseqtl	2011	UNP	4	40.250037	NA	NA	bin_4@40.25cM_scaffold_7544_7265	26.9474321712611	8.17647279002675	1.48769885299771e-14	98.4784665733512	36.850034	4.540004	41.390038
stepwiseqtl	2012	UNP	4	4.610007	NA	NA	bin_4@4.61cM_scaffold_2053_2139	15.8885871999052	5.13576884288149	1.1714642922378e-8	97.4068057639421	3.330005	6.900004	10.230009
stepwiseqtl	2012	UNP	4	43.860041	NA	NA	bin_4@43.86cM_scaffold_65387_812	22.9026021948906	9.92364904528793	2.16593409874122e-12	97.4068057639421	43.24004	13.660009	56.900049
stepwiseqtl	all-years	UNP	4	32.320028	NA	NA	bin_4@32.32cM_SCF28100	20.5995470022416	10.7109768620735	3.6627811894618396e-11	96.5671473545536	29.890027	3.690003	33.58003
stepwiseqtl	2011	UNP	6	60.800077	NA	NA	bin_6@60.8cM_scaffold_5777_3481	19.4326264192455	4.26421969593528	1.5322421109687e-10	98.4784665733512	55.500074	10.300004	65.800078
stepwiseqtl	all-years	UNP	6	15.880017	NA	NA	bin_6@15.88cM_scaffold_78853_330	25.9415350753993	16.9859063511743	5.15143483426073e-14	96.5671473545536	14.630016	2.220002	16.850018
stepwiseqtl	2011	UNP	7	42.410035	NA	NA	bin_7@42.41cM_scaffold_7675_2964	14.0855492343773	2.48478674857171	1.05616872358993e-7	98.4784665733512	35.700029	8.050007	43.750036
stepwiseqtl	2014	UNP	7	19.560015	NA	NA	bin_7@19.56cM_scf137c	49.4249042124853	12.3411512942631	9.052358862504659e-11	99.5726643124397	15.29001	4.490006	19.780016
stepwiseqtl	2012	UNP	8	9.880008	NA	NA	bin_8@9.88cM_scaffold_11240_4170	34.7440569926413	25.6537242876954	0	97.4068057639421	7.550007	4.120004	11.670011
stepwiseqtl	2012	UNP	9	75.170047	NA	NA	bin_9@75.17cM_scaffold_4849_3923	11.4137520403381	3.08936620586823	2.71130273188369e-6	97.4068057639421	71.690045	12.530008	84.220053
stepwiseqtl	2012	UNP	10	21.210019	NA	NA	bin_10@21.21cM_scaffold_31373_419	14.7118975314247	4.53527316617117	4.92352427716725e-8	97.4068057639421	18.530015	11.28001	29.810025
stepwiseqtl	2014	UNP	10	1.280002	NA	NA	bin_10@1.28cM_scaffold_6416_3001	31.7923306415539	3.37275497644929	9.607889817075941e-9	99.5726643124397	0	9.000007	9.000007
stepwiseqtl	all-years	UNP	10	50.000058	NA	NA	bin_10@50cM_scaffold_3098_9342	11.1277091315865	3.94322676491885	3.83316978491699e-6	96.5671473545536	45.250051	7.550008	52.800059
stepwiseqtl	all-years	UNP	10	64.86007	NA	NA	bin_10@64.86cM_scaffold_54475_84	12.0350610274299	4.41788952735206	1.27690225371069e-6	96.5671473545536	62.450067	4.450004	66.900071
stepwiseqtl	2011	UNP	11	20.180015	NA	NA	bin_11@20.18cM_scaffold_72495_1231	10.1662559972874	1.53868077393928	1.22492442744537e-5	98.4784665733512	9.570008	12.310008	21.880016
stepwiseqtl	2011	UNP	11	21.880016	NA	NA	bin_11@21.88cM_scaffold_1122_2182	9.58661235389133	1.41915512486081	2.46340482563667e-5	98.4784665733512	20.180015	3.680002	23.860017
stepwiseqtl	2012	UNP	11	40.34004	NA	NA	bin_11@40.34cM_scaffold_3947_9416	10.8870167223879	2.88731130804375	5.12866428536984e-6	97.4068057639421	39.890039	7.730003	47.620042
stepwiseqtl	2012	UNP	11	58.570053	NA	NA	bin_11@58.57cM_scaffold_1316_7389	24.0144011891002	10.9176611122667	5.52224932448553e-13	97.4068057639421	56.580049	2.890006	59.470055
stepwiseqtl	2014	UNP	11	11.74001	NA	NA	bin_11@11.74cM_scaffold_35099_251	49.7925135242941	12.6678858606581	7.239031596384389e-11	99.5726643124397	9.570008	4.480003	14.050011
stepwiseqtl	all-years	UNP	11	20.180015	NA	NA	bin_11@20.18cM_scaffold_72495_1231	14.7161164079068	6.00650016384078	4.89826601501875e-8	96.5671473545536	15.290013	8.570004	23.860017
stepwiseqtl	all-years	UNP	11	50.210044	NA	NA	bin_11@50.21cM_scaffold_3740_7926	14.2510300591821	5.70952262954265	8.63367430881112e-8	96.5671473545536	44.640041	8.360004	53.000045
stepwiseqtl	all-years	UNP	11	91.560072	NA	NA	bin_11@91.56cM_scaffold_79690_744	15.2255252267823	6.34286056401663	2.6316395951298e-8	96.5671473545536	87.290071	7.390004	94.680075
stepwiseqtl	2011	UNP	12	63.060041	NA	NA	bin_12@63.06cM_scaffold_147305_234	23.8055651902738	6.2928620063889404	7.13873404833976e-13	98.4784665733512	60.580037	6.660006	67.240043
stepwiseqtl	2014	UNP	12	54.110033	NA	NA	bin_12@54.11cM_scaffold_47570_2090	37.9407891592284	5.37135620340543	2.18311146937822e-10	99.5726643124397	50.47003	4.490004	54.960034
stepwiseqtl	all-years	UNP	12	31.540013	NA	NA	bin_12@31.54cM_scaffold_17_20403	10.364837411545	3.56642616318901	9.63873714066033e-6	96.5671473545536	25.540012	12.570003	38.110015
stepwiseqtl	2011	UNS	1	67.820065	NA	NA	bin_1@67.82cM_scaffold_1308_10338	66.4129956072672	18.7467074977218	8.85957973650875e-14	99.8027609147832	66.530063	2.22000300000001	68.750066
stepwiseqtl	2011	UNS	1	67.820065	5	39.870011	NA	50.2560559136804	6.04260521635992	1.1540990385583398e-11	99.8027609147832	50.47003	NA	54.110033
stepwiseqtl	2011	UNS	1	67.820065	11	54.780047	NA	33.2024663134134	1.73522475852025	3.47851868087723e-7	99.8027609147832	50.47003	NA	54.110033
stepwiseqtl	all-years	UNS	1	44.040044	NA	NA	bin_1@44.04cM_scaffold_28685_1160	17.5130481490853	5.60486305246823	1.6081558307234902e-9	97.5971161267539	38.020041	8.080007	46.100048
stepwiseqtl	all-years	UNS	1	88.550077	NA	NA	bin_1@88.55cM_scaffold_20176_1206	29.8391102122482	16.2803689402828	4.44089209850063e-16	97.5971161267539	81.390076	10.790004	92.18008
stepwiseqtl	2014	UNS	2	14.690015	NA	NA	bin_2@14.69cM_scaffold_44658_871	8.86075459535684	2.91443692492047	5.89613965623625e-5	96.5248659553755	8.030008	9.020009	17.050017
stepwiseqtl	2014	UNS	2	59.230066	NA	NA	bin_2@59.23cM_scaffold_2711_7365	10.2393478040862	3.54950048804098	1.12151491438173e-5	96.5248659553755	58.160064	3.770006	61.93007
stepwiseqtl	2011	UNS	3	52.940043	NA	NA	bin_3@52.94cM_scaffold_14059_5352	58.2284062845395	10.5960637183231	7.771561172376101e-16	99.8027609147832	47.000042	7.230002	54.230044
stepwiseqtl	2014	UNS	3	36.490033	NA	NA	bin_3@36.49cM_scaffold_3243_9538	29.0770189767434	22.1662980251018	1.11022302462516e-15	96.5248659553755	36.190032	2.760003	38.950035
stepwiseqtl	all-years	UNS	3	40.480037	NA	NA	bin_3@40.48cM_scaffold_61162_731	29.3428520579622	15.6538340749053	7.771561172376101e-16	97.5971161267539	39.510036	6.000005	45.510041
stepwiseqtl	2014	UNS	4	25.550019	NA	NA	bin_4@25.55cM_scaffold_95115_667	13.8699213036778	5.54055787316382	1.3732861614546e-7	96.5248659553755	23.500017	8.820011	32.320028
stepwiseqtl	all-years	UNS	4	80.730061	NA	NA	bin_4@80.73cM_scaffold_12481_3093	8.7360074663022	1.97746927319891	6.84847010217204e-5	97.5971161267539	68.890054	15.680009	84.570063
stepwiseqtl	2011	UNS	5	39.870011	NA	NA	bin_5@39.87cM_scaffold_18076_2607	52.624193849104	7.14560721708226	1.28975718993729e-11	99.8027609147832	38.15001	3.600003	41.750013
stepwiseqtl	2014	UNS	5	47.710021	NA	NA	bin_5@47.71cM_scaffold_2504_10870	11.0724065754455	3.96346517718403	4.09843907855922e-6	96.5248659553755	47.12002	9.020009	56.140029
stepwiseqtl	2011	UNS	6	49.500068	NA	NA	bin_6@49.5cM_scaffold_17555_4850	21.8082550437489	0.685811672465505	4.35839879142641e-6	99.8027609147832	46.380061	3.410008	49.790069
stepwiseqtl	all-years	UNS	6	34.290039	NA	NA	bin_6@34.29cM_scaffold_6969_6677	19.84972854163	7.00001992624959	9.188416694172469e-11	97.5971161267539	33.510037	2.270003	35.78004
stepwiseqtl	2014	UNS	7	21.420018	NA	NA	bin_7@21.42cM_scaffold_16570_4386	16.4162367427923	7.26496975676004	6.148842990327811e-9	96.5248659553755	19.780016	2.990004	22.77002
stepwiseqtl	all-years	UNS	7	7.160001	NA	NA	bin_7@7.16cM_scaffold_33596_1894	33.2041020036722	21.1421872510077	0	97.5971161267539	0.59	10.210002	10.800002
stepwiseqtl	2011	UNS	8	50.62004	NA	NA	bin_8@50.62cM_scaffold_31968_1678	50.6880198951355	6.23064742589055	8.38218383591993e-14	99.8027609147832	49.950038	1.790004	51.740042
stepwiseqtl	2014	UNS	8	51.740042	NA	NA	bin_8@51.74cM_scaffold_34921_1026	13.4409320115875	5.27860129798768	2.31466226408017e-7	96.5248659553755	39.74003	13.400017	53.140047
stepwiseqtl	all-years	UNS	8	19.890014999999998	NA	NA	bin_8@19.89cM_scaffold_229034_24	15.4984014506397	4.56934495129839	1.88629905029103e-8	97.5971161267539	13.890014	7.870004	21.760018
stepwiseqtl	all-years	UNS	8	49.720037	NA	NA	bin_8@49.72cM_scaffold_68225_894	23.0497183044474	9.31324325305231	1.8076651286946799e-12	97.5971161267539	47.650036	4.090006	51.740042
stepwiseqtl	2011	UNS	9	84.220053	NA	NA	bin_9@84.22cM_scaffold_30128_1137	34.7137750206716	1.94676234041776	1.5928258711994702e-9	99.8027609147832	80.890052	6.12000500000001	87.010057
stepwiseqtl	2014	UNS	9	43.770024	NA	NA	bin_9@43.77cM_scaffold_83546_53	19.8478453633846	10.1219116482153	9.20965526063355e-11	96.5248659553755	38.060023	11.230005	49.290028
stepwiseqtl	all-years	UNS	9	64.230041	NA	NA	bin_9@64.23cM_scaffold_37146_830	21.0725418751237	7.82448413805045	2.0498935882074e-11	97.5971161267539	58.280036	7.440006	65.720042
stepwiseqtl	2011	UNS	10	31.250027	NA	NA	bin_10@31.25cM_scaffold_17629_5187	39.6340979258789	2.80953210542478	7.688572001285369e-11	99.8027609147832	28.970024	2.880005	31.850029
stepwiseqtl	2011	UNS	11	11.070009	NA	NA	bin_11@11.07cM_scaffold_12068_4942	42.331676771062	3.42206540863302	1.45685685737362e-11	99.8027609147832	9.570008	4.480003	14.050011
stepwiseqtl	2011	UNS	11	54.780047	NA	NA	bin_11@54.78cM_scaffold_49216_1283	34.1302269363615	1.86246923815492	8.64643868947468e-7	99.8027609147832	53.590046	5.880009	59.470055
stepwiseqtl	2014	UNS	11	81.230067	NA	NA	bin_11@81.23cM_scaffold_2449_1103	8.97773784025929	2.96602073682308	5.12338412247404e-5	96.5248659553755	79.550065	2.97000299999999	82.520068
stepwiseqtl	2014	UNS	11	82.800069	NA	NA	bin_11@82.8cM_scaffold_91693_1061	6.58665058848538	1.98983865232738	8.8973851871765e-4	96.5248659553755	81.230067	6.06000399999999	87.290071
stepwiseqtl	all-years	UNS	11	9.570008	NA	NA	bin_11@9.57cM_scaffold_125_21038	22.1949770341459	8.64475350055268	5.16653386739563e-12	97.5971161267539	8.360007	2.710002	11.070009
stepwiseqtl	2011	UNS	12	53.470031	NA	NA	bin_12@53.47cM_scaffold_56236_601	55.3954569330149	8.68635505529156	4.55191440096314e-15	99.8027609147832	50.47003	3.640003	54.110033
stepwiseqtl	2014	PAC	1	25.210026	NA	NA	bin_1@25.21cM_scaffold_32358_2578	8.81348321953414	4.86794519213237	1.08752623330099e-5	94.1539538409458	20.580017	9.120011	29.700028
stepwiseqtl	2014	PAC	1	76.170073	NA	NA	bin_1@76.17cM_scf11l	13.1967299086011	8.6348178880056	2.20236873182955e-8	94.1539538409458	74.00007	14.550007	88.550077
stepwiseqtl	all-years	PAC	1	16.140013	NA	NA	bin_1@16.14cM_scaffold_5_24496	7.40621339582585	2.0046665835491	3.3596194324947e-4	96.9796634183704	15.690011	2.550004	18.240015
stepwiseqtl	all-years	PAC	1	21.650018	NA	NA	bin_1@21.65cM_scaffold_426_4354	15.7873175319648	5.91927300704505	1.32566574384541e-8	96.9796634183704	20.580017	9.120011	29.700028
stepwiseqtl	2014	PAC	3	17.760012	NA	NA	bin_3@17.76cM_scaffold_37953_2229	10.8962966358548	6.51698108450977	5.75771455846308e-7	94.1539538409458	14.320009	7.170007	21.490016
stepwiseqtl	all-years	PAC	3	76.890053	NA	NA	bin_3@76.89cM_scaffold_22114_4204	9.03263373545381	2.59901494074792	4.7964102801723e-5	96.9796634183704	68.63005	8.260003	76.890053
stepwiseqtl	2011	PAC	4	17.250014	NA	NA	bin_4@17.25cM_scaffold_47054_2298	11.0323236266261	2.18571659176706	4.30208015278488e-6	98.0736345742928	15.600013	2.850003	18.450016
stepwiseqtl	2014	PAC	5	49.800025	NA	NA	bin_5@49.8cM_scaffold_32464_3623	6.62836380598835	3.37380364578006	2.3121477188659e-4	94.1539538409458	47.12002	9.020009	56.140029
stepwiseqtl	2011	PAC	6	40.360047	NA	NA	bin_6@40.36cM_scaffold_2233_7378	20.99189397709	6.22747815234572	2.2631674312378898e-11	98.0736345742928	38.120044	5.410007	43.530051
stepwiseqtl	all-years	PAC	6	90.090101	NA	NA	bin_6@90.09cM_scaffold_1140_9115	6.50350470604463	1.70235746815622	9.8182582397066e-4	96.9796634183704	80.730092	9.36000900000001	90.090101
stepwiseqtl	2011	PAC	7	49.58004	NA	NA	bin_7@49.58cM_scaffold_11351_6036	29.9555280210013	13.1721254636367	4.44089209850063e-16	98.0736345742928	47.540039	7.860012	55.400051
stepwiseqtl	2012	PAC	7	24.260023	NA	NA	bin_7@24.26cM_scaffold_281_9110	8.27387532575902	31.1296597097189	1.63845455758427e-7	59.3587411588831	19.780016	13.37001	33.150026
stepwiseqtl	2014	PAC	7	21.950019	NA	NA	bin_7@21.95cM_scaffold_8356_2918	13.7590786024727	9.20549617293658	9.8964492156739e-9	94.1539538409458	19.780016	4.480007	24.260023
stepwiseqtl	2014	PAC	7	57.550055	NA	NA	bin_7@57.55cM_scaffold_31844_2770	9.4771922390648	5.36802999385063	4.27251456258659e-6	94.1539538409458	52.200046	8.34001	60.540056
stepwiseqtl	all-years	PAC	7	25.820025	NA	NA	bin_7@25.82cM_SCF25221	26.0373175441333	15.0634220716053	4.5852210917018997e-14	96.9796634183704	24.330024	8.820002	33.150026
stepwiseqtl	all-years	PAC	7	54.49005	NA	NA	bin_7@54.49cM_scaffold_11311_2457	14.2315643327755	5.01267066349199	8.84085145091973e-8	96.9796634183704	52.200046	8.34001	60.540056
stepwiseqtl	all-years	PAC	7	81.68007	NA	NA	bin_7@81.68cM_scaffold_16126_2401	10.2068948135365	3.07136710294839	1.16630837214693e-5	96.9796634183704	75.670068	8.760006	84.430074
stepwiseqtl	2011	PAC	8	66.000067	NA	NA	bin_8@66cM_SCF17979	29.4147567945224	12.6212267149937	6.66133814775094e-16	98.0736345742928	65.410066	2.990002	68.400068
stepwiseqtl	all-years	PAC	8	49.720037	NA	NA	bin_8@49.72cM_scaffold_68225_894	4.7865601775916	1.17665150184558	0.00737604116514956	96.9796634183704	28.750025	36.660041	65.410066
stepwiseqtl	2011	PAC	9	12.780009	NA	NA	bin_9@12.78cM_scaffold_93293_94	20.8002993411283	6.12080377409811	2.8630653403638497e-11	98.0736345742928	6.820004	7.200006	14.02001
stepwiseqtl	2011	PAC	9	47.180026	NA	NA	bin_9@47.18cM_scaffold_25778_2786	18.0092000988181	4.71606076944099	8.762210956803071e-10	98.0736345742928	43.770024	11.520007	55.290031
stepwiseqtl	2011	PAC	9	85.400056	NA	NA	bin_9@85.4cM_scaffold_3471_6487	6.72100401023658	1.13112890435424	7.5873565814466e-4	98.0736345742928	80.040051	7.760009	87.80006
stepwiseqtl	2014	PAC	9	14.02001	NA	NA	bin_9@14.02cM_scaffold_15781_578	11.6824069648959	7.20336173105515	1.89093493974113e-7	94.1539538409458	4.550002	14.140009	18.690011
stepwiseqtl	all-years	PAC	9	87.010057	NA	NA	bin_9@87.01cM_scaffold_6314_8219	17.8917117055746	7.31051897023852	1.01175023914379e-9	96.9796634183704	85.400056	2.400004	87.80006
stepwiseqtl	2011	PAC	10	43.210045	NA	NA	bin_10@43.21cM_scaffold_4975_3252	11.2262736627317	2.24090152319383	3.40214876637379e-6	98.0736345742928	34.830033	9.600016	44.430049
stepwiseqtl	2011	PAC	11	20.180015	NA	NA	bin_11@20.18cM_scaffold_72495_1231	6.24494974143493	1.03270352610542	0.00133308767800577	98.0736345742928	11.74001	19.490013	31.230023
stepwiseqtl	2011	PAC	11	39.890039	NA	NA	bin_11@39.89cM_SCF21596	21.6184541221798	6.58630194202595	1.0487832824424e-11	98.0736345742928	38.700037	1.640003	40.34004
stepwiseqtl	2012	PAC	11	38.690036	NA	NA	bin_11@38.69cM_scaffold_75872_1322	6.51823447142212	22.9710728565275	5.62198926601365e-6	59.3587411588831	32.730024	14.890018	47.620042
stepwiseqtl	all-years	PAC	11	21.880016	NA	NA	bin_11@21.88cM_scaffold_1122_2182	13.1884195909444	4.45687223944435	3.14672665036042e-7	96.9796634183704	16.420014	7.440003	23.860017
stepwiseqtl	2014	PAC	12	5.400001	NA	NA	bin_12@5.4cM_ct174735	9.768326182948	5.59469253586373	2.83406388090768e-6	94.1539538409458	2.84	15.050006	17.890006
stepwiseqtl	2011	PFR	1	35.960038	NA	NA	bin_1@35.96cM_scaffold_2850_11183	5.67738035308991	1.67603571584975	0.00260238651109124	96.4886404726128	29.700028	7.760012	37.46004
stepwiseqtl	2011	PFR	1	69.310067	NA	NA	bin_1@69.31cM_scaffold_2119_6852	9.66054565756811	3.30966790740347	2.25355787175641e-5	96.4886404726128	67.820065	6.18000499999999	74.00007
stepwiseqtl	2014	PFR	1	62.750057	NA	NA	bin_1@62.75cM_scaffold_25405_879	9.36898556474768	34.7884262901744	1.78671899497829e-8	61.518023861161	58.280056	5.970004	64.25006
stepwiseqtl	all-years	PFR	2	51.49005	NA	NA	bin_2@51.49cM_scaffold_59431_989	48.4763139979645	1.19055775161624	4.7893553847933e-5	99.9558943290619	50.250049	2.720004	52.970053
stepwiseqtl	all-years	PFR	2	51.49005	9	77.74005	NA	42.3964201944656	0.768835680069841	1.1405155848409e-4	99.9558943290619	54.110033	NA	57.230035
stepwiseqtl	2011	PFR	3	8.820006	NA	NA	bin_3@8.82cM_scaffold_69755_831	15.3327931085145	6.56191374237159	2.30879032558917e-8	96.4886404726128	4.56	9.760009	14.320009
stepwiseqtl	2011	PFR	3	34.780029	NA	NA	bin_3@34.78cM_scaffold_2087_7048	9.53014288149519	3.24880360361804	2.63670856134324e-5	96.4886404726128	33.360027	2.580004	35.940031
stepwiseqtl	2011	PFR	4	80.730061	NA	NA	bin_4@80.73cM_scaffold_12481_3093	22.0039050839575	12.4220341485566	6.53310738840673e-12	96.4886404726128	71.240056	10.490006	81.730062
stepwiseqtl	all-years	PFR	4	46.740044	NA	NA	bin_4@46.74cM_scaffold_83153_778	49.2368929291047	1.2568198419321	6.20523823879893e-7	99.9558943290619	45.880042	4.260006	50.140048
stepwiseqtl	all-years	PFR	5	61.820036	NA	NA	bin_5@61.82cM_scaffold_45078_744	52.8805444006203	1.62705476917642	2.01688695522506e-7	99.9558943290619	61.250035	1.30000200000001	62.550037
stepwiseqtl	2011	PFR	6	0.900002	NA	NA	bin_6@0.9cM_scaffold_57090_1776	15.0269029084291	6.35233388776064	3.35315921695667e-8	96.4886404726128	0	2.780005	2.780005
stepwiseqtl	2011	PFR	6	75.660087	NA	NA	bin_6@75.66cM_scaffold_7268_8243	16.9892118269301	7.7766131780932	3.05214209461724e-9	96.4886404726128	70.660084	8.580004	79.240088
stepwiseqtl	2012	PFR	6	55.340073	NA	NA	bin_6@55.34cM_scaffold_11512_6263	7.50120549691077	9.08499630958379	1.54947643948855e-5	86.5331886102536	49.500068	16.30001	65.800078
stepwiseqtl	all-years	PFR	6	79.240088	NA	NA	bin_6@79.24cM_scaffold_78684_455	41.6109744532268	0.726111281819627	6.49862221013819e-6	99.9558943290619	74.470086	5.660003	80.130089
stepwiseqtl	all-years	PFR	7	33.240027	NA	NA	bin_7@33.24cM_scaffold_907_14846	58.2487045656517	2.37281131239797	2.50734273476994e-6	99.9558943290619	33.150026	2.040002	35.190028
stepwiseqtl	all-years	PFR	7	81.600069	NA	NA	bin_7@81.6cM_scaffold_45109_953	64.9823792174325	3.79532603473376	3.21240054113048e-7	99.9558943290619	75.670068	8.760006	84.430074
stepwiseqtl	all-years	PFR	7	81.600069	9	77.74005	NA	56.7947963926003	2.14295831647817	1.46756183339036e-6	99.9558943290619	54.110033	NA	57.230035
stepwiseqtl	all-years	PFR	7	33.240027	10	43.960048	NA	51.3199075892563	1.45707157491063	7.76880210229258e-6	99.9558943290619	54.110033	NA	57.230035
stepwiseqtl	2011	PFR	8	21.760018	NA	NA	bin_8@21.76cM_scaffold_105870_310	11.7771963490713	4.37784833811105	1.74559552801323e-6	96.4886404726128	13.890014	10.010006	23.90002
stepwiseqtl	2011	PFR	9	75.260048	NA	NA	bin_9@75.26cM_scaffold_17741_2859	16.8473462865879	7.66707939862992	3.63027408134542e-9	96.4886404726128	73.180046	3.960003	77.140049
stepwiseqtl	2012	PFR	9	64.230041	NA	NA	bin_9@64.23cM_scaffold_37146_830	10.1889710396525	13.6609006565032	2.03729286774035e-7	86.5331886102536	58.280036	7.440006	65.720042
stepwiseqtl	all-years	PFR	9	77.74005	NA	NA	bin_9@77.74cM_scaffold_21405_3373	75.4145102525544	7.82044370674632	1.04218693675051e-7	99.9558943290619	75.260048	5.630004	80.890052
stepwiseqtl	2011	PFR	10	41.590043	NA	NA	bin_10@41.59cM_scaffold_188333_62	19.4826136642697	9.88682195697501	1.44117162648172e-10	96.4886404726128	39.030042	4.180003	43.210045
stepwiseqtl	2012	PFR	10	0	NA	NA	bin_10@0cM_scaffold_83189_881	6.88162449886713	8.14476291735785	4.1778538464099e-5	86.5331886102536	0	2.960003	2.960003
stepwiseqtl	2012	PFR	10	9.600009	NA	NA	bin_10@9.6cM_scaffold_54205_186	5.72790381091671	6.49716193653663	2.6238408017698e-4	86.5331886102536	4.800006	10.160006	14.960012
stepwiseqtl	2014	PFR	10	66.900071	NA	NA	bin_10@66.9cM_scaffold_7594_831	4.46523214405966	13.8235864601962	3.365536347426e-4	61.518023861161	9.550008	61.250065	70.800073
stepwiseqtl	all-years	PFR	10	43.960048	NA	NA	bin_10@43.96cM_scaffold_8981_2635	69.4437593127057	5.17315423313904	8.1840434429381e-8	99.9558943290619	43.790047	0.640001999999996	44.430049
stepwiseqtl	2012	PFR	11	27.29002	NA	NA	bin_11@27.29cM_scaffold_19953_2715	11.8759756806792	16.9961075160442	1.32163129329399e-8	86.5331886102536	21.880016	9.350007	31.230023
stepwiseqtl	2012	PFR	11	59.470055	NA	NA	bin_11@59.47cM_scaffold_7424_3241	7.89915994315788	9.71036878110685	8.18149069126139e-6	86.5331886102536	50.210044	15.750012	65.960056
stepwiseqtl	all-years	PFR	11	24.540019	NA	NA	bin_11@24.54cM_scaffold_113473_247	52.2587503632269	1.55713690946041	2.44341189170605e-7	99.9558943290619	21.880016	5.410004	27.29002
stepwiseqtl	all-years	PFR	12	54.960034	NA	NA	bin_12@54.96cM_scaffold_2841_5173	60.0399428864825	2.68947272868888	2.21221108098746e-8	99.9558943290619	54.110033	3.120002	57.230035
stepwiseqtl	2012	URB	1	20.580017	NA	NA	bin_1@20.58cM_scaffold_42029_793	13.781856175367	3.45345078396961	1.52868851688304e-7	97.8124542786393	18.410016	3.240002	21.650018
stepwiseqtl	2014	URB	1	35.960038	NA	NA	bin_1@35.96cM_scaffold_2850_11183	8.51959450484204	4.18295785654699	3.82458381807949e-5	94.745298676141	33.470037	11.140009	44.610046
stepwiseqtl	2012	URB	3	34.780029	NA	NA	bin_3@34.78cM_scaffold_2087_7048	15.0403985174757	3.96315022734757	3.29841530755104e-8	97.8124542786393	33.360027	3.770007	37.130034
stepwiseqtl	2014	URB	3	39.510036	NA	NA	bin_3@39.51cM_scaffold_10536_5015	9.62552875207171	4.92833404795883	9.03795048212697e-6	94.745298676141	37.130034	3.350003	40.480037
stepwiseqtl	2014	URB	3	62.750048	NA	NA	bin_3@62.75cM_scaffold_13482_2452	19.9149171610612	15.400202399939	1.1304290836733299e-11	94.745298676141	56.180046	12.450004	68.63005
stepwiseqtl	all-years	URB	3	36.490033	NA	NA	bin_3@36.49cM_scaffold_3243_9538	9.17298936951185	21.7798005048144	6.67979453972123e-8	75.2091123510401	22.980017	29.960026	52.940043
stepwiseqtl	2012	URB	4	46.850045	NA	NA	bin_4@46.85cM_scaffold_4752_1024	20.704429217416	6.89065544321045	3.22049054091167e-11	97.8124542786393	45.880042	11.020007	56.900049
stepwiseqtl	2012	URB	5	46.680019	NA	NA	bin_5@46.68cM_scaffold_431_10615	8.37146023477508	1.7015754481143	1.0602454731956e-4	97.8124542786393	44.740017	2.970004	47.710021
stepwiseqtl	2012	URB	5	68.53004	NA	NA	bin_5@68.53cM_scaffold_38137_966	15.8253989798812	4.30413435028444	1.26543447942495e-8	97.8124542786393	63.170038	7.480004	70.650042
stepwiseqtl	2014	URB	5	31.090008	NA	NA	bin_5@31.09cM_scaffold_20582_2639	24.8748258339762	23.7908851732488	1.53210777398272e-14	94.745298676141	25.480007	11.570002	37.050009
stepwiseqtl	all-years	URB	5	70.650042	NA	NA	bin_5@70.65cM_scaffold_27917_2987	4.71963393531827	9.49983773415282	3.2335221709023e-4	75.2091123510401	63.170038	14.730011	77.900049
stepwiseqtl	2012	URB	6	34.160038	NA	NA	bin_6@34.16cM_scaffold_9674_5717	10.877345067891	2.43258226566104	5.18899677992568e-6	97.8124542786393	32.700036	16.800032	49.500068
stepwiseqtl	2014	URB	6	48.300066	NA	NA	bin_6@48.3cM_scaffold_17555_1732	8.94177942114584	4.46083600045297	2.20665835968248e-5	94.745298676141	44.390054	14.270021	58.660075
stepwiseqtl	2012	URB	7	38.26003	NA	NA	bin_7@38.26cM_scaffold_48675_2016	5.0838877782996	0.914977087567507	0.00521616412345471	97.8124542786393	25.820025	19.560012	45.380037
stepwiseqtl	2014	URB	9	89.290063	NA	NA	bin_9@89.29cM_scaffold_194_6347	15.9885654476988	10.5148249202591	2.07062567092464e-9	94.745298676141	87.940061	1.92000299999999	89.860064
stepwiseqtl	2012	URB	10	41.590043	NA	NA	bin_10@41.59cM_scaffold_188333_62	21.3824968401043	7.32377062693878	1.4011902749189198e-11	97.8124542786393	35.900035	7.31001	43.210045
stepwiseqtl	2014	URB	10	2.990004	NA	NA	bin_10@2.99cM_scaffold_7448_397	10.4317895414759	5.50858116105852	3.14614039953476e-6	94.745298676141	1.280002	7.720005	9.000007
stepwiseqtl	all-years	URB	10	41.870044	NA	NA	bin_10@41.87cM_scaffold_43599_778	11.3698880975041	29.3707418330101	9.6791041848121e-10	75.2091123510401	36.020036	7.940012	43.960048
stepwiseqtl	2012	URB	12	25.540012	NA	NA	bin_12@25.54cM_scaffold_3286_6991	8.49079310802648	1.73360602484597	9.18983435267418e-5	97.8124542786393	12.210005	19.330008	31.540013
stepwiseqtl	2012	URB	12	61.560038	NA	NA	bin_12@61.56cM_scaffold_7685_6025	5.32639297584872	0.967124339152505	0.00392830997970695	97.8124542786393	31.540013	31.520028	63.060041
stepwiseqtl	2014	URB	12	20.86001	NA	NA	bin_12@20.86cM_scaffold_4159_1110	6.45360586682121	2.93358437138646	5.547533835144e-4	94.745298676141	2.84	22.700012	25.540012
stepwiseqtl	2014	URB	12	42.91002	NA	NA	bin_12@42.91cM_scaffold_15718_3534	13.3898272586555	7.93528581064018	6.42866835320888e-8	94.745298676141	38.110015	5.400007	43.510022
stepwiseqtl	2012	USL	1	66.530063	NA	NA	bin_1@66.53cM_scaffold_56373_2256	8.64229009938763	9.43203769097427	1.04456423655197e-6	88.3734757617924	63.890059	4.860007	68.750066
stepwiseqtl	2014	USL	1	92.360081	NA	NA	bin_1@92.36cM_scaffold_74837_389	21.3789465445865	7.33896316567358	1.4072965015543598e-11	97.8072215640857	90.510079	4.42000399999999	94.930083
stepwiseqtl	2012	USL	2	72.550077	NA	NA	bin_2@72.55cM_scaffold_116525_279	7.41997062626774	7.73508994878684	8.44490959783784e-6	88.3734757617924	70.540076	11.860007	82.400083
stepwiseqtl	2014	USL	2	47.790045	NA	NA	bin_2@47.79cM_ct89348	16.9677142380522	4.84594147964611	3.1334399519522503e-9	97.8072215640857	42.110042	7.180004	49.290046
stepwiseqtl	2014	USL	2	54.750057	NA	NA	bin_2@54.75cM_SCF3595	11.1635587929393	2.53041043639972	3.67043360260944e-6	97.8072215640857	54.150055	2.100003	56.250058
stepwiseqtl	2012	USL	3	22.980017	NA	NA	bin_3@22.98cM_scaffold_6379_4467	15.8556367475057	22.9477036968215	4.05409039672122e-12	88.3734757617924	21.490016	13.260012	34.750028
stepwiseqtl	2014	USL	3	41.080038	NA	NA	bin_3@41.08cM_scaffold_27872_1456	13.9523909224117	3.52838076494177	1.24209479368531e-7	97.8072215640857	39.510036	14.720008	54.230044
stepwiseqtl	2014	USL	6	49.500068	NA	NA	bin_6@49.5cM_scaffold_17555_4850	20.8913859367068	7.02482908928094	2.5602853170880696e-11	97.8072215640857	45.960059	3.83001	49.790069
stepwiseqtl	2014	USL	6	69.160083	NA	NA	bin_6@69.16cM_scaffold_41120_329	11.6752039933784	2.69946775395881	1.97527228062988e-6	97.8072215640857	66.770081	3.89000299999999	70.660084
stepwiseqtl	2014	USL	7	40.760031	NA	NA	bin_7@40.76cM_scaffold_109158_282	11.2798775633793	2.56832388196497	3.18840633417583e-6	97.8072215640857	38.26003	3.570003	41.830033
stepwiseqtl	2014	USL	7	42.260034	NA	NA	bin_7@42.26cM_scaffold_3253_2909	13.8683023081936	3.49540934426565	1.3759955641568e-7	97.8072215640857	41.400032	1.010003	42.410035
stepwiseqtl	2012	USL	9	87.80006	NA	NA	bin_9@87.8cM_scaffold_70962_1187	15.9841005011821	23.2543394282319	3.2436275887448598e-12	88.3734757617924	85.400056	4.46000799999999	89.860064
stepwiseqtl	2012	USL	10	9.000007	NA	NA	bin_10@9cM_scaffold_1746_942	5.79678235472466	5.69109476004166	1.3298086648017e-4	88.3734757617924	0	20.920017	20.920017
stepwiseqtl	2014	USL	11	5.090002	NA	NA	bin_11@5.09cM_scaffold_138284_80	18.6125007993217	5.68841143357241	4.18572176918985e-10	97.8072215640857	1.19	4.840003	6.030003
stepwiseqtl	2014	USL	12	54.110033	NA	NA	bin_12@54.11cM_scaffold_47570_2090	30.1581700974763	15.2348637688856	2.2204460492503099e-16	97.8072215640857	50.47003	4.490004	54.960034
stepwiseqtl	2011	SFY	1	74.280071	NA	NA	bin_1@74.28cM_scaffold_59364_401	14.90236432851	5.53944939935769	3.90316952092462e-8	96.8969066564306	74.00007	14.550007	88.550077
stepwiseqtl	all-years	SFY	1	62.750057	NA	NA	bin_1@62.75cM_scaffold_25405_879	6.49754676182018	1.71247351121323	9.8877682670273e-4	96.9582605201686	58.000054	6.25000600000001	64.25006
stepwiseqtl	all-years	SFY	2	78.400082	NA	NA	bin_2@78.4cM_scaffold_3671_8042	6.88894795007691	1.84210979152499	6.2162431680012e-4	96.9582605201686	75.00008	7.400003	82.400083
stepwiseqtl	2011	SFY	3	69.870051	NA	NA	bin_3@69.87cM_scaffold_41493_2983	7.5387228355306	2.10683010711125	2.8687272618266e-4	96.8969066564306	68.63005	8.260003	76.890053
stepwiseqtl	2011	SFY	4	41.390038	NA	NA	bin_4@41.39cM_scaffold_69505_1274	23.3189266534456	12.3097300637219	1.2985168496015799e-12	96.8969066564306	40.250037	3.610004	43.860041
stepwiseqtl	2011	SFY	5	60.970034	NA	NA	bin_5@60.97cM_scaffold_1210_954	17.1567898041575	6.98799060080371	2.4865675074536902e-9	96.8969066564306	58.410033	2.840002	61.250035
stepwiseqtl	2011	SFY	5	89.53006	NA	NA	bin_5@89.53cM_scaffold_7930_7939	9.72485862275474	2.9515578265527	2.08556890773925e-5	96.8969066564306	82.660056	9.820009	92.480065
stepwiseqtl	2011	SFY	6	38.120044	NA	NA	bin_6@38.12cM_scaffold_1960_8739	6.19869919511608	1.64840559496089	0.00140795341599154	96.8969066564306	34.290039	9.520013	43.810052
stepwiseqtl	2011	SFY	6	80.730092	NA	NA	bin_6@80.73cM_scaffold_10468_838	19.5350594467127	8.78003923719787	1.35143118917824e-10	96.8969066564306	79.240088	3.460005	82.700093
stepwiseqtl	2012	SFY	6	38.120044	NA	NA	bin_6@38.12cM_scaffold_1960_8739	7.16191802152505	23.2813393233498	1.5424000955333e-6	63.3952692964212	28.170032	12.190015	40.360047
stepwiseqtl	2011	SFY	8	50.62004	NA	NA	bin_8@50.62cM_scaffold_31968_1678	9.21428893035663	2.74276437088389	3.8556328246675e-5	96.8969066564306	32.640027	20.50002	53.140047
stepwiseqtl	2011	SFY	9	80.890052	NA	NA	bin_9@80.89cM_scaffold_32504_717	6.96062590621626	1.90387352333931	5.7088920281422e-4	96.8969066564306	65.720042	21.290015	87.010057
stepwiseqtl	all-years	SFY	9	14.02001	NA	NA	bin_9@14.02cM_scaffold_15781_578	7.78163124023946	2.15115519859924	2.1468179151018e-4	96.9582605201686	6.820004	11.870007	18.690011
stepwiseqtl	all-years	SFY	10	4.800006	NA	NA	bin_10@4.8cM_scaffold_21682_3511	16.7804531589585	6.59724018826194	3.93964660894142e-9	96.9582605201686	1.280002	7.720005	9.000007
stepwiseqtl	all-years	SFY	10	36.020036	NA	NA	bin_10@36.02cM_scaffold_18203_3098	20.9706197174187	9.81440258706999	2.32304175895592e-11	96.9582605201686	35.420034	6.170009	41.590043
stepwiseqtl	all-years	SFY	10	62.450067	NA	NA	bin_10@62.45cM_scaffold_21402_3106	32.0831545616178	24.5531158143533	0	96.9582605201686	61.460066	2.980002	64.440068
stepwiseqtl	2011	SFY	11	20.180015	NA	NA	bin_11@20.18cM_scaffold_72495_1231	21.0861705896081	10.1169466125681	2.01588745696313e-11	96.8969066564306	11.74001	12.120007	23.860017
stepwiseqtl	2012	SFY	11	36.880029	NA	NA	bin_11@36.88cM_scaffold_14991_5981	11.0213305412708	41.4738944902932	6.24044815822344e-10	63.3952692964212	34.370025	4.320011	38.690036
stepwiseqtl	all-years	SFY	11	27.29002	NA	NA	bin_11@27.29cM_scaffold_19953_2715	21.465450446543	10.2591819947299	1.2655210213097199e-11	96.9582605201686	21.880016	9.350007	31.230023
stepwiseqtl	all-years	SFY	11	59.470055	NA	NA	bin_11@59.47cM_scaffold_7424_3241	12.4775822264667	4.12938325803728	7.46353819414125e-7	96.9582605201686	59.460054	10.370005	69.830059
stepwiseqtl	all-years	SFY	12	25.540012	NA	NA	bin_12@25.54cM_scaffold_3286_6991	16.6839857850678	6.53353960837754	4.43274794648119e-9	96.9582605201686	22.550011	8.990002	31.540013
stepwiseqtl	all-years	SFY	12	46.970026	NA	NA	bin_12@46.97cM_scaffold_6159_7441	21.8550115566779	10.620139041351	7.84394771358166e-12	96.9582605201686	44.600024	4.160003	48.760027
stepwiseqtl	2011	TA	1	31.680033	NA	NA	bin_1@31.68cM_scaffold_2207_9299	22.1431921707654	8.39148171398433	5.5058180237210795e-12	97.6568759048639	25.380027	8.09001	33.470037
stepwiseqtl	2011	TA	1	74.280071	NA	NA	bin_1@74.28cM_scaffold_59364_401	14.5789897305822	4.03934930287375	5.78945410500964e-8	97.6568759048639	74.00007	14.550007	88.550077
stepwiseqtl	2012	TA	1	77.400074	NA	NA	bin_1@77.4cM_scaffold_1399_7325	27.4123470628611	11.8073226273649	8.437694987151191e-15	97.884297552348	74.00007	14.550007	88.550077
stepwiseqtl	2014	TA	1	7.510004	NA	NA	bin_1@7.51cM_scaffold_76161_1307	9.16093827790694	1.83941347037005	4.11103368325172e-5	97.9025717792592	2.110003	9.010005	11.120008
stepwiseqtl	2011	TA	2	2.380004	NA	NA	bin_2@2.38cM_scaffold_9857_1606	9.63770864322708	2.20139659883321	2.31640015809775e-5	97.6568759048639	0	8.030008	8.030008
stepwiseqtl	2012	TA	2	39.72004	NA	NA	bin_2@39.72cM_scaffold_69654_1568	23.8168929396053	8.75873042009721	7.04103442217274e-13	97.884297552348	39.130039	4.17000400000001	43.300043
stepwiseqtl	2014	TA	2	12.870011	NA	NA	bin_2@12.87cM_scaffold_20344_4796	7.41723378115555	1.39475539736077	3.3157889414225e-4	97.9025717792592	8.030008	9.65001	17.680018
stepwiseqtl	all-years	TA	2	72.550077	NA	NA	bin_2@72.55cM_scaffold_116525_279	16.23201964808	9.47075571800688	1.4998799979792902e-9	95.3838848544404	70.540076	7.860006	78.400082
stepwiseqtl	2011	TA	3	21.490016	NA	NA	bin_3@21.49cM_scaffold_19700_1833	32.2603568429154	19.1743365192497	0	97.6568759048639	20.750015	3.800003	24.550018
stepwiseqtl	2014	TA	3	21.490016	NA	NA	bin_3@21.49cM_scaffold_19700_1833	7.15444499331088	1.33224410651738	4.5339460306825e-4	97.9025717792592	11.200008	13.35001	24.550018
stepwiseqtl	2014	TA	3	71.360052	NA	NA	bin_3@71.36cM_scaffold_52426_2305	12.4166918551324	2.82675977605074	8.03615629152432e-7	97.9025717792592	68.63005	8.260003	76.890053
stepwiseqtl	all-years	TA	3	17.200011	NA	NA	bin_3@17.2cM_SCF98686	9.19595978218641	4.06914628774356	1.58393617453179e-5	95.3838848544404	4.56	15.000014	19.560014
stepwiseqtl	2011	TA	5	60.970034	NA	NA	bin_5@60.97cM_scaffold_1210_954	9.44314013201	2.14102526772288	2.92779842274715e-5	97.6568759048639	50.920028	17.610012	68.53004
stepwiseqtl	all-years	TA	5	23.690005	NA	NA	bin_5@23.69cM_scaffold_33601_2175	10.1173304160039	4.63696868113055	4.74963780172644e-6	95.3838848544404	9.77	15.420006	25.190006
stepwiseqtl	2011	TA	6	24.590025	NA	NA	bin_6@24.59cM_scaffold_1462_6406	25.5366946552531	11.2114127593563	8.4821039081362e-14	97.6568759048639	21.610024	4.610003	26.220027
stepwiseqtl	2011	TA	6	44.390054	NA	NA	bin_6@44.39cM_scaffold_106588_724	9.95454881309309	2.30145112609436	1.5812590424491e-5	97.6568759048639	43.530051	11.810022	55.340073
stepwiseqtl	2011	TA	6	79.240088	NA	NA	bin_6@79.24cM_scaffold_78684_455	12.0142945796801	3.00782659802671	1.30947112153557e-6	97.6568759048639	75.660087	4.47000199999999	80.130089
stepwiseqtl	2012	TA	6	4.470008	NA	NA	bin_6@4.47cM_scaffold_32325_2313	10.1100591200015	2.12314120388424	1.31085102442752e-5	97.884297552348	0	5.170009	5.170009
stepwiseqtl	2012	TA	6	66.36008	NA	NA	bin_6@66.36cM_scaffold_15732_3879	19.2597034659426	5.83437043085213	1.89398940975138e-10	97.884297552348	60.800077	8.360006	69.160083
stepwiseqtl	2014	TA	6	31.850034	NA	NA	bin_6@31.85cM_scaffold_1439_3617	25.4803809498324	9.98893088381733	9.10382880192628e-14	97.9025717792592	28.170032	5.340005	33.510037
stepwiseqtl	all-years	TA	6	43.810052	NA	NA	bin_6@43.81cM_scaffold_54808_1823	14.9856172084679	8.31418155567717	7.80886155737903e-9	95.3838848544404	43.530051	2.070004	45.600055
stepwiseqtl	2011	TA	8	20.010016	NA	NA	bin_8@20.01cM_scaffold_32841_3152	7.66696956179754	1.62568357263109	2.4617490154721e-4	97.6568759048639	13.890014	10.010006	23.90002
stepwiseqtl	2012	TA	8	72.970072	NA	NA	bin_8@72.97cM_scaffold_37461_3262	12.6916893019903	2.94616753184883	5.75474351838245e-7	97.884297552348	68.400068	11.820005	80.220073
stepwiseqtl	2014	TA	8	41.690033	NA	NA	bin_8@41.69cM_scaffold_112042_455	18.0181732854576	5.13931271917416	8.666487527619891e-10	97.9025717792592	39.74003	7.23000500000001	46.970035
stepwiseqtl	2012	TA	9	50.800029	NA	NA	bin_9@50.8cM_scaffold_2787_7427	13.6942883483464	3.3072939420292	1.70061806636923e-7	97.884297552348	44.630025	10.660006	55.290031
stepwiseqtl	2014	TA	9	56.790033	NA	NA	bin_9@56.79cM_309124_K70	13.1326287103844	3.07513579946395	3.36757835173174e-7	97.9025717792592	52.54003	5.740006	58.280036
stepwiseqtl	2014	TA	9	87.940061	NA	NA	bin_9@87.94cM_scaffold_3698_12740	16.7022887207153	4.51350682038165	4.33467195470882e-9	97.9025717792592	87.340059	2.520005	89.860064
stepwiseqtl	all-years	TA	9	89.860064	NA	NA	bin_9@89.86cM_scaffold_122452_559	5.52036640021977	2.1301544128679	0.00183404155454214	95.3838848544404	85.400056	4.46000799999999	89.860064
stepwiseqtl	2012	TA	10	70.800073	NA	NA	bin_10@70.8cM_scaffold_7286_3907	5.1373546760386	0.895975017901264	0.00490039865918535	97.884297552348	64.86007	14.900013	79.760083
stepwiseqtl	all-years	TA	10	44.430049	NA	NA	bin_10@44.43cM_scaffold_46144_2710	8.44653736585547	3.63308949078534	4.20602954904759e-5	95.3838848544404	36.020036	9.7300160000000009	45.750052
stepwiseqtl	all-years	TA	10	66.900071	NA	NA	bin_10@66.9cM_scaffold_7594_831	10.8992180947014	5.14785465072659	1.70441684144151e-6	95.3838848544404	64.86007	14.900013	79.760083
stepwiseqtl	2011	TA	11	21.880016	NA	NA	bin_11@21.88cM_scaffold_1122_2182	33.5767346759991	21.2120260788921	0	97.6568759048639	16.420014	7.440003	23.860017
stepwiseqtl	2012	TA	11	16.420014	NA	NA	bin_11@16.42cM_scaffold_170652_55	9.81688010006799	2.03857775049457	1.86668728734407e-5	97.884297552348	11.74001	8.440005	20.180015
stepwiseqtl	2012	TA	11	37.200031	NA	NA	bin_11@37.2cM_scaffold_95332_586	18.5902455873454	5.4768411185667	4.30139479590252e-10	97.884297552348	35.390027	3.300009	38.690036
stepwiseqtl	2014	TA	11	38.070035	NA	NA	bin_11@38.07cM_scaffold_7181_4242	39.9646229156234	30.6110941845282	0	97.9025717792592	37.360034	1.330002	38.690036
stepwiseqtl	all-years	TA	11	7.470005	NA	NA	bin_11@7.47cM_scaffold_2033_8836	11.700142712911	5.70043812079565	5.95228333510889e-7	95.3838848544404	6.870004	1.430002	8.300006
stepwiseqtl	all-years	TA	11	16.420014	NA	NA	bin_11@16.42cM_scaffold_170652_55	24.5244519845974	20.2925140199861	2.44249065417534e-14	95.3838848544404	15.290013	4.890002	20.180015
stepwiseqtl	2012	TA	12	54.960034	NA	NA	bin_12@54.96cM_scaffold_2841_5173	16.9783687316145	4.68058228596152	3.09288061828283e-9	97.884297552348	54.110033	3.120002	57.230035
stepwiseqtl	2014	TA	12	64.380042	NA	NA	bin_12@64.38cM_scaffold_10203_5708	13.6022595354167	3.24482789830762	1.90214978434966e-7	97.9025717792592	62.16004	9.92000599999999	72.080046
stepwiseqtl	2011	Tacy	1	10.570007	NA	NA	bin_1@10.57cM_scaffold_32919_317	11.4612200524652	1.93007258108662	2.55983382624336e-6	98.389589784835	7.510004	6.600005	14.110009
stepwiseqtl	2011	Tacy	1	18.410016	NA	NA	bin_1@18.41cM_scaffold_144559_324	16.5998925196675	3.42988177529793	4.9126345214034506e-9	98.389589784835	16.890014	3.690003	20.580017
stepwiseqtl	2011	Tacy	1	67.820065	NA	NA	bin_1@67.82cM_scaffold_1308_10338	6.82667314271397	0.964237446126006	6.6932681263431e-4	98.389589784835	66.530063	7.470007	74.00007
stepwiseqtl	2014	Tacy	1	24.280024	NA	NA	bin_1@24.28cM_scaffold_24552_1898	11.183663277726	1.8729964525905	3.5822072315117e-6	98.381095559933	21.920019	7.780009	29.700028
stepwiseqtl	2014	Tacy	1	66.530063	NA	NA	bin_1@66.53cM_scaffold_56373_2256	10.9419405530544	1.81545941933163	4.79908006800756e-6	98.381095559933	63.890059	10.110011	74.00007
stepwiseqtl	2011	Tacy	3	35.34003	NA	NA	bin_3@35.34cM_scaffold_89673_809	9.4052690706382	1.46349744586392	3.06431093758386e-5	98.389589784835	34.780029	10.730012	45.510041
stepwiseqtl	2011	Tacy	3	47.000042	NA	NA	bin_3@47cM_scaffold_200430_94	19.0115895555701	4.3386265474583	2.5670177095094004e-10	98.389589784835	45.510041	7.430002	52.940043
stepwiseqtl	2012	Tacy	3	56.180046	NA	NA	bin_3@56.18cM_scf5304	13.6943891438731	60.9867379960258	6.71018796083445e-13	60.9867379960258	42.860039	18.100008	60.960047
stepwiseqtl	2014	Tacy	3	36.490033	NA	NA	bin_3@36.49cM_scaffold_3243_9538	38.6869957485023	21.5047732948612	0	98.381095559933	36.190032	2.760003	38.950035
stepwiseqtl	all-years	Tacy	3	36.490033	NA	NA	bin_3@36.49cM_scaffold_3243_9538	20.6790706520509	9.09507936365924	4.09217104646586e-12	97.1059857944285	35.34003	3.610005	38.950035
stepwiseqtl	all-years	Tacy	3	60.960047	NA	NA	bin_3@60.96cM_scaffold_26817_3858	13.1293848919392	4.24145597658394	9.06384529653081e-8	97.1059857944285	56.180046	13.690005	69.870051
stepwiseqtl	2011	Tacy	4	79.240059	NA	NA	bin_4@79.24cM_scaffold_54067_2072	28.3011657288162	9.65501098215196	2.88657986402541e-15	98.389589784835	71.240056	10.490006	81.730062
stepwiseqtl	2014	Tacy	4	7.160008	NA	NA	bin_4@7.16cM_scaffold_8435_1079	20.572937014278	5.03901808211457	3.78435061065829e-11	98.381095559933	0	10.230009	10.230009
stepwiseqtl	2011	Tacy	5	47.720022	NA	NA	bin_5@47.72cM_scaffold_59748_765	19.8253056544828	4.68083604877953	9.467759909398409e-11	98.389589784835	47.12002	1.190003	48.310023
stepwiseqtl	2014	Tacy	5	47.12002	NA	NA	bin_5@47.12cM_scaffold_19438_3420	17.5732315804666	3.79855029374214	1.49398693416458e-9	98.381095559933	45.840018	5.08001	50.920028
stepwiseqtl	all-years	Tacy	5	31.090008	NA	NA	bin_5@31.09cM_scaffold_20582_2639	9.96753483230815	2.84766615656029	5.77845656346554e-6	97.1059857944285	25.480007	11.570002	37.050009
stepwiseqtl	all-years	Tacy	5	47.720022	NA	NA	bin_5@47.72cM_scaffold_59748_765	14.0879590221177	4.72742077184382	2.55783899616446e-8	97.1059857944285	47.710021	8.430008	56.140029
stepwiseqtl	2011	Tacy	6	49.790069	NA	NA	bin_6@49.79cM_SCF9909	19.4175830595868	4.50697545984872	1.56075818935619e-10	98.389589784835	48.900067	6.600007	55.500074
stepwiseqtl	2014	Tacy	6	0.900002	NA	NA	bin_6@0.9cM_scaffold_57090_1776	14.7102548621456	2.83082187024974	4.93339403773163e-8	98.381095559933	0	2.190003	2.190003
stepwiseqtl	2014	Tacy	6	38.120044	NA	NA	bin_6@38.12cM_scaffold_1960_8739	32.5123210156981	13.5075888623713	0	98.381095559933	37.840043	0.930002000000002	38.770045
stepwiseqtl	all-years	Tacy	6	38.770045	NA	NA	bin_6@38.77cM_scaffold_63438_577	21.8265434927797	10.0789515081914	8.889555758173629e-13	97.1059857944285	37.840043	2.520004	40.360047
stepwiseqtl	2011	Tacy	7	86.220078	NA	NA	bin_7@86.22cM_scaffold_58406_183	8.11730925050195	1.20307252689405	1.4372789439898e-4	98.389589784835	84.070073	12.960014	97.030087
stepwiseqtl	2014	Tacy	7	10.800002	NA	NA	bin_7@10.8cM_scaffold_86641_502	7.96841284280202	1.18062013434262	1.7174080981785e-4	98.381095559933	0.59	11.700004	12.290004
stepwiseqtl	all-years	Tacy	7	46.010038	NA	NA	bin_7@46.01cM_scaffold_101118_92	8.11126126573287	2.15989994642987	6.50395583221552e-5	97.1059857944285	43.750036	3.790003	47.540039
stepwiseqtl	all-years	Tacy	7	47.540039	NA	NA	bin_7@47.54cM_scaffold_16392_3223	12.3895889294194	3.88769453844279	2.40268498652441e-7	97.1059857944285	46.010038	3.570002	49.58004
stepwiseqtl	2014	Tacy	8	28.150024	NA	NA	bin_8@28.15cM_scaffold_5800_2079	19.4516665037711	4.54517142893329	1.49689372008766e-10	98.381095559933	25.190022	6.860004	32.050026
stepwiseqtl	2014	Tacy	8	60.620056	NA	NA	bin_8@60.62cM_scaffold_201671_76	13.233472462352	2.40131947663757	2.97898187229251e-7	98.381095559933	54.950051	7.470007	62.420058
stepwiseqtl	all-years	Tacy	8	26.970023	NA	NA	bin_8@26.97cM_scaffold_12153_3062	13.2112291565105	4.28170949595133	8.13647844655208e-8	97.1059857944285	22.750019	9.300007	32.050026
stepwiseqtl	all-years	Tacy	9	38.060023	NA	NA	bin_9@38.06cM_scaffold_71_9387	6.4080930404803	1.60157912229506	5.8819190271863e-4	97.1059857944285	26.530017	30.260016	56.790033
stepwiseqtl	2011	Tacy	10	62.450067	NA	NA	bin_10@62.45cM_scaffold_21402_3106	22.5907755252279	5.99789672500533	3.1772362518722698e-12	98.389589784835	58.430065	6.010003	64.440068
stepwiseqtl	2011	UTBM	1	92.890082	NA	NA	bin_1@92.89cM_scaffold_25202_2628	8.36159530571765	1.48955738113199	1.0728484247235e-4	98.0820533920821	90.510079	4.42000399999999	94.930083
stepwiseqtl	2012	UTBM	1	20.580017	NA	NA	bin_1@20.58cM_scaffold_42029_793	21.3356569917689	9.39943692330689	1.48411283262817e-11	97.1807021973966	18.410016	3.240002	21.650018
stepwiseqtl	2014	UTBM	1	109.290089	NA	NA	bin_1@109.29cM_scaffold_8541_630	24.9063058446733	13.0050136545076	1.84408044390239e-13	97.1351540932245	105.720087	4.480003	110.20009
stepwiseqtl	all-years	UTBM	1	9.430005	NA	NA	bin_1@9.43cM_scaffold_9160_2298	10.1529590947554	2.63954721228103	1.2447342256694e-5	97.3851174696814	2.110003	13.860009	15.970012
stepwiseqtl	2014	UTBM	2	23.920026	NA	NA	bin_2@23.92cM_scaffold_8659_3231	12.2874825873162	3.8015605930852	9.40064814880515e-7	97.1351540932245	22.530024	5.650006	28.18003
stepwiseqtl	all-years	UTBM	2	8.030008	NA	NA	bin_2@8.03cM_scaffold_11068_3570	15.003940196094	4.71895011666057	3.44839936605723e-8	97.3851174696814	5.260007	6.830002	12.090009
stepwiseqtl	2011	UTBM	3	36.190032	NA	NA	bin_3@36.19cM_scaffold_6553_5632	33.3532914915653	17.0690885508099	0	98.0820533920821	35.34003	3.610005	38.950035
stepwiseqtl	2012	UTBM	3	45.510041	NA	NA	bin_3@45.51cM_scaffold_12440_4793	13.3133111846621	4.22038720582708	2.70334928997862e-7	97.1807021973966	36.190032	10.81001	47.000042
stepwiseqtl	2014	UTBM	3	30.260024	NA	NA	bin_3@30.26cM_scaffold_90420_584	20.9980228821221	9.26647023185087	2.2462143256518597e-11	97.1351540932245	22.980017	11.770011	34.750028
stepwiseqtl	all-years	UTBM	3	36.190032	NA	NA	bin_3@36.19cM_scaffold_6553_5632	25.9945238503659	12.9953049650595	4.84057238736568e-14	97.3851174696814	34.780029	1.710004	36.490033
stepwiseqtl	2012	UTBM	4	17.250014	NA	NA	bin_4@17.25cM_scaffold_47054_2298	23.9324768815289	11.7871041509463	6.10844708148761e-13	97.1807021973966	15.600013	2.850003	18.450016
stepwiseqtl	2012	UTBM	4	71.240056	NA	NA	bin_4@71.24cM_scaffold_51672_24	12.5137652492925	3.84395336654649	7.1427544878766e-7	97.1807021973966	63.820053	15.120004	78.940057
stepwiseqtl	all-years	UTBM	4	10.230009	NA	NA	bin_4@10.23cM_scaffold_14113_5197	8.69041984098779	2.13702194011995	7.2334856710099e-5	97.3851174696814	7.160008	3.660002	10.82001
stepwiseqtl	2012	UTBM	5	57.210031	NA	NA	bin_5@57.21cM_scaffold_75672_1002	13.9981145184259	4.55966154252717	1.17483104355998e-7	97.1807021973966	50.920028	10.050006	60.970034
stepwiseqtl	2014	UTBM	5	72.750044	NA	NA	bin_5@72.75cM_scaffold_13948_3284	12.3519061085895	3.83114541999501	8.69362730249179e-7	97.1351540932245	68.540041	10.830012	79.370053
stepwiseqtl	2011	UTBM	6	80.130089	NA	NA	bin_6@80.13cM_scaffold_40863_563	28.972970741558	12.132861779825	1.22124532708767e-15	98.0820533920821	79.240088	3.460005	82.700093
stepwiseqtl	2012	UTBM	6	16.850018	NA	NA	bin_6@16.85cM_scaffold_88043_917	9.95260826274283	2.76841063415603	1.58496299205169e-5	97.1807021973966	15.880017	8.710008	24.590025
stepwiseqtl	2014	UTBM	6	16.850018	NA	NA	bin_6@16.85cM_scaffold_88043_917	26.6697795026673	15.0500417156763	2.1094237467878e-14	97.1351540932245	15.880017	1.570002	17.450019
stepwiseqtl	2014	UTBM	6	65.800078	NA	NA	bin_6@65.8cM_scaffold_19717_3927	13.6008431490059	4.43135165702586	1.90543096856288e-7	97.1351540932245	60.800077	8.360006	69.160083
stepwiseqtl	all-years	UTBM	6	35.78004	NA	NA	bin_6@35.78cM_scaffold_60523_170	18.631835298672	6.7959137387001904	4.08775568949693e-10	97.3851174696814	32.700036	6.07000900000001	38.770045
stepwiseqtl	all-years	UTBM	7	73.880066	NA	NA	bin_7@73.88cM_scaffold_34508_2334	10.792057503551	2.87550695126349	5.75263091051603e-6	97.3851174696814	68.850064	6.520003	75.370067
stepwiseqtl	2011	UTBM	8	54.64005	NA	NA	bin_8@54.64cM_scaffold_67225_1543	11.6292983762946	2.34764966396517	2.0882609746975e-6	98.0820533920821	52.930046	5.120006	58.050052
stepwiseqtl	2011	UTBM	9	88.510062	NA	NA	bin_9@88.51cM_scaffold_17431_1305	29.2316845968701	12.3849537449153	8.881784197001249e-16	98.0820533920821	87.940061	1.92000299999999	89.860064
stepwiseqtl	2012	UTBM	9	18.690011	NA	NA	bin_9@18.69cM_scaffold_24318_4203	17.6651640430323	6.67492201207983	1.3350271999002e-9	97.1807021973966	14.02001	10.950004	24.970014
stepwiseqtl	2014	UTBM	9	84.220053	NA	NA	bin_9@84.22cM_scaffold_30128_1137	26.1255081348954	14.3922289014006	4.1078251911130805e-14	97.1351540932245	80.890052	4.480003	85.370055
stepwiseqtl	all-years	UTBM	9	80.040051	NA	NA	bin_9@80.04cM_ct154206	23.3617365117868	10.4113087929402	1.2319034681240699e-12	97.3851174696814	75.260048	8.960005	84.220053
stepwiseqtl	2011	UTBM	10	33.920031	NA	NA	bin_10@33.92cM_scaffold_96899_633	5.43364192026188	0.868397688792669	0.00346444011414215	98.0820533920821	18.530015	23.060028	41.590043
stepwiseqtl	2011	UTBM	10	58.430065	NA	NA	bin_10@58.43cM_scaffold_36213_544	12.5885219242222	2.63836362475195	6.52292418967804e-7	98.0820533920821	55.320064	6.140002	61.460066
stepwiseqtl	2012	UTBM	10	9.000007	NA	NA	bin_10@9cM_scaffold_1746_942	15.2400248992479	5.21720442168018	2.58549355258708e-8	97.1807021973966	4.800006	7.590004	12.39001
stepwiseqtl	2012	UTBM	10	53.49006	NA	NA	bin_10@53.49cM_scaffold_39122_1554	25.4737412232103	13.4193977125039	9.17044218340379e-14	97.1807021973966	50.000058	5.290005	55.290063
stepwiseqtl	2014	UTBM	10	43.960048	NA	NA	bin_10@43.96cM_scaffold_8981_2635	19.3826342085497	7.99159225693825	1.62907243250743e-10	97.1351540932245	43.370046	1.880005	45.250051
stepwiseqtl	all-years	UTBM	10	64.830069	NA	NA	bin_10@64.83cM_scaffold_88399_539	21.8055333074228	9.08990745247564	8.33533242428075e-12	97.3851174696814	62.450067	4.450004	66.900071
stepwiseqtl	2011	UTBM	11	1.19	NA	NA	bin_11@1.19cM_scaffold_8763_1017	9.35103926904596	1.72935781771953	3.27091021480319e-5	98.0820533920821	1.19	4.840003	6.030003
stepwiseqtl	2011	UTBM	11	38.070035	NA	NA	bin_11@38.07cM_scaffold_7181_4242	25.2467898757201	8.95812433417183	1.21236354289067e-13	98.0820533920821	37.360034	1.330002	38.690036
stepwiseqtl	2011	UTBM	11	50.210044	NA	NA	bin_11@50.21cM_scaffold_3740_7926	21.4643512945404	6.46821866925012	1.2672196625374001e-11	98.0820533920821	47.620042	5.380003	53.000045
stepwiseqtl	2014	UTBM	11	31.230023	NA	NA	bin_11@31.23cM_scaffold_62302_445	19.6914250972948	8.22447627896796	1.11567755034514e-10	97.1351540932245	27.530022	7.680004	35.210026
stepwiseqtl	all-years	UTBM	11	81.230067	NA	NA	bin_11@81.23cM_scaffold_2449_1103	10.6097544468889	2.80713942186019	7.1705584796522e-6	97.3851174696814	59.470055	23.050013	82.520068
stepwiseqtl	2012	UTBM	12	57.590036	NA	NA	bin_12@57.59cM_scaffold_9105_1938	30.7323263602877	20.4897122556274	2.2204460492503099e-16	97.1807021973966	54.960034	5.620003	60.580037
stepwiseqtl	2014	UTBM	12	42.810019	NA	NA	bin_12@42.81cM_scaffold_23451_2236	20.2390438344066	8.64983293538623	5.7000848485699894e-11	97.1351540932245	41.690017	1.820005	43.510022
stepwiseqtl	all-years	UTBM	12	25.540012	NA	NA	bin_12@25.54cM_scaffold_3286_6991	7.38728782980342	1.72990194756908	3.4362395435105e-4	97.3851174696814	22.550011	8.990002	31.540013
stepwiseqtl	2012	TY	1	46.100048	NA	NA	bin_1@46.1cM_scaffold_109817_651	6.62194814718506	1.40955371110034	8.5328919413607e-4	97.5546128468759	44.610046	5.300004	49.91005
stepwiseqtl	2012	TY	1	49.91005	NA	NA	bin_1@49.91cM_scaffold_36507_2247	6.9094001947653	1.48647585880221	6.0670739057677e-4	97.5546128468759	46.100048	10.120005	56.220053
stepwiseqtl	2011	TY	3	34.750028	NA	NA	bin_3@34.75cM_scaffold_113156_448	25.874719930733	8.79006853286751	5.59552404411079e-14	98.2136877378221	33.360027	1.980003	35.34003
stepwiseqtl	2012	TY	3	35.34003	NA	NA	bin_3@35.34cM_scaffold_89673_809	16.1129683877528	4.95631759601217	8.90656992602601e-9	97.5546128468759	34.780029	2.350005	37.130034
stepwiseqtl	2011	TY	4	45.880042	NA	NA	bin_4@45.88cM_scaffold_22674_919	29.4031031905917	11.6928205439119	6.66133814775094e-16	98.2136877378221	43.24004	3.210003	46.450043
stepwiseqtl	2012	TY	4	23.500017	NA	NA	bin_4@23.5cM_scaffold_4761_4837	14.3572374165249	4.11488531830932	7.58578126980325e-8	97.5546128468759	18.390014999999998	6.610003	25.000018
stepwiseqtl	2012	TY	4	25.000018	NA	NA	bin_4@25cM_scaffold_311_12011	12.1729362674765	3.20032664208186	1.08024279898977e-6	97.5546128468759	23.500017	2.050002	25.550019
stepwiseqtl	all-years	TY	4	43.860041	NA	NA	bin_4@43.86cM_scaffold_65387_812	5.63719430469173	8.66190793885237	1.7411467365646e-4	81.6967106639458	36.850034	25.410017	62.260051
stepwiseqtl	2011	TY	5	64.730039	NA	NA	bin_5@64.73cM_scaffold_82813_97	10.9585660265121	2.00752548597023	4.70354514181537e-6	98.2136877378221	58.410033	10.120007	68.53004
stepwiseqtl	2012	TY	5	87.210057	NA	NA	bin_5@87.21cM_scaffold_38077_2923	24.0186964006685	10.2991373980845	5.49338352584527e-13	97.5546128468759	82.660056	5.650002	88.310058
stepwiseqtl	2011	TY	6	31.050033	NA	NA	bin_6@31.05cM_scaffold_10692_6394	11.1432348554866	2.05598760465816	3.76182671490977e-6	98.2136877378221	26.69003	9.09001	35.78004
stepwiseqtl	2011	TY	6	58.660075	NA	NA	bin_6@58.66cM_scaffold_9039_2289	20.102525777494	5.32635964089394	6.739098168395689e-11	98.2136877378221	55.500074	10.300004	65.800078
stepwiseqtl	2011	TY	7	64.370059	NA	NA	bin_7@64.37cM_scaffold_79768_1133	29.7427497354892	12.0111957568738	4.44089209850063e-16	98.2136877378221	60.620057	4.070004	64.690061
stepwiseqtl	2011	TY	8	49.720037	NA	NA	bin_8@49.72cM_scaffold_68225_894	15.0569579419375	3.24196029509821	3.23246143185685e-8	98.2136877378221	47.650036	5.490011	53.140047
stepwiseqtl	2012	TY	8	26.970023	NA	NA	bin_8@26.97cM_scaffold_12153_3062	9.55147870530106	2.26944670504565	2.56984509107161e-5	97.5546128468759	22.750019	9.300007	32.050026
stepwiseqtl	2011	TY	9	87.010057	NA	NA	bin_9@87.01cM_scaffold_6314_8219	28.7815138077783	11.1290634771919	1.5543122344752201e-15	98.2136877378221	85.400056	2.400004	87.80006
stepwiseqtl	2012	TY	10	64.440068	NA	NA	bin_10@64.44cM_scaffold_110582_149	26.7908371829152	12.9742484069895	1.8207657603852602e-14	97.5546128468759	62.450067	4.450004	66.900071
stepwiseqtl	all-years	TY	10	12.580011	NA	NA	bin_10@12.58cM_scaffold_90650_663	7.31959287794297	11.9675494273341	1.00214343705662e-5	81.6967106639458	4.800006	11.930007	16.730013
stepwiseqtl	all-years	TY	10	61.460066	NA	NA	bin_10@61.46cM_scaffold_50997_727	13.0609743754201	26.6135281237976	5.15196219019742e-10	81.6967106639458	58.430065	6.010003	64.440068
stepwiseqtl	2011	TY	11	59.470055	NA	NA	bin_11@59.47cM_scaffold_7424_3241	17.8411008178649	4.30242947380397	1.07640807378573e-9	98.2136877378221	50.210044	15.750012	65.960056
stepwiseqtl	2012	TY	11	36.650028	NA	NA	bin_11@36.65cM_scaffold_1958_7238	15.6129756321181	4.70626858333758	1.64011110248552e-8	97.5546128468759	32.730024	4.470007	37.200031
stepwiseqtl	all-years	TY	11	38.070035	NA	NA	bin_11@38.07cM_scaffold_7181_4242	7.13511755558955	11.5861472564188	1.37231076819955e-5	81.6967106639458	32.730024	20.270021	53.000045
stepwiseqtl	2011	TY	12	2.84	NA	NA	bin_12@2.84cM_Ig28559a	11.8758898764844	2.25443376750337	1.54875862623527e-6	98.2136877378221	2.84	15.050006	17.890006
stepwiseqtl	2012	TY	12	54.960034	NA	NA	bin_12@54.96cM_scaffold_2841_5173	28.126905588044	14.457338726224	3.5527136788005e-15	97.5546128468759	54.110033	3.120002	57.230035
stepwiseqtl	all-years	TY	12	48.760027	NA	NA	bin_12@48.76cM_scaffold_24404_4173	13.1593229371022	26.9181889303944	4.34562830164964e-10	81.6967106639458	38.110015	10.700013	48.810028
stepwiseqtl	2012	ULvW	1	74.280071	NA	NA	bin_1@74.28cM_scaffold_59364_401	25.2334523325047	9.09431755156999	1.23234755733392e-13	98.0507256582777	74.00007	14.550007	88.550077
stepwiseqtl	all-years	ULvW	1	18.410016	NA	NA	bin_1@18.41cM_scaffold_144559_324	10.5662215710291	4.44309246451031	7.55778536365437e-6	95.8371857043483	16.890014	3.690003	20.580017
stepwiseqtl	2011	ULvW	2	43.420044	NA	NA	bin_2@43.42cM_scaffold_1741_1883	27.8786622509678	21.9635838771049	4.773959005888171e-15	96.2100041850323	42.110042	5.680003	47.790045
stepwiseqtl	2012	ULvW	2	57.45006	NA	NA	bin_2@57.45cM_SCF125667	25.9563670954103	9.656921497488	5.06261699229071e-14	98.0507256582777	56.670059	2.110006	58.780065
stepwiseqtl	all-years	ULvW	2	25.640029	NA	NA	bin_2@25.64cM_scaffold_63671_1144	20.3043601944784	12.6440750843041	5.261213686935659e-11	95.8371857043483	24.150027	4.030003	28.18003
stepwiseqtl	2011	ULvW	3	47.000042	NA	NA	bin_3@47cM_scaffold_200430_94	14.3045727047172	6.34073791320975	8.08848082956004e-8	96.2100041850323	45.510041	7.430002	52.940043
stepwiseqtl	2011	ULvW	4	2.390004	NA	NA	bin_4@2.39cM_scaffold_9495_6618	12.7220286757427	5.29659100323174	5.54652513029552e-7	96.2100041850323	0	3.330005	3.330005
stepwiseqtl	2011	ULvW	4	15.600013	NA	NA	bin_4@15.6cM_scaffold_293_13406	5.47968233134321	1.73346576268783	0.0032823569889925998	96.2100041850323	10.230009	8.220007	18.450016
stepwiseqtl	2012	ULvW	4	10.230009	NA	NA	bin_4@10.23cM_scaffold_14113_5197	7.75407729058984	1.37225398049758	2.2186286077341e-4	98.0507256582777	7.160008	3.660002	10.82001
stepwiseqtl	2012	ULvW	4	23.500017	NA	NA	bin_4@23.5cM_scaffold_4761_4837	19.8904847506551	5.69997432833026	8.74049721488745e-11	98.0507256582777	18.450016	7.100003	25.550019
stepwiseqtl	all-years	ULvW	4	18.450016	NA	NA	bin_4@18.45cM_5ms2b12	17.6493919426554	9.84061999922025	1.36104472137077e-9	95.8371857043483	18.390014999999998	6.610003	25.000018
stepwiseqtl	2011	ULvW	5	88.310058	NA	NA	bin_5@88.31cM_scaffold_40304_1786	18.0199279100697	9.28817562676038	8.64789129195742e-10	96.2100041850323	87.210057	5.27000799999999	92.480065
stepwiseqtl	2012	ULvW	5	82.380055	NA	NA	bin_5@82.38cM_scaffold_154098_259	13.3013336018507	2.91398803363894	2.74301617531059e-7	98.0507256582777	79.370053	7.84000400000001	87.210057
stepwiseqtl	all-years	ULvW	5	87.210057	NA	NA	bin_5@87.21cM_scaffold_38077_2923	15.803109820169	8.17168881426545	1.30034801815171e-8	95.8371857043483	79.890054	9.03000499999999	88.920059
stepwiseqtl	2011	ULvW	6	82.700093	NA	NA	bin_6@82.7cM_scaffold_116484_341	9.117093936868	3.30236445365949	4.33349654980208e-5	96.2100041850323	75.660087	8.82001	84.480097
stepwiseqtl	2012	ULvW	6	32.660035	NA	NA	bin_6@32.66cM_scaffold_83082_326	11.3171852531463	2.2939831989958	3.04760419544969e-6	98.0507256582777	28.170032	21.620037	49.790069
stepwiseqtl	all-years	ULvW	6	31.050033	NA	NA	bin_6@31.05cM_scaffold_10692_6394	8.89267520591313	3.50797455851949	5.67444109891291e-5	95.8371857043483	28.170032	15.64002	43.810052
stepwiseqtl	2011	ULvW	7	64.690061	NA	NA	bin_7@64.69cM_scaffold_79143_1116	19.1885702458346	10.3820279547744	2.06651806777813e-10	96.2100041850323	60.620057	5.250005	65.870062
stepwiseqtl	2012	ULvW	7	64.690061	NA	NA	bin_7@64.69cM_scaffold_79143_1116	11.6938449780859	2.40527248952942	1.93115159086155e-6	98.0507256582777	64.38006	1.490002	65.870062
stepwiseqtl	2012	ULvW	7	73.880066	NA	NA	bin_7@73.88cM_scaffold_34508_2334	11.43599497927	2.32877658973554	2.63924385657255e-6	98.0507256582777	68.850064	6.520003	75.370067
stepwiseqtl	all-years	ULvW	7	57.550055	NA	NA	bin_7@57.55cM_scaffold_31844_2770	8.1590482490457	3.13076512486235	1.3672637690742e-4	95.8371857043483	52.200046	8.34001	60.540056
stepwiseqtl	all-years	ULvW	7	64.38006	NA	NA	bin_7@64.38cM_scaffold_89768_544	12.6282055851495	5.75345695672213	6.21601888184387e-7	95.8371857043483	64.370059	0.320002000000002	64.690061
stepwiseqtl	all-years	ULvW	7	81.600069	NA	NA	bin_7@81.6cM_scaffold_45109_953	10.359049128287	4.32141474875725	9.70633082253425e-6	95.8371857043483	75.670068	8.760006	84.430074
stepwiseqtl	2012	ULvW	8	9.880008	NA	NA	bin_8@9.88cM_scaffold_11240_4170	20.3385641119452	5.9392229903525	5.0450310595806494e-11	98.0507256582777	7.550007	3.360003	10.91001
stepwiseqtl	2011	ULvW	10	36.020036	NA	NA	bin_10@36.02cM_scaffold_18203_3098	19.2259626601582	10.4184986864524	1.97395211287699e-10	96.2100041850323	35.420034	6.170009	41.590043
stepwiseqtl	2011	ULvW	10	52.800059	NA	NA	bin_10@52.8cM_scaffold_4545_1974	11.8233447296977	4.75229581537319	1.65062765222768e-6	96.2100041850323	50.000058	11.460008	61.460066
stepwiseqtl	all-years	ULvW	10	4.800006	NA	NA	bin_10@4.8cM_scaffold_21682_3511	11.2119877863795	4.83367857009557	3.46148705654414e-6	95.8371857043483	1.280002	7.720005	9.000007
stepwiseqtl	2011	ULvW	11	9.570008	NA	NA	bin_11@9.57cM_scaffold_125_21038	24.6075358898222	16.7780030917784	2.66231481305113e-13	96.2100041850323	8.360007	2.710002	11.070009
stepwiseqtl	2012	ULvW	11	16.420014	NA	NA	bin_11@16.42cM_scaffold_170652_55	31.5357744293205	15.0816949975866	0	98.0507256582777	15.290013	4.890002	20.180015
stepwiseqtl	2014	ULvW	11	16.420014	NA	NA	bin_11@16.42cM_scaffold_170652_55	6.51590871693017	36.1008233598513	2.95100919911473e-6	36.1008233598513	9.570008	14.290009	23.860017
stepwiseqtl	all-years	ULvW	11	11.74001	NA	NA	bin_11@11.74cM_scaffold_35099_251	21.0087452249987	13.4778022762981	2.2168489266505298e-11	95.8371857043483	9.570008	4.480003	14.050011
stepwiseqtl	all-years	UMFM	1	20.580017	NA	NA	bin_1@20.58cM_scaffold_42029_793	13.6756653267843	8.04112271375212	4.40862443218393e-8	94.8452169904432	18.410016	3.240002	21.650018
stepwiseqtl	2014	UMFM	2	12.85001	NA	NA	bin_2@12.85cM_scaffold_60325_509	16.5033128842357	7.67209677861362	5.5281361710513e-9	96.3624022888353	8.030008	6.660007	14.690015
stepwiseqtl	2014	UMFM	2	34.650033	NA	NA	bin_2@34.65cM_scaffold_50432_741	15.3494919340205	6.80980792117158	2.26222029997558e-8	96.3624022888353	28.18003	6.570004	34.750034
stepwiseqtl	all-years	UMFM	2	23.700025	NA	NA	bin_2@23.7cM_scaffold_8755_2482	18.7269752935862	13.5186675549065	5.4795945558794295e-11	94.8452169904432	22.530024	1.620003	24.150027
stepwiseqtl	2014	UMFM	3	4.56	NA	NA	bin_3@4.56cM_scaffold_5310_4095	13.1489027522014	5.34328919968203	3.30160433659188e-7	96.3624022888353	4.56	6.210007	10.770007
stepwiseqtl	2014	UMFM	4	0	NA	NA	bin_4@0cM_SCF56561	14.6787063243296	6.33905847680042	5.12683004938452e-8	96.3624022888353	0	3.330005	3.330005
stepwiseqtl	all-years	UMFM	4	32.880029	NA	NA	bin_4@32.88cM_scaffold_23637_4496	11.1500352733999	5.93817227146907	1.22629461984936e-6	94.8452169904432	27.340024	6.240006	33.58003
stepwiseqtl	2014	UMFM	5	42.430014	NA	NA	bin_5@42.43cM_scaffold_4687_1875	30.2530276550604	25.4622100739888	2.2204460492503099e-16	96.3624022888353	41.750013	0.880001999999998	42.630015
stepwiseqtl	all-years	UMFM	5	56.140029	NA	NA	bin_5@56.14cM_scaffold_9256_1295	8.26870857985327	3.94513564620992	5.30048350735335e-5	94.8452169904432	50.920028	7.160004	58.080032
stepwiseqtl	2014	UMFM	7	13.120005	NA	NA	bin_7@13.12cM_scaffold_102182_407	18.7849239422953	9.59236640390363	3.38874928118571e-10	96.3624022888353	11.040003	2.740003	13.780006
stepwiseqtl	all-years	UMFM	7	13.780006	NA	NA	bin_7@13.78cM_scaffold_100864_866	14.221411447332	8.54551875502437	2.14442703594386e-8	94.8452169904432	13.120005	3.650006	16.770011
stepwiseqtl	2014	UMFM	8	0	NA	NA	bin_8@0cM_scaffold_20565_3367	4.76895962882124	1.4110105287663	0.00752855696125343	96.3624022888353	0	1.780001	1.780001
stepwiseqtl	2014	UMFM	8	1.790002	NA	NA	bin_8@1.79cM_vm28527	4.77869459943766	1.41438979574566	0.0074438185570973	96.3624022888353	0	6.420005	6.420005
stepwiseqtl	all-years	UMFM	9	58.280036	NA	NA	bin_9@58.28cM_scaffold_184159_239	15.3324312646722	9.63272196568157	4.93545937452211e-9	94.8452169904432	57.180035	7.050006	64.230041
stepwiseqtl	all-years	UMFM	10	35.900035	NA	NA	bin_10@35.9cM_scaffold_10256_1367	27.8406025629657	29.7812147823476	2.2204460492503099e-16	94.8452169904432	34.830033	1.190003	36.020036
stepwiseqtl	2014	UMFM	11	11.74001	NA	NA	bin_11@11.74cM_scaffold_35099_251	21.0241044529075	11.7936085210631	2.1754487100622597e-11	96.3624022888353	9.570008	4.480003	14.050011
stepwiseqtl	2014	UMFM	11	20.180015	NA	NA	bin_11@20.18cM_scaffold_72495_1231	10.7364232731126	3.9710051262558	6.15280420712683e-6	96.3624022888353	16.420014	7.440003	23.860017
stepwiseqtl	all-years	UMFM	11	24.540019	NA	NA	bin_11@24.54cM_scaffold_113473_247	10.6420970949127	5.55757130170203	2.38808849739591e-6	94.8452169904432	15.290013	12.230008	27.520021
stepwiseqtl	all-years	UMFM	11	56.580049	NA	NA	bin_11@56.58cM_scaffold_80880_198	6.71142949447881	3.02141813937234	3.9805636027501e-4	94.8452169904432	54.780047	4.690008	59.470055
stepwiseqtl	2014	UL	2	34.650033	NA	NA	bin_2@34.65cM_scaffold_50432_741	17.9899316696148	8.70315925567986	8.97135032928986e-10	96.4383884480316	29.370032	5.380002	34.750034
stepwiseqtl	2014	UL	2	39.72004	NA	NA	bin_2@39.72cM_scaffold_69654_1568	20.1796996363336	10.6953062239332	6.130473906296169e-11	96.4383884480316	39.130039	1.720002	40.850041
stepwiseqtl	2014	UL	2	78.400082	NA	NA	bin_2@78.4cM_scaffold_3671_8042	28.4829921396649	21.6665220712673	2.2204460492503103e-15	96.4383884480316	74.700078	7.70000499999999	82.400083
stepwiseqtl	all-years	UL	2	2.380004	NA	NA	bin_2@2.38cM_scaffold_9857_1606	28.5066590629584	14.5991122440178	2.2204460492503103e-15	97.6046923736149	1.790002	6.240006	8.030008
stepwiseqtl	all-years	UL	2	57.590061	NA	NA	bin_2@57.59cM_scaffold_24126_604	26.8183994299994	12.7371871946154	1.7541523789077502e-14	97.6046923736149	57.45006	1.780006	59.230066
stepwiseqtl	2014	UL	3	22.980017	NA	NA	bin_3@22.98cM_scaffold_6379_4467	8.75646044766756	2.94018581544368	6.68243404440272e-5	96.4383884480316	18.300013	7.670007	25.97002
stepwiseqtl	2014	UL	3	68.070049	NA	NA	bin_3@68.07cM_scaffold_28523_940	16.3178655847708	7.37158149500588	6.934206986386471e-9	96.4383884480316	56.180046	12.450004	68.63005
stepwiseqtl	all-years	UL	3	25.500019	NA	NA	bin_3@25.5cM_scaffold_103107_262	12.1610250438881	3.13026091170508	1.09596691155733e-6	97.6046923736149	22.980017	11.770011	34.750028
stepwiseqtl	all-years	UL	4	41.470039	NA	NA	bin_4@41.47cM_SCF15845	20.6084701087547	7.47974706183479	3.6229019784173e-11	97.6046923736149	36.850034	9.600009	46.450043
stepwiseqtl	all-years	UL	6	80.130089	NA	NA	bin_6@80.13cM_scaffold_40863_563	10.6126234702602	2.5724000011306	7.1457448893586e-6	97.6046923736149	79.240088	4.960007	84.200095
stepwiseqtl	all-years	UL	7	12.290004	NA	NA	bin_7@12.29cM_scaffold_88315_403	6.56134085712318	1.36498998078612	9.1682236267065e-4	97.6046923736149	0.59	12.530005	13.120005
stepwiseqtl	all-years	UL	7	86.810079	NA	NA	bin_7@86.81cM_scaffold_54986_588	10.5353427454911	2.54608246894831	7.84503228212774e-6	97.6046923736149	75.670068	21.360019	97.030087
stepwiseqtl	2014	UL	8	52.930046	NA	NA	bin_8@52.93cM_scaffold_7472_6967	19.6238567999509	10.1608910380789	1.21203713732143e-10	96.4383884480316	52.330044	0.810003000000002	53.140047
stepwiseqtl	2014	UL	8	58.050052	NA	NA	bin_8@58.05cM_scaffold_126870_338	13.3773466553876	5.37083306229619	2.50079479346965e-7	96.4383884480316	54.950051	5.980006	60.930057
stepwiseqtl	all-years	UL	8	72.970072	NA	NA	bin_8@72.97cM_scaffold_37461_3262	21.842116796997	8.35361121275392	7.96906984845691e-12	97.6046923736149	72.380071	7.840002	80.220073
stepwiseqtl	2014	UL	9	38.060023	NA	NA	bin_9@38.06cM_scaffold_71_9387	7.1436822100468	2.25795710718835	4.5923708067285e-4	96.4383884480316	14.02001	29.750014	43.770024
stepwiseqtl	all-years	UL	9	14.02001	NA	NA	bin_9@14.02cM_scaffold_15781_578	10.700379414317	2.60245480516146	6.42676838646938e-6	97.6046923736149	12.780009	5.910002	18.690011
stepwiseqtl	2014	UL	10	28.260022	NA	NA	bin_10@28.26cM_scaffold_68094_1379	15.7720764964641	6.96902938527926	1.35056651417997e-8	96.4383884480316	21.51002	8.300005	29.810025
stepwiseqtl	2014	UL	12	17.890006	NA	NA	bin_12@17.89cM_scaffold_67540_1151	19.6264968907212	10.1633813999983	1.20812027049055e-10	96.4383884480316	12.210005	10.340006	22.550011
stepwiseqtl	all-years	UL	12	25.540012	NA	NA	bin_12@25.54cM_scaffold_3286_6991	17.8375640606661	5.76724315325791	1.08107789387191e-9	97.6046923736149	22.550011	8.990002	31.540013
