# Supplementary material for: Of buds and bits: a meta-QTL study identifies stable QTL for berry quality and yield traits in cranberry mapping populations (Vaccinium macrocarpon Ait.)
Source: Front Plant Sci. 2024 Sep 17;15:1294570. doi: 10.3389/fpls.2024.1294570 (PMC11442229; doi:10.3389/fpls.2024.1294570)
Supplement: Supplementary file 4 [file DataSheet4.csv]

method	model	trait	chr	position	genotype	effect_mean	effect_se	AvB	CvD	Int
scanone	2011	BBISFY	12	54.110033	BD	0.0346579976766336	0.0119911439342233	-0.0865557459922767	-0.0705244923566188	-0.0150245289108264
scanone	2011	BBISFY	12	54.110033	BC	0.00690801595373742	0.0140974930800183	-0.0865557459922767	-0.0705244923566188	-0.0150245289108264
scanone	2011	BBISFY	12	54.110033	AC	-0.0438821214978141	0.0128931936780176	-0.0865557459922767	-0.0705244923566188	-0.0150245289108264
scanone	2011	BBISFY	12	54.110033	AD	-0.00110761086409154	0.0147186281954297	-0.0865557459922767	-0.0705244923566188	-0.0150245289108264
scanone	2011	BBISFY	11	70.43006	BD	-0.0524329871563773	0.015845922646445	0.080456974356956	0.0945033019421757	0.00225287473077559
scanone	2011	BBISFY	11	70.43006	AD	-0.0133309373432871	0.0193770683973421	0.080456974356956	0.0945033019421757	0.00225287473077559
scanone	2011	BBISFY	11	70.43006	AC	0.0350471509931886	0.0108755144391242	0.080456974356956	0.0945033019421757	0.00225287473077559
scanone	2011	BBISFY	11	70.43006	BC	-0.00630777355067725	0.0111548360152544	0.080456974356956	0.0945033019421757	0.00225287473077559
scanone	2011	BBISFY	8	28.750025	AC	0.0203946848773106	0.0122980235501112	-0.0207364398615838	0.11310380627054	-0.0115852330275003
scanone	2011	BBISFY	8	28.750025	AD	-0.0303646017442092	0.0142005344143142	-0.0207364398615838	0.11310380627054	-0.0115852330275003
scanone	2011	BBISFY	8	28.750025	BC	0.0365555213218526	0.0146989495853611	-0.0207364398615838	0.11310380627054	-0.0115852330275003
scanone	2011	BBISFY	8	28.750025	BD	-0.0257889983271675	0.0129632550455805	-0.0207364398615838	0.11310380627054	-0.0115852330275003
scanone	2011	BBISFY	3	37.130034	BC	0.00934753497238504	0.016299493711233	-0.0350468523971373	-0.0778227869517331	-0.0635785606679803
scanone	2011	BBISFY	3	37.130034	AC	-0.0399651715601737	0.01233501535288	-0.0350468523971373	-0.0778227869517331	-0.0635785606679803
scanone	2011	BBISFY	3	37.130034	BD	0.0164696481142614	0.0121543947661135	-0.0350468523971373	-0.0778227869517331	-0.0635785606679803
scanone	2011	BBISFY	3	37.130034	AD	0.030735502249683	0.0159747200230941	-0.0350468523971373	-0.0778227869517331	-0.0635785606679803
scanone	2011	BBISFY	5	56.54003	BD	-0.0436732246556233	0.0108905076292806	0.0299751925867648	0.106217711088372	-0.0594981966271071
scanone	2011	BBISFY	5	56.54003	AC	0.0244232271819451	0.0115013819855232	0.0299751925867648	0.106217711088372	-0.0594981966271071
scanone	2011	BBISFY	5	56.54003	AD	0.00106346995131263	0.015581311131235	0.0299751925867648	0.106217711088372	-0.0594981966271071
scanone	2011	BBISFY	5	56.54003	BC	0.0391847292021162	0.015234858402375	0.0299751925867648	0.106217711088372	-0.0594981966271071
scanone	2011	BBISFY	7	45.380037	BD	-0.0508168259672116	0.0131384958067897	0.065038962566044	0.0701366890732292	-0.0686692969487063
scanone	2011	BBISFY	7	45.380037	BC	0.0185861670437561	0.0127683228366696	0.065038962566044	0.0701366890732292	-0.0686692969487063
scanone	2011	BBISFY	7	45.380037	AD	0.0160373037901635	0.0171305026928737	0.065038962566044	0.0701366890732292	-0.0686692969487063
scanone	2011	BBISFY	7	45.380037	AC	0.0167709998524249	0.0115493825594616	0.065038962566044	0.0701366890732292	-0.0686692969487063
scanone	2011	BBITY	3	35.940031	BC	0.0142972064028472	0.0133015477570712	-0.0354921237242365	-0.0570743908693017	-0.0602273653956689
scanone	2011	BBITY	3	35.940031	AC	-0.0335625381571056	0.00952473824091374	-0.0354921237242365	-0.0570743908693017	-0.0602273653956689
scanone	2011	BBITY	3	35.940031	BD	0.0127207191396635	0.0095972676581307	-0.0354921237242365	-0.0570743908693017	-0.0602273653956689
scanone	2011	BBITY	3	35.940031	AD	0.0250883399753798	0.0128965565438813	-0.0354921237242365	-0.0570743908693017	-0.0602273653956689
scanone	2011	BBITY	12	62.070039	BD	0.0269340182509268	0.00939558423397261	-0.0774109475931668	-0.0582774639718499	-0.0166586956189646
scanone	2011	BBITY	12	62.070039	BC	0.00612463407448418	0.0122225959352367	-0.0774109475931668	-0.0582774639718499	-0.0166586956189646
scanone	2011	BBITY	12	62.070039	AD	-0.00344210773617427	0.0106883500849367	-0.0774109475931668	-0.0582774639718499	-0.0166586956189646
scanone	2011	BBITY	12	62.070039	AC	-0.0409101875315815	0.011378617573176	-0.0774109475931668	-0.0582774639718499	-0.0166586956189646
scanone	2011	BBITY	8	41.690033	BC	0.0183144189526408	0.0120733225628798	0.0126919695873348	0.0413497158346652	-0.0434018944142769
scanone	2011	BBITY	8	41.690033	AD	0.0039855458289756	0.0124692739251797	0.0126919695873348	0.0413497158346652	-0.0434018944142769
scanone	2011	BBITY	8	41.690033	AC	0.00295945653916979	0.0110792406240763	0.0126919695873348	0.0413497158346652	-0.0434018944142769
scanone	2011	BBITY	8	41.690033	BD	-0.0240613861718302	0.0117128433362133	0.0126919695873348	0.0413497158346652	-0.0434018944142769
scanone	2011	BBITY	5	56.54003	BD	-0.0311346879622989	0.00934252316247864	0.0236212991649491	0.0725108436283124	-0.0445962643898567
scanone	2011	BBITY	5	56.54003	AC	0.0169313834343318	0.00981841930270758	0.0236212991649491	0.0725108436283124	-0.0445962643898567
scanone	2011	BBITY	5	56.54003	AD	0.00297409381510398	0.0135542131238511	0.0236212991649491	0.0725108436283124	-0.0445962643898567
scanone	2011	BBITY	5	56.54003	BC	0.0274188660467856	0.0130461927625298	0.0236212991649491	0.0725108436283124	-0.0445962643898567
scanone	2011	BBITY	7	40.760031	BD	-0.0325847471374501	0.011254780535272	0.0456420187986143	0.0576665707195537	-0.0184889051873866
scanone	2011	BBITY	7	40.760031	BC	0.00549299081602002	0.0119816288354334	0.0456420187986143	0.0576665707195537	-0.0184889051873866
scanone	2011	BBITY	7	40.760031	AD	-5.1928514444967e-4	0.0146744384671147	0.0456420187986143	0.0576665707195537	-0.0184889051873866
scanone	2011	BBITY	7	40.760031	AC	0.0190695476216339	0.00928092978801444	0.0456420187986143	0.0576665707195537	-0.0184889051873866
scanone	2011	Brix	9	87.340059	BD	0.0278391793103697	0.0665885782191669	-0.508707787613693	0.509139688840199	0.143535290800097
scanone	2011	Brix	9	87.340059	AC	0.0280551299236228	0.0804237662310477	-0.508707787613693	0.509139688840199	0.143535290800097
scanone	2011	Brix	9	87.340059	AD	-0.298282359896525	0.0787886682775522	-0.508707787613693	0.509139688840199	0.143535290800097
scanone	2011	Brix	9	87.340059	BC	0.21064137833042	0.0751007266181006	-0.508707787613693	0.509139688840199	0.143535290800097
scanone	2014	Brix	11	39.200038	BD	0.0592899054421026	0.0187452928205926	-0.149343228859854	-0.0875344946608132	-0.0310690671186133
scanone	2014	Brix	11	39.200038	AD	1.5282457148234e-4	0.0168967786095584	-0.149343228859854	-0.0875344946608132	-0.0310690671186133
scanone	2014	Brix	11	39.200038	BC	0.0310571916710027	0.0167868687799843	-0.149343228859854	-0.0875344946608132	-0.0310690671186133
scanone	2014	Brix	11	39.200038	AC	-0.0591489563182309	0.0145549314374826	-0.149343228859854	-0.0875344946608132	-0.0310690671186133
scanone	2014	Brix	3	17.200011	BC	0.00432154135309181	0.0175025113571919	-0.135601065798814	-0.0723443679392883	0.0380296786892243
scanone	2014	Brix	3	17.200011	AC	-0.044464152201703	0.0160614059503521	-0.135601065798814	-0.0723443679392883	0.0380296786892243
scanone	2014	Brix	3	17.200011	AD	-0.027306807576671	0.0194172929685373	-0.135601065798814	-0.0723443679392883	0.0380296786892243
scanone	2014	Brix	3	17.200011	BD	0.0595085646673481	0.0160614059503521	-0.135601065798814	-0.0723443679392883	0.0380296786892243
scanone	2014	Brix	4	58.69005	BD	0.0338233454103722	0.0193529286969001	-0.00537860181913903	-0.125271412775751	8.4480005041746e-4
scanone	2014	Brix	4	58.69005	AD	0.030711644475594	0.0192985232932885	-0.00537860181913903	-0.125271412775751	8.4480005041746e-4
scanone	2014	Brix	4	58.69005	BC	-0.0292347610027121	0.0193642620174474	-0.00537860181913903	-0.125271412775751	8.4480005041746e-4
scanone	2014	Brix	4	58.69005	AC	-0.0315016618870729	0.017640959158234	-0.00537860181913903	-0.125271412775751	8.4480005041746e-4
scanone	2014	Brix	10	45.250051	BD	0.0241704125017807	0.0185636764252783	-0.0496451122093851	-0.0308646159774348	0.0188335369108427
scanone	2014	Brix	10	45.250051	AC	-0.0160844515916292	0.0177951233483521	-0.0496451122093851	-0.0308646159774348	0.0188335369108427
scanone	2014	Brix	10	45.250051	AD	-0.0100689120583332	0.0219055919945883	-0.0496451122093851	-0.0308646159774348	0.0188335369108427
scanone	2014	Brix	10	45.250051	BC	-6.7866394235802e-4	0.0220721340149508	-0.0496451122093851	-0.0308646159774348	0.0188335369108427
scanone	all-years	Brix	11	39.890039	BD	0.126564018740021	0.0513137393605672	-0.335497013763488	-0.2361828885309	-0.138361717076838
scanone	all-years	Brix	11	39.890039	AD	0.0279963703966957	0.0462535796000799	-0.335497013763488	-0.2361828885309	-0.138361717076838
scanone	all-years	Brix	11	39.890039	BC	0.0776534330129896	0.0460907021920478	-0.335497013763488	-0.2361828885309	-0.138361717076838
scanone	all-years	Brix	11	39.890039	AC	-0.159275932407173	0.0396620285952667	-0.335497013763488	-0.2361828885309	-0.138361717076838
scanone	all-years	Brix	3	39.510036	BC	0.0534738393523759	0.0469348427807385	-0.132986057839793	0.346545151522847	0.210301424076843
scanone	all-years	Brix	3	39.510036	AC	0.0921315224709007	0.0456124684077689	-0.132986057839793	0.346545151522847	0.210301424076843
scanone	all-years	Brix	3	39.510036	BD	-0.0146480243706261	0.0443959166783417	-0.132986057839793	0.346545151522847	0.210301424076843
scanone	all-years	Brix	3	39.510036	AD	-0.186291765328944	0.053672046109465	-0.132986057839793	0.346545151522847	0.210301424076843
scanone	2012	MFM	3	47.000042	BC	-0.0247013934161322	0.02262570015919	-0.126848238945804	-0.171110231820762	0.043298243248468
scanone	2012	MFM	3	47.000042	AC	-0.0664763912648001	0.0199539919533105	-0.126848238945804	-0.171110231820762	0.043298243248468
scanone	2012	MFM	3	47.000042	BD	0.082502844118483007	0.0194217895913869	-0.126848238945804	-0.171110231820762	0.043298243248468
scanone	2012	MFM	3	47.000042	AD	-0.00257039697865283	0.0211644045328914	-0.126848238945804	-0.171110231820762	0.043298243248468
scanone	2014	MFM	1	110.20009	BC	-0.0676626601019199	0.0255391160851329	-0.0590702767357061	-0.21046082938448	0.0860671703944788
scanone	2014	MFM	1	110.20009	AD	0.00803261622246717	0.0205902936542059	-0.0590702767357061	-0.21046082938448	0.0860671703944788
scanone	2014	MFM	1	110.20009	BD	0.0806013397875597	0.0211251955522916	-0.0590702767357061	-0.21046082938448	0.0860671703944788
scanone	2014	MFM	1	110.20009	AC	-0.0541642132725335	0.0237756231678984	-0.0590702767357061	-0.21046082938448	0.0860671703944788
scanone	2014	MFM	11	36.650028	BD	-0.0542457104653588	0.0273527818989678	0.0375972742574587	0.177006963924834	0.0256657102221587
scanone	2014	MFM	11	36.650028	AD	-0.0482799284477088	0.0244366947469092	0.0375972742574587	0.177006963924834	0.0256657102221587
scanone	2014	MFM	11	36.650028	BC	0.021424916385979	0.0246554644158279	0.0375972742574587	0.177006963924834	0.0256657102221587
scanone	2014	MFM	11	36.650028	AC	0.0530564086257877	0.021324790650083	0.0375972742574587	0.177006963924834	0.0256657102221587
scanone	all-years	MFM	4	29.890027	BD	8.1141067465031e-13	3.58915992975535e-13	-6.803275661569699e-13	-3.42744867469403e-12	-1.12364787941625e-12
scanone	all-years	MFM	4	29.890027	AD	1.03307083127995e-12	3.68212658244185e-13	-6.803275661569699e-13	-3.42744867469403e-12	-1.12364787941625e-12
scanone	all-years	MFM	4	29.890027	BC	-3.40489722988581e-13	3.7928273666307996e-13	-6.803275661569699e-13	-3.42744867469403e-12	-1.12364787941625e-12
scanone	all-years	MFM	4	29.890027	AC	-1.2424774457751899e-12	3.3789510884608e-13	-6.803275661569699e-13	-3.42744867469403e-12	-1.12364787941625e-12
scanone	all-years	MFM	3	47.000042	BC	-6.59071702483661e-13	3.91843183116597e-13	-8.72896574192273e-13	-3.6098065667738298e-12	-1.47658388864994e-13
scanone	all-years	MFM	3	47.000042	AC	-1.1693491840123e-12	3.45573205154153e-13	-8.72896574192273e-13	-3.6098065667738298e-12	-1.47658388864994e-13
scanone	all-years	MFM	3	47.000042	BD	1.07200238647076e-12	3.36356258668916e-13	-8.72896574192273e-13	-3.6098065667738298e-12	-1.47658388864994e-13
scanone	all-years	MFM	3	47.000042	AD	7.09383293807117e-13	3.66535735141308e-13	-8.72896574192273e-13	-3.6098065667738298e-12	-1.47658388864994e-13
scanone	all-years	MFM	9	11.640006	BD	1.35816985921871e-12	3.51371054044178e-13	-1.90100837089545e-12	-1.89738526864275e-12	1.80424376784944e-12
scanone	all-years	MFM	9	11.640006	BC	-4.92644659027381e-13	4.24786890894193e-13	-1.90100837089545e-12	-1.89738526864275e-12	1.80424376784944e-12
scanone	all-years	MFM	9	11.640006	AD	-4.94456210153735e-13	3.34220538451728e-13	-1.90100837089545e-12	-1.89738526864275e-12	1.80424376784944e-12
scanone	all-years	MFM	9	11.640006	AC	-5.4102696055039e-13	4.09334890382489e-13	-1.90100837089545e-12	-1.89738526864275e-12	1.80424376784944e-12
scanone	2011	PAC	7	51.970045	BD	-0.0478263170788195	0.0220082850034669	0.237413200397098	-0.0112968276479372	0.019384811005996
scanone	2011	PAC	7	51.970045	BC	-0.0631671364057861	0.0158969169905826	0.237413200397098	-0.0112968276479372	0.019384811005996
scanone	2011	PAC	7	51.970045	AD	0.0611878776167314	0.0196848085343764	0.237413200397098	-0.0112968276479372	0.019384811005996
scanone	2011	PAC	7	51.970045	AC	0.0652318692957607	0.0184906579043802	0.237413200397098	-0.0112968276479372	0.019384811005996
scanone	2011	PAC	8	66.000067	AC	-0.0818459958004138	0.0177927635674992	-0.166736908967778	-0.17122398096598	0.0108861629387194
scanone	2011	PAC	8	66.000067	AD	-0.00167708678678369	0.0208829910944748	-0.166736908967778	-0.17122398096598	0.0108861629387194
scanone	2011	PAC	8	66.000067	BD	0.0871344491664653	0.017763113864187	-0.166736908967778	-0.17122398096598	0.0108861629387194
scanone	2011	PAC	8	66.000067	BC	-0.00392062278588425	0.0179076251978436	-0.166736908967778	-0.17122398096598	0.0108861629387194
scanone	2011	PAC	11	39.890039	BD	-0.0610312926037216	0.023634149062566	0.140784003793835	0.111037214113314	0.0394692066201278
scanone	2011	PAC	11	39.890039	AD	-0.010373894016868	0.0213035340742602	0.140784003793835	0.111037214113314	0.0394692066201278
scanone	2011	PAC	11	39.890039	BC	-0.0252472888571287	0.0209826224426092	0.140784003793835	0.111037214113314	0.0394692066201278
scanone	2011	PAC	11	39.890039	AC	0.0648793163498527	0.0188677409347096	0.140784003793835	0.111037214113314	0.0394692066201278
scanone	2012	PAC	7	24.260023	BD	-0.121662869752385	0.0254301422756999	0.166472592809269	0.235251101688657	-0.046787135051161
scanone	2012	PAC	7	24.260023	AD	-0.0150330058221699	0.027159230331941	0.166472592809269	0.235251101688657	-0.046787135051161
scanone	2012	PAC	7	24.260023	BC	0.0193562486175239	0.0282029813872105	0.166472592809269	0.235251101688657	-0.046787135051161
scanone	2012	PAC	7	24.260023	AC	0.079198977496578	0.0207432048021434	0.166472592809269	0.235251101688657	-0.046787135051161
scanone	2012	PAC	11	38.690036	BD	-0.0674786653298386	0.0299268710901209	0.235761267788387	0.0769885226626626	0.079039998937578
scanone	2012	PAC	11	38.690036	AD	0.0108819690955659	0.0269757170574079	0.235761267788387	0.0769885226626626	0.079039998937578
scanone	2012	PAC	11	38.690036	BC	-0.0685044034672963	0.0261702895892868	0.235761267788387	0.0769885226626626	0.079039998937578
scanone	2012	PAC	11	38.690036	AC	0.0888962298956862	0.0235463362554825	0.235761267788387	0.0769885226626626	0.079039998937578
scanone	2014	PAC	7	21.950019	BD	-0.0628188445884323	0.016202449889042	0.0751837704772737	0.146524789375154	-0.0109529879831995
scanone	2014	PAC	7	21.950019	AD	-0.0197504653581957	0.0176240343535873	0.0751837704772737	0.146524789375154	-0.0109529879831995
scanone	2014	PAC	7	21.950019	BC	0.0159200440907447	0.019018109427855	0.0751837704772737	0.146524789375154	-0.0109529879831995
scanone	2014	PAC	7	21.950019	AC	0.0480354353377818	0.0136034337512066	0.0751837704772737	0.146524789375154	-0.0109529879831995
scanone	2014	PAC	3	47.000042	BC	-0.0366884877140325	0.01819602841325	-0.0337994711150007	-0.156628528155604	0.0157686725984927
scanone	2014	PAC	3	47.000042	AC	-0.0457038869722865	0.0160473886768416	-0.0337994711150007	-0.156628528155604	0.0157686725984927
scanone	2014	PAC	3	47.000042	BD	0.0495101126630157	0.0156193811795697	-0.0337994711150007	-0.156628528155604	0.0157686725984927
scanone	2014	PAC	3	47.000042	AD	0.024726040806269	0.0170208260305964	-0.0337994711150007	-0.156628528155604	0.0157686725984927
scanone	2014	PAC	1	38.020041	AD	-0.0277280305131338	0.0172400717836137	-0.0992734779192879	-0.0189967867138431	0.0274626694032408
scanone	2014	PAC	1	38.020041	BD	0.0356400431481306	0.0192213591940219	-0.0992734779192879	-0.0189967867138431	0.0274626694032408
scanone	2014	PAC	1	38.020041	AC	-0.0234950891684349	0.0222107801789249	-0.0992734779192879	-0.0189967867138431	0.0274626694032408
scanone	2014	PAC	1	38.020041	BC	0.0124103150895887	0.0167126507636116	-0.0992734779192879	-0.0189967867138431	0.0274626694032408
scanone	all-years	PAC	7	24.260023	BD	-0.0956566024595435	0.0201677063128495	0.15200913786251	0.174593073202227	-0.018468699368853
scanone	all-years	PAC	7	24.260023	AD	-0.0104176838438621	0.0214988407201317	0.15200913786251	0.174593073202227	-0.018468699368853
scanone	all-years	PAC	7	24.260023	BC	8.7428382599655e-4	0.0223043078050722	0.15200913786251	0.174593073202227	-0.018468699368853
scanone	all-years	PAC	7	24.260023	AC	0.0676445030728248	0.0164200108256337	0.15200913786251	0.174593073202227	-0.018468699368853
scanone	all-years	PAC	11	36.650028	BD	-0.0627230189577349	0.0247886605762382	0.149403500780997	0.103136507564162	0.0388470233475391
scanone	all-years	PAC	11	36.650028	AD	-0.0074447802410057	0.0222820952140631	0.149403500780997	0.103136507564162	0.0388470233475391
scanone	all-years	PAC	11	36.650028	BC	-0.0305782768494234	0.0223441966894249	0.149403500780997	0.103136507564162	0.0388470233475391
scanone	all-years	PAC	11	36.650028	AC	0.0635469852148448	0.0191132618313947	0.149403500780997	0.103136507564162	0.0388470233475391
scanone	2011	PFR	12	57.230035	BD	-0.855056447523917	0.739131017906605	2.89312510462577	4.89978390681908	4.19531537092743
scanone	2011	PFR	12	57.230035	BC	-0.502822179578092	0.839053659506632	2.89312510462577	4.89978390681908	4.19531537092743
scanone	2011	PFR	12	57.230035	AD	-1.50615158067474	0.819345630592615	2.89312510462577	4.89978390681908	4.19531537092743
scanone	2011	PFR	12	57.230035	AC	3.04139805819851	0.819345630592615	2.89312510462577	4.89978390681908	4.19531537092743
scanone	2011	PFR	6	70.660084	BC	1.97521805868957	0.808124894092102	-2.60129182153279	6.42496327054458	1.36226142063381
scanone	2011	PFR	6	70.660084	AD	-2.53790948734911	0.741586262548839	-2.60129182153279	6.42496327054458	1.36226142063381
scanone	2011	PFR	6	70.660084	AC	1.35570285824008	0.761907456877581	-2.60129182153279	6.42496327054458	1.36226142063381
scanone	2011	PFR	6	70.660084	BD	-0.556132866265809	0.863921851261607	-2.60129182153279	6.42496327054458	1.36226142063381
scanone	2011	PFR	4	81.730062	BD	-0.00822345212865643	0.837165759520485	-6.26080738141784	4.05835604952597	-2.70764885753765
scanone	2011	PFR	4	81.730062	AD	-1.78480271406876	0.718618965164548	-6.26080738141784	4.05835604952597	-2.70764885753765
scanone	2011	PFR	4	81.730062	BC	3.37477900140315	0.78309686201601	-6.26080738141784	4.05835604952597	-2.70764885753765
scanone	2011	PFR	4	81.730062	AC	-1.10944911807459	0.738310801943235	-6.26080738141784	4.05835604952597	-2.70764885753765
scanone	2012	PFR	4	46.740044	BD	1.83635552124189	0.909236004351867	-7.82086127603515	-2.42890656394461	-2.87665456173765
scanone	2012	PFR	4	46.740044	AD	-0.635747835906863	0.934773950237407	-7.82086127603515	-2.42890656394461	-2.87665456173765
scanone	2012	PFR	4	46.740044	BC	2.06022952013841	0.996018139358766	-7.82086127603515	-2.42890656394461	-2.87665456173765
scanone	2012	PFR	4	46.740044	AC	-3.28852839874799	0.986905199570665	-7.82086127603515	-2.42890656394461	-2.87665456173765
scanone	2012	PFR	8	65.410066	AC	-2.32743743068818	0.925093262938717	-7.61865121123268	1.18416614228043	-2.44738742391719
scanone	2012	PFR	8	65.410066	AD	-1.6958267898698	1.08855429221948	-7.61865121123268	1.18416614228043	-2.44738742391719
scanone	2012	PFR	8	65.410066	BD	0.889805103787946	0.900419662754477	-7.61865121123268	1.18416614228043	-2.44738742391719
scanone	2012	PFR	8	65.410066	BC	2.70558188688675	0.951913114313141	-7.61865121123268	1.18416614228043	-2.44738742391719
scanone	2012	PFR	6	58.660075	BC	0.622300341531526	0.971988430455387	2.58830746497319	7.58339591960022	1.86170247014173
scanone	2012	PFR	6	58.660075	AD	-1.87524388578199	0.916399480546497	2.58830746497319	7.58339591960022	1.86170247014173
scanone	2012	PFR	6	58.660075	AC	2.84730530908898	0.891957756346472	2.58830746497319	7.58339591960022	1.86170247014173
scanone	2012	PFR	6	58.660075	BD	-2.23854638319772	1.03909934019206	2.58830746497319	7.58339591960022	1.86170247014173
scanone	2012	PFR	5	31.090008	AD	-2.14479532257487	1.11939710640555	1.82124418852555	3.9101063666942	5.81020016422103
scanone	2012	PFR	5	31.090008	BC	-1.10036423349055	1.20439993796471	1.82124418852555	3.9101063666942	5.81020016422103
scanone	2012	PFR	5	31.090008	BD	-0.150317334727137	0.955214823382436	1.82124418852555	3.9101063666942	5.81020016422103
scanone	2012	PFR	5	31.090008	AC	2.71535794288274	1.11463572073577	1.82124418852555	3.9101063666942	5.81020016422103
scanone	2012	PFR	11	24.400018	AD	1.34382026532925	1.05807268813936	8.31068531956925	2.20523293178622	-0.571586879786559
scanone	2012	PFR	11	24.400018	BD	-3.09731583434865	0.953733832563621	8.31068531956925	2.20523293178622	-0.571586879786559
scanone	2012	PFR	11	24.400018	AC	2.16064329132908	0.770988487509738	8.31068531956925	2.20523293178622	-0.571586879786559
scanone	2012	PFR	11	24.400018	BC	-1.70890592856226	1.05802950272496	8.31068531956925	2.20523293178622	-0.571586879786559
scanone	2014	PFR	1	62.750057	AD	-0.16561909173901	0.169526395425947	-1.8736531865641	-2.15757962819392	1.42531867635561
scanone	2014	PFR	1	62.750057	BD	1.48386683972085	0.213316036312357	-1.8736531865641	-2.15757962819392	1.42531867635561
scanone	2014	PFR	1	62.750057	AC	-0.531749567658163	0.184737106481105	-1.8736531865641	-2.15757962819392	1.42531867635561
scanone	2014	PFR	1	62.750057	BC	-0.307582312553919	0.165233891223347	-1.8736531865641	-2.15757962819392	1.42531867635561
scanone	2014	PFR	10	45.250051	BD	0.810899439314956	0.199038441800545	-1.9114597624779	-0.479274771551662	0.972456801381674
scanone	2014	PFR	10	45.250051	AC	-0.384467827699826	0.189887298282209	-1.9114597624779	-0.479274771551662	0.972456801381674
scanone	2014	PFR	10	45.250051	AD	-0.631058842614832	0.223030512157701	-1.9114597624779	-0.479274771551662	0.972456801381674
scanone	2014	PFR	10	45.250051	BC	0.0850336528482884	0.235526206442957	-1.9114597624779	-0.479274771551662	0.972456801381674
scanone	2014	PFR	2	12.85001	BD	0.410331708566814	0.227234068007575	-0.353261529013695	-1.2905897664785	0.0230423811472056
scanone	2014	PFR	2	12.85001	AC	-0.411593939179284	0.233821926956855	-0.353261529013695	-1.2905897664785	0.0230423811472056
scanone	2014	PFR	2	12.85001	BC	-0.24648436524604	0.241018125607142	-0.353261529013695	-1.2905897664785	0.0230423811472056
scanone	2014	PFR	2	12.85001	AD	0.222179753486363	0.241018125607142	-0.353261529013695	-1.2905897664785	0.0230423811472056
scanone	all-years	PFR	6	58.660075	BC	0.356645707082887	0.461542523888234	1.36999004588441	3.8005635665367	0.714160207809141
scanone	all-years	PFR	6	58.660075	AD	-0.858641053243258	0.435146464596433	1.36999004588441	3.8005635665367	0.714160207809141
scanone	all-years	PFR	6	58.660075	AC	1.39872083392966	0.423540467321162	1.36999004588441	3.8005635665367	0.714160207809141
scanone	all-years	PFR	6	58.660075	BD	-1.18655597228089	0.493409712519057	1.36999004588441	3.8005635665367	0.714160207809141
scanone	all-years	PFR	10	41.590043	BD	1.71802622029246	0.384420995004059	-3.63020746781366	-2.09594943305471	1.51038219669691
scanone	all-years	PFR	10	41.590043	AC	-1.14505223014172	0.411491343143225	-3.63020746781366	-2.09594943305471	1.51038219669691
scanone	all-years	PFR	10	41.590043	AD	-0.852268611962819	0.433918617194484	-3.63020746781366	-2.09594943305471	1.51038219669691
scanone	all-years	PFR	10	41.590043	BC	-0.0851395945833455	0.517841940576252	-3.63020746781366	-2.09594943305471	1.51038219669691
scanone	all-years	PFR	11	24.540019	AD	0.731091536898853	0.509394618646742	4.16155594848856	0.0194866063411603	0.546531090149146
scanone	all-years	PFR	11	24.540019	BD	-1.07642089227085	0.459162104244063	4.16155594848856	0.0194866063411603	0.546531090149146
scanone	all-years	PFR	11	24.540019	AC	1.01410038514401	0.367329683395251	4.16155594848856	0.0194866063411603	0.546531090149146
scanone	all-years	PFR	11	24.540019	BC	-1.33994313417484	0.509394618646742	4.16155594848856	0.0194866063411603	0.546531090149146
scanone	all-years	PFR	4	68.890054	BD	0.940010834180655	0.542044227858015	-3.400316995929	-0.661220507655899	-0.71491620416885
scanone	all-years	PFR	4	68.890054	AD	-0.40268956169942	0.446625734869488	-3.400316995929	-0.661220507655899	-0.71491620416885
scanone	all-years	PFR	4	68.890054	BC	0.96685868243713	0.51599726226772	-3.400316995929	-0.661220507655899	-0.71491620416885
scanone	all-years	PFR	4	68.890054	AC	-1.09075791761179	0.45946116733686	-3.400316995929	-0.661220507655899	-0.71491620416885
scanone	2011	SFY	6	80.15009	BC	-3.8439306796092	2.67453588672665	-11.7079340785552	-29.0254553121636	-3.61146844474236
scanone	2011	SFY	6	80.15009	AD	4.814829937195	2.33452631424776	-11.7079340785552	-29.0254553121636	-3.61146844474236
scanone	2011	SFY	6	80.15009	BD	8.8630627541014	2.76224878616705	-11.7079340785552	-29.0254553121636	-3.61146844474236
scanone	2011	SFY	6	80.15009	AC	-11.503631941258	2.76224878616705	-11.7079340785552	-29.0254553121636	-3.61146844474236
scanone	2011	SFY	4	43.860041	BD	5.54768120332035	2.59765507187365	12.2300741423317	-26.6190914864944	11.8652102394269
scanone	2011	SFY	4	43.860041	AD	5.73011315477275	2.67296501708756	12.2300741423317	-26.6190914864944	11.8652102394269
scanone	2011	SFY	4	43.860041	BC	-13.6944696596403	3.1814647269216	12.2300741423317	-26.6190914864944	11.8652102394269
scanone	2011	SFY	4	43.860041	AC	-1.64682746876099	2.46435198078274	12.2300741423317	-26.6190914864944	11.8652102394269
scanone	2011	SFY	11	6.870004	AD	-9.16478422011695	3.3487681971442	-23.1797766804045	0.484183344158172	12.2449718572744
scanone	2011	SFY	11	6.870004	BD	8.54759004872249	2.81352804749244	-23.1797766804045	0.484183344158172	12.2449718572744
scanone	2011	SFY	11	6.870004	AC	-2.80020661940066	2.32009466408983	-23.1797766804045	0.484183344158172	12.2449718572744
scanone	2011	SFY	11	6.870004	BC	2.66719579216438	3.21739241357934	-23.1797766804045	0.484183344158172	12.2449718572744
scanone	2011	SFY	10	9.600009	BD	-1.05172446994431	2.75994241586508	-1.77542300997378	8.50214599045318	3.89360545103205
scanone	2011	SFY	10	9.600009	BC	1.25254579976625	3.73697969684528	-1.77542300997378	8.50214599045318	3.89360545103205
scanone	2011	SFY	10	9.600009	AC	2.31163702029539	2.75994241586508	-1.77542300997378	8.50214599045318	3.89360545103205
scanone	2011	SFY	10	9.600009	AD	-3.88623870044722	3.90314799588517	-1.77542300997378	8.50214599045318	3.89360545103205
scanone	2012	SFY	11	47.620042	BD	32.1670619766245	10.0293540825349	-58.9950586501203	-62.4805052440637	-17.9435248736825
scanone	2012	SFY	11	47.620042	AD	11.6412950884056	9.95425248171479	-58.9950586501203	-62.4805052440637	-17.9435248736825
scanone	2012	SFY	11	47.620042	BC	9.89857179143394	6.68107287580064	-58.9950586501203	-62.4805052440637	-17.9435248736825
scanone	2012	SFY	11	47.620042	AC	-28.5707199704675	6.83103785759204	-58.9950586501203	-62.4805052440637	-17.9435248736825
scanone	2012	SFY	5	82.380055	BD	19.0005945258276	7.36798304527176	-1.14773026761557	-74.331336797254	10.7265744725053
scanone	2012	SFY	5	82.380055	BC	-23.5283611090521	9.81440216773405	-1.14773026761557	-74.331336797254	10.7265744725053
scanone	2012	SFY	5	82.380055	AC	-18.7389390066072	8.07748465947684	-1.14773026761557	-74.331336797254	10.7265744725053
scanone	2012	SFY	5	82.380055	AD	13.0634421557671	7.94656683192177	-1.14773026761557	-74.331336797254	10.7265744725053
scanone	2012	SFY	10	70.470072	BD	-28.5845198934187	7.51050489777765	35.1043990609836	31.5255383248219	-57.5417217630838
scanone	2012	SFY	10	70.470072	AD	17.738540518615	8.45279438044524	35.1043990609836	31.5255383248219	-57.5417217630838
scanone	2012	SFY	10	70.470072	AC	4.73044879948401	7.23121928955616	35.1043990609836	31.5255383248219	-57.5417217630838
scanone	2012	SFY	10	70.470072	BC	15.9491101505341	9.49790051375427	35.1043990609836	31.5255383248219	-57.5417217630838
scanone	2012	SFY	6	44.390054	BC	-4.52717501611908	7.40649820077342	-9.45980214446969	-59.728200797015496	-27.2222295760454
scanone	2012	SFY	6	44.390054	AD	20.6070243101538	7.99993238707281	-9.45980214446969	-59.728200797015496	-27.2222295760454
scanone	2012	SFY	6	44.390054	AC	-22.8681908763766	8.23186251371233	-9.45980214446969	-59.728200797015496	-27.2222295760454
scanone	2012	SFY	6	44.390054	BD	11.725810594366	10.2335478943222	-9.45980214446969	-59.728200797015496	-27.2222295760454
scanone	all-years	SFY	11	47.620042	BD	22.330089797311	9.40470919598002	-39.70383120655	-36.4751639788223	-2.2759841808162
scanone	all-years	SFY	11	47.620042	AD	3.61616628444408	7.50396996343286	-39.70383120655	-36.4751639788223	-2.2759841808162
scanone	all-years	SFY	11	47.620042	BC	5.23049989830794	6.07013352295818	-39.70383120655	-36.4751639788223	-2.2759841808162
scanone	all-years	SFY	11	47.620042	AC	-15.7594077953752	5.61515958354619	-39.70383120655	-36.4751639788223	-2.2759841808162
scanone	all-years	SFY	1	44.610046	AD	15.6469367794292	6.0714012413832	50.7788081322485	8.86094377058473	-16.9334991059003
scanone	all-years	SFY	1	44.610046	BD	-18.2092168396452	6.15644986247635	50.7788081322485	8.86094377058473	-16.9334991059003
scanone	all-years	SFY	1	44.610046	AC	11.6106591117714	7.45655147190579	50.7788081322485	8.86094377058473	-16.9334991059003
scanone	all-years	SFY	1	44.610046	BC	-5.3119954014027	6.09307071951517	50.7788081322485	8.86094377058473	-16.9334991059003
scanone	all-years	SFY	10	70.470072	BD	-25.8109238025323	5.51052568790141	23.5800922457691	40.163812620411	-48.6980371234415
scanone	all-years	SFY	10	70.470072	AD	10.328140882073	6.1987171254583	23.5800922457691	40.163812620411	-48.6980371234415
scanone	all-years	SFY	10	70.470072	AC	6.06102863055778	5.37182413117278	23.5800922457691	40.163812620411	-48.6980371234415
scanone	all-years	SFY	10	70.470072	BC	18.620001069394	7.25860748397917	23.5800922457691	40.163812620411	-48.6980371234415
scanone	all-years	SFY	6	90.090101	BC	-6.39901467362117	5.97892024822792	-23.1588525236945	-51.4949999203847	-1.62091643269914
scanone	all-years	SFY	6	90.090101	AD	7.76905902472394	6.14275661680182	-23.1588525236945	-51.4949999203847	-1.62091643269914
scanone	all-years	SFY	6	90.090101	AC	-18.788899151818	6.72905272857295	-23.1588525236945	-51.4949999203847	-1.62091643269914
scanone	all-years	SFY	6	90.090101	BD	18.5380270702216	6.72905272857295	-23.1588525236945	-51.4949999203847	-1.62091643269914
scanone	2011	TA	3	17.200011	BC	-0.00596187552358012	0.00494458569135401	0.0455114512049843	0.0270015159716242	0.00543614191295318
scanone	2011	TA	3	17.200011	AC	0.0195119210353886	0.00453746302027144	0.0455114512049843	0.0270015159716242	0.00543614191295318
scanone	2011	TA	3	17.200011	AD	0.00329309209309994	0.00548552530649306	0.0455114512049843	0.0270015159716242	0.00543614191295318
scanone	2011	TA	3	17.200011	BD	-0.0167445625529156	0.00453746302027144	0.0455114512049843	0.0270015159716242	0.00543614191295318
scanone	2011	TA	1	11.120008	BD	-0.00961998547188278	0.00521256408845683	0.0478232996227528	0.0031420306765858	0.00817423008751664
scanone	2011	TA	1	11.120008	BC	-0.0121360851773482	0.00476407128318694	0.0478232996227528	0.0031420306765858	0.00817423008751664
scanone	2011	TA	1	11.120008	AD	0.0102045492957353	0.00511358244445815	0.0478232996227528	0.0031420306765858	0.00817423008751664
scanone	2011	TA	1	11.120008	AC	0.0158626796777865	0.00563489340802088	0.0478232996227528	0.0031420306765858	0.00817423008751664
scanone	2012	TA	10	66.900071	BD	0.0193730253336633	0.00899138395001821	0.0127428859246016	-0.0238998066255581	0.0879119869915304
scanone	2012	TA	10	66.900071	BC	-0.0365328714748809	0.0124114469108981	0.0127428859246016	-0.0238998066255581	0.0879119869915304
scanone	2012	TA	10	66.900071	AD	-0.0182115251998011	0.010205377680545	0.0127428859246016	-0.0238998066255581	0.0879119869915304
scanone	2012	TA	10	66.900071	AC	0.013794564983185	0.00842681327678197	0.0127428859246016	-0.0238998066255581	0.0879119869915304
scanone	2012	TA	11	37.200031	BD	-0.0385456355315084	0.00976186588991398	0.0702978284197263	0.0728962848012608	0.00425135417365021
scanone	2012	TA	11	37.200031	AD	-0.00552239840847036	0.0091313894039233	0.0702978284197263	0.0728962848012608	0.00425135417365021
scanone	2012	TA	11	37.200031	BC	-0.00422317021770316	0.00943085842376795	0.0702978284197263	0.0728962848012608	0.00425135417365021
scanone	2012	TA	11	37.200031	AC	0.0330514210789851	0.00778727504895391	0.0702978284197263	0.0728962848012608	0.00425135417365021
scanone	2012	TA	2	78.400082	AC	0.00192455340722763	0.00903716660524535	0.0427045747272387	-0.0175107524108333	-0.020688382872045
scanone	2012	TA	2	78.400082	BD	-0.0106723577509751	0.0131509724320876	0.0427045747272387	-0.0175107524108333	-0.020688382872045
scanone	2012	TA	2	78.400082	BC	-0.00908354252036921	0.010884401115166401	0.0427045747272387	-0.0175107524108333	-0.020688382872045
scanone	2012	TA	2	78.400082	AD	0.0210241210486668	0.0133118294432315	0.0427045747272387	-0.0175107524108333	-0.020688382872045
scanone	2012	TA	8	66.000067	AC	-0.024578121755584	0.00929208476758601	-0.0782448186654831	0.00675302329842154	-0.0256008108317252
scanone	2012	TA	8	66.000067	AD	-0.0151542279889322	0.0110028069099355	-0.0782448186654831	0.00675302329842154	-0.0256008108317252
scanone	2012	TA	8	66.000067	BD	0.0111677759279467	0.00935058785634247	-0.0782448186654831	0.00675302329842154	-0.0256008108317252
scanone	2012	TA	8	66.000067	BC	0.0273446929930201	0.00962752563631083	-0.0782448186654831	0.00675302329842154	-0.0256008108317252
scanone	2014	TA	11	39.890039	BD	-0.040123996488978	0.00812453347144369	0.0804199732771535	0.0591734378966961	-0.00263754622139345
scanone	2014	TA	11	39.890039	AD	0.00140476326029548	0.00732335550512842	0.0804199732771535	0.0591734378966961	-0.00263754622139345
scanone	2014	TA	11	39.890039	BC	-0.00921850442993319	0.0072958552237183	0.0804199732771535	0.0591734378966961	-0.00263754622139345
scanone	2014	TA	11	39.890039	AC	0.0296727090979468	0.00628342906099723	0.0804199732771535	0.0591734378966961	-0.00263754622139345
scanone	2014	TA	8	59.440054	AC	-0.0235276753927065	0.00759635819056157	-0.0690078707484263	-0.0241446617676302	0.00241411255609577
scanone	2014	TA	8	59.440054	AD	-0.0126624007869393	0.00884948948255905	-0.0690078707484263	-0.0241446617676302	0.00241411255609577
scanone	2014	TA	8	59.440054	BD	0.0230485908653217	0.00705945045964153	-0.0690078707484263	-0.0241446617676302	0.00241411255609577
scanone	2014	TA	8	59.440054	BC	0.00976920370345871	0.00955854110829212	-0.0690078707484263	-0.0241446617676302	0.00241411255609577
scanone	2014	TA	6	31.050033	AC	0.012229662834853	0.00958156453946458	0.047465642455629	0.023882911942914	-0.0221733243676916
scanone	2014	TA	6	31.050033	AD	0.0113748690472418	0.00905264163148442	0.047465642455629	0.023882911942914	-0.0221733243676916
scanone	2014	TA	6	31.050033	BD	-0.0234446143644185	0.00966954007015203	0.047465642455629	0.023882911942914	-0.0221733243676916
scanone	2014	TA	6	31.050033	BC	-4.1649620911566e-4	0.00770732007805084	0.047465642455629	0.023882911942914	-0.0221733243676916
scanone	all-years	TA	11	16.420014	AD	-0.0126937150960333	0.0141501056083634	0.125472066639613	0.116690065355288	0.0298137655046613
scanone	all-years	TA	11	16.420014	BD	-0.060522865663509	0.0131566796377415	0.125472066639613	0.116690065355288	0.0298137655046613
scanone	all-years	TA	11	16.420014	AC	0.0605582003339414	0.0102849029512188	0.125472066639613	0.116690065355288	0.0298137655046613
scanone	all-years	TA	11	16.420014	BC	-0.0170847157381955	0.014733123841965	0.125472066639613	0.116690065355288	0.0298137655046613
scanone	2011	TY	9	80.890052	BD	-4.95173952688604	2.28343388795309	17.1022632527724	-7.06902938992198	-10.6359548489723
scanone	2011	TY	9	80.890052	AD	8.91736952398631	2.46398827099733	17.1022632527724	-7.06902938992198	-10.6359548489723
scanone	2011	TY	9	80.890052	AC	0.0648774045391761	2.73881051416452	17.1022632527724	-7.06902938992198	-10.6359548489723
scanone	2011	TY	9	80.890052	BC	-3.16827679736089	2.45401627683654	17.1022632527724	-7.06902938992198	-10.6359548489723
scanone	2011	TY	4	43.24004	BD	5.14287442416319	2.35882242747173	6.51633183414833	-22.2602770006084	7.05206694987677
scanone	2011	TY	4	43.24004	AD	4.87500686629897	2.29236335051164	6.51633183414833	-22.2602770006084	7.05206694987677
scanone	2011	TY	4	43.24004	BC	-9.51329755107942	2.70341921540397	6.51633183414833	-22.2602770006084	7.05206694987677
scanone	2011	TY	4	43.24004	AC	-2.72909815906687	2.22927614967373	6.51633183414833	-22.2602770006084	7.05206694987677
scanone	2011	TY	6	55.500074	BC	-0.342964689148273	2.36190763223703	-9.60078647191	-18.0108427213726	-6.22993415775671
scanone	2011	TY	6	55.500074	AD	3.86206343558301	2.35765280418235	-9.60078647191	-18.0108427213726	-6.22993415775671
scanone	2011	TY	6	55.500074	AC	-8.25832500398163	2.42082961430931	-9.60078647191	-18.0108427213726	-6.22993415775671
scanone	2011	TY	6	55.500074	BD	5.54748959265966	2.66765767397253	-9.60078647191	-18.0108427213726	-6.22993415775671
scanone	2011	TY	3	26.570021	BC	-1.59079783326001	2.74012550783077	-10.6312956512511	-15.9753714114935	3.06559684286243
scanone	2011	TY	3	26.570021	AC	-5.37364723745433	1.93756132788937	-10.6312956512511	-15.9753714114935	3.06559684286243
scanone	2011	TY	3	26.570021	BD	7.92968629391796	2.26655014205618	-10.6312956512511	-15.9753714114935	3.06559684286243
scanone	2011	TY	3	26.570021	AD	1.08124004686122	3.29322100656355	-10.6312956512511	-15.9753714114935	3.06559684286243
scanone	2011	TY	10	58.430065	BD	-8.0516140587807	2.43050702974869	8.93168494788978	15.6550532732075	-8.64349725900705
scanone	2011	TY	10	58.430065	BC	4.09766120732659	2.90945194926787	8.93168494788978	15.6550532732075	-8.64349725900705
scanone	2011	TY	10	58.430065	AC	4.24175505176796	2.27426027165303	8.93168494788978	15.6550532732075	-8.64349725900705
scanone	2011	TY	10	58.430065	AD	0.735977044667718	2.61076387833149	8.93168494788978	15.6550532732075	-8.64349725900705
scanone	2011	TY	11	27.530022	AD	-5.52448231485618	3.48222728747927	-16.4108568663226	-3.72342504211201	9.75051731180378
scanone	2011	TY	11	27.530022	BD	7.55620477420701	2.75545064690398	-16.4108568663226	-3.72342504211201	9.75051731180378
scanone	2011	TY	11	27.530022	AC	-2.51093618001029	2.06099424133326	-16.4108568663226	-3.72342504211201	9.75051731180378
scanone	2011	TY	11	27.530022	BC	0.819233597249117	2.82283257073063	-16.4108568663226	-3.72342504211201	9.75051731180378
scanone	2012	TY	11	47.620042	BD	23.1039112127557	10.1903434624393	-51.0463338938342	-44.4846432278746	-21.457536359115
scanone	2012	TY	11	47.620042	AD	8.30951244539605	9.07091281776914	-51.0463338938342	-44.4846432278746	-21.457536359115
scanone	2012	TY	11	47.620042	BC	11.5903577783758	6.80491149256533	-51.0463338938342	-44.4846432278746	-21.457536359115
scanone	2012	TY	11	47.620042	AC	-24.6615773480987	6.61944826410393	-51.0463338938342	-44.4846432278746	-21.457536359115
scanone	2012	TY	10	70.470072	BD	-26.6415845554246	7.17374664755427	35.5688161765146	26.8297342607418	-52.9060161151729
scanone	2012	TY	10	70.470072	AD	17.5958315904192	8.07378547441296	35.5688161765146	26.8297342607418	-52.9060161151729
scanone	2012	TY	10	70.470072	AC	4.55769066320361	6.85562588994358	35.5688161765146	26.8297342607418	-52.9060161151729
scanone	2012	TY	10	70.470072	BC	13.2262906325328	9.16296701325027	35.5688161765146	26.8297342607418	-52.9060161151729
scanone	all-years	TY	10	70.470072	BD	-31.0573619769321	8.01184233216379	31.7555746432639	43.4060844673816	-60.0072400226451
scanone	all-years	TY	10	70.470072	AD	14.8240453560224	9.01703104705602	31.7555746432639	43.4060844673816	-60.0072400226451
scanone	all-years	TY	10	70.470072	AC	6.52346757839066	7.79995425490472	31.7555746432639	43.4060844673816	-60.0072400226451
scanone	all-years	TY	10	70.470072	BC	20.6493002680813	10.4682587980858	31.7555746432639	43.4060844673816	-60.0072400226451
scanone	2011	Tacy	3	52.940043	BC	-2.71657369755928	0.535234116061461	-2.74710452484334	-11.9739245624016	1.16723570453152
scanone	2011	Tacy	3	52.940043	AC	-3.5065081077152	0.519311287678304	-2.74710452484334	-11.9739245624016	1.16723570453152
scanone	2011	Tacy	3	52.940043	BD	3.85400643590728	0.538704705169495	-2.74710452484334	-11.9739245624016	1.16723570453152
scanone	2011	Tacy	3	52.940043	AD	1.89683632121985	0.529445214165206	-2.74710452484334	-11.9739245624016	1.16723570453152
scanone	2012	Tacy	3	56.180046	BC	-4.09406404849484	0.847825251806386	-2.0030128495437	-15.8321137817936	1.41656865261649
scanone	2012	Tacy	3	56.180046	AC	-4.38728614695844	0.884690549009432	-2.0030128495437	-15.8321137817936	1.41656865261649
scanone	2012	Tacy	3	56.180046	BD	4.5302771687102	0.765765513287248	-2.0030128495437	-15.8321137817936	1.41656865261649
scanone	2012	Tacy	3	56.180046	AD	2.8204864176301	0.664277992011364	-2.0030128495437	-15.8321137817936	1.41656865261649
scanone	2014	Tacy	3	34.750028	BC	-2.7937319895233	0.697263123973397	-1.01558573901678	-12.0165971475616	0.539513619471511
scanone	2014	Tacy	3	34.750028	AC	-3.03176804929593	0.502189471435843	-1.01558573901678	-12.0165971475616	0.539513619471511
scanone	2014	Tacy	3	34.750028	BD	3.48432339399326	0.556302844963511	-1.01558573901678	-12.0165971475616	0.539513619471511
scanone	2014	Tacy	3	34.750028	AD	2.70677371474912	0.72616477594672	-1.01558573901678	-12.0165971475616	0.539513619471511
scanone	2014	Tacy	7	85.630077	BD	0.0288331121742862	0.864439151554864	-0.0569962538724202	4.71872810418962	5.23198487679108
scanone	2014	Tacy	7	85.630077	AC	2.35969903733289	0.773177882115568	-0.0569962538724202	4.71872810418962	5.23198487679108
scanone	2014	Tacy	7	85.630077	BC	-0.227795274126445	0.924124324809102	-0.0569962538724202	4.71872810418962	5.23198487679108
scanone	2014	Tacy	7	85.630077	AD	-2.61565745315746	0.838629159712945	-0.0569962538724202	4.71872810418962	5.23198487679108
scanone	all-years	Tacy	3	54.230044	BC	-3.0780705440187	0.663310526803223	-4.05149620586269	-14.5117673598076	1.41535600863813
scanone	all-years	Tacy	3	54.230044	AC	-4.39614064263098	0.719462613890671	-4.05149620586269	-14.5117673598076	1.41535600863813
scanone	all-years	Tacy	3	54.230044	BD	4.88549114020418	0.698501053458286	-4.05149620586269	-14.5117673598076	1.41535600863813
scanone	all-years	Tacy	3	54.230044	AD	2.15206503295378	0.603323339256279	-4.05149620586269	-14.5117673598076	1.41535600863813
scanone	all-years	Tacy	7	49.58004	BD	-2.20410863598984	1.17347829665128	5.11775207800999	4.48528228965085	1.19730582344864
scanone	all-years	Tacy	7	49.58004	BC	-0.56012040288873	0.906497157858022	5.11775207800999	4.48528228965085	1.19730582344864
scanone	all-years	Tacy	7	49.58004	AD	-0.243885508709161	1.21681905032169	5.11775207800999	4.48528228965085	1.19730582344864
scanone	all-years	Tacy	7	49.58004	AC	2.59740854784059	0.980040646262868	5.11775207800999	4.48528228965085	1.19730582344864
scanone	2011	ULvW	11	21.880016	AD	-0.02650354533629	0.017275604534446	0.0784851012226784	0.120451112166436	0.0360864346318296
scanone	2011	ULvW	11	21.880016	BD	-0.0477028786317144	0.0155720194908958	0.0784851012226784	0.120451112166436	0.0360864346318296
scanone	2011	ULvW	11	21.880016	AC	0.0517652280628429	0.012987962079318	0.0784851012226784	0.120451112166436	0.0360864346318296
scanone	2011	ULvW	11	21.880016	BC	-0.00552053986441102	0.0160827125746818	0.0784851012226784	0.120451112166436	0.0360864346318296
scanone	2012	ULvW	4	18.450016	BD	-0.0272539996985565	0.00732561178775837	0.00479103823275258	0.0901188330982218	-0.0151374449128134
scanone	2012	ULvW	4	18.450016	BC	0.025374139306961	0.00807243102480843	0.00479103823275258	0.0901188330982218	-0.0151374449128134
scanone	2012	ULvW	4	18.450016	AC	0.0202009359669306	0.00692933503722458	0.00479103823275258	0.0901188330982218	-0.0151374449128134
scanone	2012	ULvW	4	18.450016	AD	-0.0172897581257736	0.00732561178775837	0.00479103823275258	0.0901188330982218	-0.0151374449128134
scanone	2012	ULvW	11	16.420014	AD	-0.00625025002775017	0.00879064369449384	0.0421835430287208	0.0621730455504938	-0.00767235560926212
scanone	2012	ULvW	11	16.420014	BD	-0.0311781993467416	0.00853903056889397	0.0421835430287208	0.0621730455504938	-0.00767235560926212
scanone	2012	ULvW	11	16.420014	AC	0.0210000949428657	0.00675701091448409	0.0421835430287208	0.0621730455504938	-0.00767235560926212
scanone	2012	ULvW	11	16.420014	BC	0.00374450123313635	0.00846248853081666	0.0421835430287208	0.0621730455504938	-0.00767235560926212
scanone	2012	ULvW	10	71.390075	BD	0.00506031753254522	0.00743235621820873	0.0361097056377914	-0.0081849199728296	0.0674034927646136
scanone	2012	ULvW	10	71.390075	AC	0.0190227103650261	0.00725323697552939	0.0361097056377914	-0.0081849199728296	0.0674034927646136
scanone	2012	ULvW	10	71.390075	AD	-0.0105865760308659	0.008582145726592	0.0361097056377914	-0.0081849199728296	0.0674034927646136
scanone	2012	ULvW	10	71.390075	BC	-0.0327338888361764	0.0100217870801883	0.0361097056377914	-0.0081849199728296	0.0674034927646136
scanone	2014	ULvW	11	16.420014	AD	-0.0104550385466664	0.0155564605722004	0.116719141701605	0.103100578363592	0.0266454014437195
scanone	2014	ULvW	11	16.420014	BD	-0.0554919086756089	0.0148292512122701	0.116719141701605	0.103100578363592	0.0266454014437195
scanone	2014	ULvW	11	16.420014	AC	0.0544179513569893	0.0120642165268066	0.116719141701605	0.103100578363592	0.0266454014437195
scanone	2014	ULvW	11	16.420014	BC	-0.0172643202156728	0.0150674967447076	0.116719141701605	0.103100578363592	0.0266454014437195
scanone	all-years	ULvW	11	16.420014	AD	-0.0147001725021989	0.0164189853887667	0.100271334600348	0.113947067268033	0.0160531929879024
scanone	all-years	ULvW	11	16.420014	BD	-0.0568092433084218	0.0158155876981926	0.100271334600348	0.113947067268033	0.0160531929879024
scanone	all-years	ULvW	11	16.420014	AC	0.0502999576257687	0.0128131608637755	0.100271334600348	0.113947067268033	0.0160531929879024
scanone	all-years	ULvW	11	16.420014	BC	-0.00786230616835652	0.0158356959715969	0.100271334600348	0.113947067268033	0.0160531929879024
scanone	2014	UMFM	5	45.840018	AD	-0.00413654340364226	0.00217910795926272	-0.00644660248710153	0.0171335150258153	-0.00441859233100867
scanone	2014	UMFM	5	45.840018	BD	-0.00312253832559583	0.00149745060568316	-0.00644660248710153	0.0171335150258153	-0.00441859233100867
scanone	2014	UMFM	5	45.840018	AC	0.00222091794376106	0.00164480399894866	-0.00644660248710153	0.0171335150258153	-0.00441859233100867
scanone	2014	UMFM	5	45.840018	BC	0.00765351535281616	0.00258731653077356	-0.00644660248710153	0.0171335150258153	-0.00441859233100867
scanone	2014	UMFM	2	22.530024	BD	0.00582017258399388	0.00188917361635986	-0.00787380496801535	-0.0133261711848918	0.00175786788021348
scanone	2014	UMFM	2	22.530024	AC	-0.0047798154924597	0.00188917361635986	-0.00787380496801535	-0.0133261711848918	0.00175786788021348
scanone	2014	UMFM	2	22.530024	BC	-0.00172184694855877	0.0017336246064244	-0.00787380496801535	-0.0133261711848918	0.00175786788021348
scanone	2014	UMFM	2	22.530024	AD	0.00100433615987946	0.00188917361635986	-0.00787380496801535	-0.0133261711848918	0.00175786788021348
scanone	2014	UMFM	1	114.750093	BC	-0.00480897521806232	0.00190231666111938	-0.00624600239529129	-0.0131743910507492	0.0112146488895032
scanone	2014	UMFM	1	114.750093	AD	-0.00134478089033336	0.00159378303689049	-0.00624600239529129	-0.0131743910507492	0.0112146488895032
scanone	2014	UMFM	1	114.750093	BD	0.00738554475206386	0.00208650189306186	-0.00624600239529129	-0.0131743910507492	0.0112146488895032
scanone	2014	UMFM	1	114.750093	AC	-0.00232465197095639	0.00184914373668656	-0.00624600239529129	-0.0131743910507492	0.0112146488895032
scanone	2011	UBL	11	16.420014	AD	-0.118187919395242	0.0919870407060366	0.471507031114128	0.948720859795551	-0.139692634406824
scanone	2011	UBL	11	16.420014	BD	-0.423787752155718	0.0926160110092781	0.471507031114128	0.948720859795551	-0.139692634406824
scanone	2011	UBL	11	16.420014	AC	0.286326193299122	0.0750655201507033	0.471507031114128	0.948720859795551	-0.139692634406824
scanone	2011	UBL	11	16.420014	BC	0.12041899494547	0.091506395844258	0.471507031114128	0.948720859795551	-0.139692634406824
scanone	2011	UBL	4	18.450016	BD	-0.196403127215399	0.0959544362018705	-0.187881277598079	0.794750010556604	-0.221128861033111
scanone	2011	UBL	4	18.450016	BC	0.311536308579459	0.105736638823582	-0.187881277598079	0.794750010556604	-0.221128861033111
scanone	2011	UBL	4	18.450016	AC	0.107031239263864	0.0907638100427118	-0.187881277598079	0.794750010556604	-0.221128861033111
scanone	2011	UBL	4	18.450016	AD	-0.179779335497883	0.0959544362018705	-0.187881277598079	0.794750010556604	-0.221128861033111
scanone	2012	UBL	11	16.420014	AD	-0.16009086549062	0.230640413475166	1.24062678808887	1.54110787290174	0.0361108275080218
scanone	2012	UBL	11	16.420014	BD	-0.762348845781046	0.224058213748582	1.24062678808887	1.54110787290174	0.0361108275080218
scanone	2012	UBL	11	16.420014	AC	0.628518484714263	0.187918694306272	1.24062678808887	1.54110787290174	0.0361108275080218
scanone	2012	UBL	11	16.420014	BC	-0.00985032308418583	0.226441356244521	1.24062678808887	1.54110787290174	0.0361108275080218
scanone	2012	UBL	8	36.230028	AC	0.635840731599637	0.198255820894694	1.22538865766246	1.3823420409435	0.0708984418783087
scanone	2012	UBL	8	36.230028	AD	-0.090779509811269	0.228926103123924	1.22538865766246	1.3823420409435	0.0708984418783087
scanone	2012	UBL	8	36.230028	BC	-0.0123028181707476	0.228926103123924	1.22538865766246	1.3823420409435	0.0708984418783087
scanone	2012	UBL	8	36.230028	BD	-0.668024617703345	0.215038629959498	1.22538865766246	1.3823420409435	0.0708984418783087
scanone	2012	UBL	10	44.99005	BD	-0.463266912975048	0.209393212086325	0.711186079436559	1.21229315169061	0.0918485905690866
scanone	2012	UBL	10	44.99005	AC	0.498472702588534	0.209393212086325	0.711186079436559	1.21229315169061	0.0918485905690866
scanone	2012	UBL	10	44.99005	AD	-0.153598168541312	0.250272757686	0.711186079436559	1.21229315169061	0.0918485905690866
scanone	2012	UBL	10	44.99005	BC	0.0969553675857117	0.259720314859092	0.711186079436559	1.21229315169061	0.0918485905690866
scanone	2014	UBL	11	15.290013	AD	-0.0609314644369641	0.197522432378037	1.47174918680963	1.39500443896585	0.0189764215433999
scanone	2014	UBL	11	15.290013	BD	-0.787317847070079	0.197522432378037	1.47174918680963	1.39500443896585	0.0189764215433999
scanone	2014	UBL	11	15.290013	AC	0.646058965817662	0.163098780635881	1.47174918680963	1.39500443896585	0.0189764215433999
scanone	2014	UBL	11	15.290013	BC	-0.0993038383588528	0.197522432378037	1.47174918680963	1.39500443896585	0.0189764215433999
scanone	2014	UBL	7	14.310007	BD	0.105601074746861	0.205175249682199	1.03415263602015	-1.76283737212013	-0.286889412782873
scanone	2014	UBL	7	14.310007	AD	0.766122099148373	0.197988874755572	1.03415263602015	-1.76283737212013	-0.286889412782873
scanone	2014	UBL	7	14.310007	BC	-0.632372904921767	0.227046804391991	1.03415263602015	-1.76283737212013	-0.286889412782873
scanone	2014	UBL	7	14.310007	AC	-0.258741293303128	0.162869207239048	1.03415263602015	-1.76283737212013	-0.286889412782873
scanone	2014	UBL	2	13.200013	BD	0.442787313299116	0.199222464025652	-0.652132220938806	-1.10344139612908	0.0807423230635529
scanone	2014	UBL	2	13.200013	AC	-0.434999495234827	0.210615654029212	-0.652132220938806	-1.10344139612908	0.0807423230635529
scanone	2014	UBL	2	13.200013	BC	-0.1493045462972	0.224217485680993	-0.652132220938806	-1.10344139612908	0.0807423230635529
scanone	2014	UBL	2	13.200013	AD	0.0763500412979366	0.217097646992746	-0.652132220938806	-1.10344139612908	0.0807423230635529
scanone	all-years	UBL	11	15.290013	AD	-0.132273176520582	0.239980161710289	1.6517844196579199	1.9406494427151	-0.122854810723778
scanone	all-years	UBL	11	15.290013	BD	-1.01959279171143	0.239980161710289	1.6517844196579199	1.9406494427151	-0.122854810723778
scanone	all-years	UBL	11	15.290013	AC	0.776624139475079	0.198157096794145	1.6517844196579199	1.9406494427151	-0.122854810723778
scanone	all-years	UBL	11	15.290013	BC	0.0121593350080103	0.239980161710289	1.6517844196579199	1.9406494427151	-0.122854810723778
scanone	2011	UBBL	1	15.690011	BD	0.00856063028696507	0.00185400766754277	0.00228252041092127	-0.0308728359719289	0.00509715661049378
scanone	2011	UBBL	1	15.690011	BC	-0.00942436600424629	0.00185400766754277	0.00228252041092127	-0.0308728359719289	0.00509715661049378
scanone	2011	UBBL	1	15.690011	AD	0.00715331218717882	0.00203096364260142	0.00228252041092127	-0.0308728359719289	0.00509715661049378
scanone	2011	UBBL	1	15.690011	AC	-0.00573452749353877	0.00196647209113702	0.00228252041092127	-0.0308728359719289	0.00509715661049378
scanone	2011	UBBL	3	68.63005	BD	0.00636583497159824	0.0022580648826985	-0.00870136938964976	-0.0183494743853422	-6.7865827963949e-4
scanone	2011	UBBL	3	68.63005	BC	-0.0024695730812531	0.00272986732947631	-0.00870136938964976	-0.0183494743853422	-6.7865827963949e-4
scanone	2011	UBBL	3	68.63005	AC	-0.00715958691589773	0.00231994113041985	-0.00870136938964976	-0.0183494743853422	-6.7865827963949e-4
scanone	2011	UBBL	3	68.63005	AD	0.00235447941659311	0.0023871997288855	-0.00870136938964976	-0.0183494743853422	-6.7865827963949e-4
scanone	2011	UBBL	5	60.970034	BD	-0.00537550003528142	0.00218752705353865	0.00933468137801787	0.00444267590971832	-0.0123146941131725
scanone	2011	UBBL	5	60.970034	BC	0.00300318497616399	0.00322098436049919	0.00933468137801787	0.00444267590971832	-0.0123146941131725
scanone	2011	UBBL	5	60.970034	AC	0.00151317860858667	0.00233996591603049	0.00933468137801787	0.00444267590971832	-0.0123146941131725
scanone	2011	UBBL	5	60.970034	AD	0.00544918771031377	0.0031956621476488	0.00933468137801787	0.00444267590971832	-0.0123146941131725
scanone	2012	UBBL	3	36.490033	BC	-0.0520811946115943	0.0380797576871846	-0.180971341316078	-0.42509560327113	-0.0140448670806033
scanone	2012	UBBL	3	36.490033	AC	-0.149589298809935	0.0281962779675274	-0.180971341316078	-0.42509560327113	-0.0140448670806033
scanone	2012	UBBL	3	36.490033	BD	0.153444173483669	0.0285835508530798	-0.180971341316078	-0.42509560327113	-0.0140448670806033
scanone	2012	UBBL	3	36.490033	AD	0.0699809363659317	0.0377436077776696	-0.180971341316078	-0.42509560327113	-0.0140448670806033
scanone	2012	UBBL	9	87.80006	BD	0.0344662229665021	0.0356862712942311	0.131294021982501	-0.322846008495272	-0.0543287817067908
scanone	2012	UBBL	9	87.80006	AC	-0.0613097702898835	0.0426532524113337	0.131294021982501	-0.322846008495272	-0.0543287817067908
scanone	2012	UBBL	9	87.80006	AD	0.127277624811148	0.0398984642387001	0.131294021982501	-0.322846008495272	-0.0543287817067908
scanone	2012	UBBL	9	87.80006	BC	-0.0997923904277384	0.0387071958484916	0.131294021982501	-0.322846008495272	-0.0543287817067908
scanone	2014	UBBL	5	47.720022	AD	-3.0396836960863e-4	1.0696486568438e-4	-2.9559769968804e-5	9.3416568459359e-4	2.1020433777594e-4
scanone	2014	UBBL	5	47.720022	BD	-1.8408631573626e-4	6.92033299993898e-5	-2.9559769968804e-5	9.3416568459359e-4	2.1020433777594e-4
scanone	2014	UBBL	5	47.720022	AC	2.6821664157613e-4	7.23584230789172e-5	-2.9559769968804e-5	9.3416568459359e-4	2.1020433777594e-4
scanone	2014	UBBL	5	47.720022	BC	1.7789435767256e-4	1.102499714265e-4	-2.9559769968804e-5	9.3416568459359e-4	2.1020433777594e-4
scanone	2014	UBBL	6	35.78004	AC	1.1420626879301e-4	9.73096334549794e-5	-2.200664623056e-4	7.3456431494921e-4	3.61325557716714e-5
scanone	2014	UBBL	6	35.78004	AD	-2.7114216656742e-4	9.10248272052721e-5	-2.200664623056e-4	7.3456431494921e-4	3.61325557716714e-5
scanone	2014	UBBL	6	35.78004	BD	-1.4304265752878e-4	9.73096334549794e-5	-2.200664623056e-4	7.3456431494921e-4	3.61325557716714e-5
scanone	2014	UBBL	6	35.78004	BC	2.0617322205998e-4	7.59199540374151e-5	-2.200664623056e-4	7.3456431494921e-4	3.61325557716714e-5
scanone	2014	UBBL	9	84.810054	BD	1.3986821173585e-4	7.73026279535224e-5	-1.0344904955697e-5	-8.5128130032213e-4	-2.3974480535419e-4
scanone	2014	UBBL	9	84.810054	AC	-2.9094489090306e-4	9.52483261158363e-5	-1.0344904955697e-5	-8.5128130032213e-4	-2.3974480535419e-4
scanone	2014	UBBL	9	84.810054	AD	2.545681619351e-4	9.2142010398833e-5	-1.0344904955697e-5	-8.5128130032213e-4	-2.3974480535419e-4
scanone	2014	UBBL	9	84.810054	BC	-1.6590003574811e-4	8.89847062681394e-5	-1.0344904955697e-5	-8.5128130032213e-4	-2.3974480535419e-4
scanone	2014	UBBL	4	71.240056	BD	8.32919024596304e-5	9.98937888902752e-5	-6.1876645386196e-4	4.6445769497342e-4	1.1125765847535e-4
scanone	2014	UBBL	4	71.240056	AD	-2.8172015370902e-4	8.24615959529331e-5	-6.1876645386196e-4	4.6445769497342e-4	1.1125765847535e-4
scanone	2014	UBBL	4	71.240056	BC	2.5989192070866e-4	8.75318583558125e-5	-6.1876645386196e-4	4.6445769497342e-4	1.1125765847535e-4
scanone	2014	UBBL	4	71.240056	AC	6.1375230153584e-6	8.84168901554045e-5	-6.1876645386196e-4	4.6445769497342e-4	1.1125765847535e-4
scanone	2014	UBBL	11	79.330064	BD	2.59193588930577e-5	1.1207038846422e-4	-9.06557641805043e-6	4.4730039476176e-4	6.2268217849416e-4
scanone	2014	UBBL	11	79.330064	AD	-2.8995451856304e-4	1.0907350404765e-4	-9.06557641805043e-6	4.4730039476176e-4	6.2268217849416e-4
scanone	2014	UBBL	11	79.330064	AC	2.4503676806491e-4	8.50775957128955e-5	-9.06557641805043e-6	4.4730039476176e-4	6.2268217849416e-4
scanone	2014	UBBL	11	79.330064	BC	-6.17715329731406e-5	7.43390857290386e-5	-9.06557641805043e-6	4.4730039476176e-4	6.2268217849416e-4
scanone	all-years	UBBL	9	87.940061	BD	0.0145873466483258	0.0155013683702939	0.0722990617615027	-0.169303677542327	-0.0391174879794177
scanone	all-years	UBBL	9	87.940061	AC	-0.0339149612420861	0.0185276789600065	0.0722990617615027	-0.169303677542327	-0.0391174879794177
scanone	all-years	UBBL	9	87.940061	AD	0.070295621518786	0.0173310567101211	0.0722990617615027	-0.169303677542327	-0.0391174879794177
scanone	all-years	UBBL	9	87.940061	BC	-0.0505057481331286	0.0168135946869174	0.0722990617615027	-0.169303677542327	-0.0391174879794177
scanone	all-years	UBBL	3	40.480037	BC	-0.0339456096666625	0.0169945631995478	-0.0349359349533704	-0.173099008990736	0.00231132434308154
scanone	all-years	UBBL	3	40.480037	AC	-0.0502579149718069	0.0170644345999317	-0.0349359349533704	-0.173099008990736	0.00231132434308154
scanone	all-years	UBBL	3	40.480037	BD	0.0537595570002465	0.0161043780063265	-0.0349359349533704	-0.173099008990736	0.00231132434308154
scanone	all-years	UBBL	3	40.480037	AD	0.0351359273520205	0.0187610326178689	-0.0349359349533704	-0.173099008990736	0.00231132434308154
scanone	all-years	UBBL	1	9.430005	BD	0.0559958187899753	0.0179452412152332	-0.00636674391344105	-0.153014835484074	0.0534709409601625
scanone	all-years	UBBL	1	9.430005	BC	-0.0472470694321429	0.0161278209949668	-0.00636674391344105	-0.153014835484074	0.0534709409601625
scanone	all-years	UBBL	1	9.430005	AD	0.0260769763531736	0.018189977198156	-0.00636674391344105	-0.153014835484074	0.0534709409601625
scanone	all-years	UBBL	1	9.430005	AC	-0.0236949709087822	0.0192764330594082	-0.00636674391344105	-0.153014835484074	0.0534709409601625
scanone	2014	UBM	3	71.360052	BD	0.0115802883417662	0.00780564449977264	-0.0109182510972838	-0.0620256435822415	-0.0255256448354831
scanone	2014	UBM	3	71.360052	BC	-0.00666971103161301	0.0106609738122207	-0.0109182510972838	-0.0620256435822415	-0.0255256448354831
scanone	2014	UBM	3	71.360052	AC	-0.0248916589979964	0.00789378302842082	-0.0109182510972838	-0.0620256435822415	-0.0255256448354831
scanone	2014	UBM	3	71.360052	AD	0.0188839852108658	0.00854516693529496	-0.0109182510972838	-0.0620256435822415	-0.0255256448354831
scanone	2014	UBM	1	114.750093	BC	-0.0148709957405248	0.00936144740124948	-0.0379286198904594	-0.0528475977910011	0.0367806574208767
scanone	2014	UBM	1	114.750093	AD	-0.00741150679025394	0.00751344480993757	-0.0379286198904594	-0.0528475977910011	0.0367806574208767
scanone	2014	UBM	1	114.750093	BD	0.0299431318654141	0.00767060354922266	-0.0379286198904594	-0.0528475977910011	0.0367806574208767
scanone	2014	UBM	1	114.750093	AC	-0.0154449769753162	0.00864496412540824	-0.0379286198904594	-0.0528475977910011	0.0367806574208767
scanone	2014	UBM	2	34.650033	BD	0.0258294292157046	0.00840703724205118	-0.024908005315855	-0.0594061519203976	0.0172598715145619
scanone	2014	UBM	2	34.650033	BC	-0.0125035825017752	0.0086657756368696	-0.024908005315855	-0.0594061519203976	0.0172598715145619
scanone	2014	UBM	2	34.650033	AC	-0.0163276494024218	0.0079522611091603	-0.024908005315855	-0.0594061519203976	0.0172598715145619
scanone	2014	UBM	2	34.650033	AD	0.00474549080049608	0.00894997459295092	-0.024908005315855	-0.0594061519203976	0.0172598715145619
scanone	2014	UBW	9	77.140049	BD	0.00175727698302645	0.03118377992181	0.323458795711508	-0.215891249843724	0.115243636609982
scanone	2014	UBW	9	77.140049	BC	-0.163810166243827	0.0348645258502801	0.323458795711508	-0.215891249843724	0.115243636609982
scanone	2014	UBW	9	77.140049	AD	0.105864856533789	0.0336908370640784	0.323458795711508	-0.215891249843724	0.115243636609982
scanone	2014	UBW	9	77.140049	AC	0.0555410499169187	0.0375498019282631	0.323458795711508	-0.215891249843724	0.115243636609982
scanone	2014	UBW	4	32.320028	BD	0.121708410915572	0.0373186769078984	-0.150313016996047	-0.292458093580984	0.0170702574237497
scanone	2014	UBW	4	32.320028	AD	0.0380167737056741	0.0385438104795125	-0.150313016996047	-0.292458093580984	0.0170702574237497
scanone	2014	UBW	4	32.320028	BC	-0.0330557645867945	0.0373186769078984	-0.150313016996047	-0.292458093580984	0.0170702574237497
scanone	2014	UBW	4	32.320028	AC	-0.0996771443729431	0.033413534740193	-0.150313016996047	-0.292458093580984	0.0170702574237497
scanone	2014	UBW	3	69.870051	BD	0.0768055743311139	0.0354949349949626	-0.0894427958308956	-0.225872770895725	0.00259075602553958
scanone	2014	UBW	3	69.870051	BC	-0.0374261891295182	0.047861360583491	-0.0894427958308956	-0.225872770895725	0.00259075602553958
scanone	2014	UBW	3	69.870051	AC	-0.0808522090321963	0.0354949349949626	-0.0894427958308956	-0.225872770895725	0.00259075602553958
scanone	2014	UBW	3	69.870051	AD	0.0307887984028963	0.0396845437528362	-0.0894427958308956	-0.225872770895725	0.00259075602553958
scanone	all-years	UBW	9	65.720042	BD	-0.0357220748734376	0.0330455297663374	0.387662990614319	-0.1445359834815	0.0859305804418028
scanone	all-years	UBW	9	65.720042	BC	-0.150955356835089	0.0388220637694837	0.387662990614319	-0.1445359834815	0.0859305804418028
scanone	all-years	UBW	9	65.720042	AD	0.11514413021282	0.0353972991618102	0.387662990614319	-0.1445359834815	0.0859305804418028
scanone	all-years	UBW	9	65.720042	AC	0.085841428692972	0.036503753402097	0.387662990614319	-0.1445359834815	0.0859305804418028
scanone	all-years	UBW	3	47.000042	BC	-0.0491026087760672	0.0377614044234444	-0.160187395525604	-0.324354878445774	0.0258031847540583
scanone	all-years	UBW	3	47.000042	AC	-0.11629471416184	0.0333024284203227	-0.160187395525604	-0.324354878445774	0.0258031847540583
scanone	all-years	UBW	3	47.000042	BD	0.125976422823849	0.0324142035927015	-0.160187395525604	-0.324354878445774	0.0258031847540583
scanone	all-years	UBW	3	47.000042	AD	0.0329811326840177	0.0353225594489847	-0.160187395525604	-0.324354878445774	0.0258031847540583
scanone	all-years	UBW	4	46.740044	BD	0.104588540463954	0.0355119279007211	-0.047032834099731	-0.298147301027851	0.0835191326311345
scanone	all-years	UBW	4	46.740044	AD	0.0393125570985214	0.0363171122344762	-0.047032834099731	-0.298147301027851	0.0835191326311345
scanone	all-years	UBW	4	46.740044	BC	-0.0862446763655388	0.0389013679434441	-0.047032834099731	-0.298147301027851	0.0835191326311345
scanone	all-years	UBW	4	46.740044	AC	-0.068001527099837	0.0374292493809017	-0.047032834099731	-0.298147301027851	0.0835191326311345
scanone	2012	UCD	4	28.700025	BD	0.0288077093849468	0.00761270139780205	-0.0180035852493975	-0.0864146947944835	0.00453365345340773
scanone	2012	UCD	4	28.700025	BC	-0.0166664647389988	0.00834056245947896	-0.0180035852493975	-0.0864146947944835	0.00453365345340773
scanone	2012	UCD	4	28.700025	AC	-0.0234014306369937	0.00718081942925895	-0.0180035852493975	-0.0864146947944835	0.00453365345340773
scanone	2012	UCD	4	28.700025	AD	0.0175390900335442	0.00851322525561419	-0.0180035852493975	-0.0864146947944835	0.00453365345340773
scanone	2012	UCD	2	57.45006	AC	0.010510700489574	0.00711683835628986	0.0447779120294885	-0.0515247953359054	0.047900143748883
scanone	2012	UCD	2	57.45006	BC	-0.0358283273996117	0.00834523269661445	0.0447779120294885	-0.0515247953359054	0.047900143748883
scanone	2012	UCD	2	57.45006	BD	0.0138841421427825	0.00925820442871447	0.0447779120294885	-0.0515247953359054	0.047900143748883
scanone	2012	UCD	2	57.45006	AD	0.0123230262830852	0.00834523269661445	0.0447779120294885	-0.0515247953359054	0.047900143748883
scanone	2012	UCD	12	60.580037	BD	-0.0250097437310991	0.00763221681546946	0.0295911210346052	0.0472331160316789	-0.0356747839827736
scanone	2012	UCD	12	60.580037	BC	0.0164442062761271	0.00934751840209487	0.0295911210346052	0.0472331160316789	-0.0356747839827736
scanone	2012	UCD	12	60.580037	AD	0.00762320877759026	0.00848273472789438	0.0295911210346052	0.0472331160316789	-0.0356747839827736
scanone	2012	UCD	12	60.580037	AC	0.0134023748020429	0.00903056072044637	0.0295911210346052	0.0472331160316789	-0.0356747839827736
scanone	2014	UCD	4	56.900049	BD	0.00645866951473295	0.0183193047902287	0.036214961823422	-0.182093504965701	-0.11813926171242
scanone	2014	UCD	4	56.900049	AD	0.083635781282654	0.0192219364905714	0.036214961823422	-0.182093504965701	-0.11813926171242
scanone	2014	UCD	4	56.900049	BC	-0.025518452111907598	0.0194934541396125	0.036214961823422	-0.182093504965701	-0.11813926171242
scanone	2014	UCD	4	56.900049	AC	-0.0664806020564067	0.018849620617395	0.036214961823422	-0.182093504965701	-0.11813926171242
scanone	2014	UCD	12	75.77005	BD	-0.0626865273000003	0.0192940842548906	0.115186470795766	0.0125767538327529	-0.128360852896812
scanone	2014	UCD	12	75.77005	BC	0.00778227606478216	0.0227032874105978	0.115186470795766	0.0125767538327529	-0.128360852896812
scanone	2014	UCD	12	75.77005	AC	0.00119508501425935	0.0187794826034701	0.115186470795766	0.0125767538327529	-0.128360852896812
scanone	2014	UCD	12	75.77005	AD	0.059087134546289	0.0198534489080046	0.115186470795766	0.0125767538327529	-0.128360852896812
scanone	all-years	UCD	4	29.330026	BD	0.0337284620444901	0.0102932153707775	-0.00796135370899417	-0.116807678842927	-0.00102957293530112
scanone	all-years	UCD	4	29.330026	AD	0.0302625716576436	0.0106427866587049	-0.00796135370899417	-0.116807678842927	-0.00102957293530112
scanone	all-years	UCD	4	29.330026	BC	-0.0241605909093229	0.0103586308852782	-0.00796135370899417	-0.116807678842927	-0.00102957293530112
scanone	all-years	UCD	4	29.330026	AC	-0.0286560542314706	0.00925004511068346	-0.00796135370899417	-0.116807678842927	-0.00102957293530112
scanone	all-years	UCD	2	57.45006	AC	0.0163900531084534	0.00934440872487253	0.0669252387157797	-0.0544612563932668	0.0545870968550199
scanone	all-years	UCD	2	57.45006	BC	-0.0443661146769464	0.0109572904873434	0.0669252387157797	-0.0544612563932668	0.0545870968550199
scanone	all-years	UCD	2	57.45006	BD	0.0101580619471969	0.0121560223668525	0.0669252387157797	-0.0544612563932668	0.0545870968550199
scanone	all-years	UCD	2	57.45006	AD	0.0163271328775768	0.0109572904873434	0.0669252387157797	-0.0544612563932668	0.0545870968550199
scanone	2014	UCLP	10	34.830033	BD	0.114968965572266	0.0201663137232952	-0.157158251682057	-0.269403777429457	0.0631010380126661
scanone	2014	UCLP	10	34.830033	AC	-0.0983120489834909	0.0193698397003446	-0.157158251682057	-0.269403777429457	0.0631010380126661
scanone	2014	UCLP	10	34.830033	AD	0.00483932072490444	0.0226323202398923	-0.157158251682057	-0.269403777429457	0.0631010380126661
scanone	2014	UCLP	10	34.830033	BC	-0.0512834421487953	0.0283283765968958	-0.157158251682057	-0.269403777429457	0.0631010380126661
scanone	all-years	UCLP	4	62.260051	BD	-0.0610333225143257	0.0302992423185617	0.101444104300335	0.217809169890334	0.0869069225415663
scanone	all-years	UCLP	4	62.260051	AD	-0.0537647316349413	0.0293945826954387	0.101444104300335	0.217809169890334	0.0869069225415663
scanone	all-years	UCLP	4	62.260051	BC	0.00441780116005809	0.0313431538191196	0.101444104300335	0.217809169890334	0.0869069225415663
scanone	all-years	UCLP	4	62.260051	AC	0.0985933145810088	0.0278456777335506	0.101444104300335	0.217809169890334	0.0869069225415663
scanone	2011	UCLS	3	45.510041	BC	0.0865452786480261	0.032325645074885	-0.281159580122435	0.167350799666724	0.085832400381973
scanone	2011	UCLS	3	45.510041	AC	-0.0111183112222049	0.0313604821317596	-0.281159580122435	0.167350799666724	0.085832400381973
scanone	2011	UCLS	3	45.510041	BD	0.0457860790056505	0.0296640463507762	-0.281159580122435	0.167350799666724	0.085832400381973
scanone	2011	UCLS	3	45.510041	AD	-0.137709911246553	0.0333857826747844	-0.281159580122435	0.167350799666724	0.085832400381973
scanone	2012	UCLS	4	68.890054	BD	0.0981049970548286	0.0442318120474071	0.0576137436919672	-0.460792318098656	-0.0104290798167593
scanone	2012	UCLS	4	68.890054	AD	0.132126408809192	0.039780619490959	0.0576137436919672	-0.460792318098656	-0.0104290798167593
scanone	2012	UCLS	4	68.890054	BC	-0.12707662208612	0.0401860931515578	0.0576137436919672	-0.460792318098656	-0.0104290798167593
scanone	2012	UCLS	4	68.890054	AC	-0.103484290148516	0.0387851027548382	0.0576137436919672	-0.460792318098656	-0.0104290798167593
scanone	2012	UCLS	1	29.700028	AD	0.079394379516587	0.0381500085011863	-0.193142428218237	-0.419978372768998	-0.134088524980407
scanone	2012	UCLS	1	29.700028	BD	0.108921331135502	0.0398873698504138	-0.193142428218237	-0.419978372768998	-0.134088524980407
scanone	2012	UCLS	1	29.700028	AC	-0.197639069358116	0.044393799613567	-0.193142428218237	-0.419978372768998	-0.134088524980407
scanone	2012	UCLS	1	29.700028	BC	-0.0340235927587936	0.0365869451310108	-0.193142428218237	-0.419978372768998	-0.134088524980407
scanone	2012	UCLS	3	35.34003	BC	0.140771816375369	0.0500695526294369	-0.389657130681395	0.283634051043407	0.0876019504933986
scanone	2012	UCLS	3	35.34003	AC	-0.0102557737186289	0.0354045201952516	-0.389657130681395	0.283634051043407	0.0876019504933986
scanone	2012	UCLS	3	35.34003	BD	0.0427557661003653	0.0354045201952516	-0.389657130681395	0.283634051043407	0.0876019504933986
scanone	2012	UCLS	3	35.34003	AD	-0.195873774487032	0.0479379469606556	-0.389657130681395	0.283634051043407	0.0876019504933986
scanone	2012	UCLS	7	86.810079	BD	-0.0207941498972294	0.0470645944852383	-0.12426957161209	0.186146743617464	-0.0284325803305834
scanone	2012	UCLS	7	86.810079	AC	0.0101444361054572	0.0420958530409818	-0.12426957161209	0.186146743617464	-0.0284325803305834
scanone	2012	UCLS	7	86.810079	BC	0.0864955120767942	0.0503141678889177	-0.12426957161209	0.186146743617464	-0.0284325803305834
scanone	2012	UCLS	7	86.810079	AD	-0.0687126455379829	0.0456593633622353	-0.12426957161209	0.186146743617464	-0.0284325803305834
scanone	2014	UCLS	1	9.430005	BD	0.0855797557439661	0.030303686439075	-0.0833701689498591	-0.25243640973303	0.00917385654353012
scanone	2014	UCLS	1	9.430005	BC	-0.0452253773943139	0.0273940633203338	-0.0833701689498591	-0.25243640973303	0.00917385654353012
scanone	2014	UCLS	1	9.430005	AD	0.0393077429972715	0.0301520980767034	-0.0833701689498591	-0.25243640973303	0.00917385654353012
scanone	2014	UCLS	1	9.430005	AC	-0.0823235335974784	0.0327421682063809	-0.0833701689498591	-0.25243640973303	0.00917385654353012
scanone	2014	UCLS	8	23.90002	AC	0.0755902027498013	0.0261851657220353	0.213986650026192	0.176112255985916	-0.0784692607971353
scanone	2014	UCLS	8	23.90002	AD	0.026768705155411	0.0302360249567841	0.213986650026192	0.176112255985916	-0.0784692607971353
scanone	2014	UCLS	8	23.90002	BC	0.00783150813527311	0.0302360249567841	0.213986650026192	0.176112255985916	-0.0784692607971353
scanone	2014	UCLS	8	23.90002	BD	-0.119459250256253	0.0284017999406925	0.213986650026192	0.176112255985916	-0.0784692607971353
scanone	2014	UCLS	12	62.070039	BD	0.0918848121716286	0.0257286945822506	-0.202910400095021	-0.141335825790592	0.0620676301940338
scanone	2014	UCLS	12	62.070039	BC	-0.00981691582068414	0.0334701312860243	-0.202910400095021	-0.141335825790592	0.0620676301940338
scanone	2014	UCLS	12	62.070039	AD	-0.0406042029728986	0.0292687807458713	-0.202910400095021	-0.141335825790592	0.0620676301940338
scanone	2014	UCLS	12	62.070039	AC	-0.0802383007711776	0.0311589965049669	-0.202910400095021	-0.141335825790592	0.0620676301940338
scanone	all-years	UCLS	3	34.750028	BC	0.161257026615178	0.0429269304091391	-0.375520253820651	0.292572827639719	0.0110903549249298
scanone	all-years	UCLS	3	34.750028	AC	-0.0209579228326824	0.0302777604650697	-0.375520253820651	0.292572827639719	0.0110903549249298
scanone	all-years	UCLS	3	34.750028	BD	0.0205157902577838	0.0317011241261524	-0.375520253820651	0.292572827639719	0.0110903549249298
scanone	all-years	UCLS	3	34.750028	AD	-0.172789514115007	0.0437815692977839	-0.375520253820651	0.292572827639719	0.0110903549249298
scanone	all-years	UCLS	1	30.560031	AD	0.0807144093155582	0.0364205234909244	-0.109411932488006	-0.348779027510471	-0.110512471948973
scanone	all-years	UCLS	1	30.560031	BD	0.0801641395850751	0.0371180987711959	-0.109411932488006	-0.348779027510471	-0.110512471948973
scanone	all-years	UCLS	1	30.560031	AC	-0.148931340414163	0.0402141831662587	-0.109411932488006	-0.348779027510471	-0.110512471948973
scanone	all-years	UCLS	1	30.560031	BC	-0.038969138195674	0.0352114152827088	-0.109411932488006	-0.348779027510471	-0.110512471948973
scanone	2012	UKLvW	4	7.160008	BD	-0.00264947386515936	0.00101919214274283	0.00446909291021496	0.00717352424654667	0.00149688986504147
scanone	2012	UKLvW	4	7.160008	AD	-0.00116337234257261	7.6370342548163e-4	0.00446909291021496	0.00717352424654667	0.00149688986504147
scanone	2012	UKLvW	4	7.160008	BC	1.8884332559324e-4	0.00106080881523539	0.00446909291021496	0.00717352424654667	0.00149688986504147
scanone	2012	UKLvW	4	7.160008	AC	0.00317183471322146	8.9376741802102e-4	0.00446909291021496	0.00717352424654667	0.00149688986504147
scanone	2012	UKLvW	3	22.980017	BC	0.00297564240923657	9.4897339572357e-4	-0.00478673703485499	0.00728463510883308	-6.1820983804709e-4
scanone	2012	UKLvW	3	22.980017	AC	2.7316897278552e-4	8.2570869950912e-4	-0.00478673703485499	0.00728463510883308	-6.1820983804709e-4
scanone	2012	UKLvW	3	22.980017	BD	-9.7578006420352e-4	8.8191112738865e-4	-0.00478673703485499	0.00728463510883308	-6.1820983804709e-4
scanone	2012	UKLvW	3	22.980017	AD	-0.00306004366260747	0.00110857693471842	-0.00478673703485499	0.00728463510883308	-6.1820983804709e-4
scanone	2014	UKLvW	4	18.450016	BD	-0.0331415955371047	0.0118245507737178	-0.00444011537832527	0.131364896264881	-0.00879672721817572
scanone	2014	UKLvW	4	18.450016	BC	0.0369392162044236	0.0130668299543801	-0.00444011537832527	0.131364896264881	-0.00879672721817572
scanone	2014	UKLvW	4	18.450016	AC	0.0303207949061731	0.0111889089158775	-0.00444011537832527	0.131364896264881	-0.00879672721817572
scanone	2014	UKLvW	4	18.450016	AD	-0.0309632896171795	0.0118287833689648	-0.00444011537832527	0.131364896264881	-0.00879672721817572
scanone	2014	UKLvW	7	49.58004	BD	0.0456508411211228	0.014632977088603	-0.0869120854814884	-0.0771542608378909	0.0070899337642893
scanone	2014	UKLvW	7	49.58004	BC	0.00352874382003267	0.0116896958375806	-0.0869120854814884	-0.0771542608378909	0.0070899337642893
scanone	2014	UKLvW	7	49.58004	AD	-0.00135016850176609	0.0141367598945317	-0.0869120854814884	-0.0771542608378909	0.0070899337642893
scanone	2014	UKLvW	7	49.58004	AC	-0.0363823320385669	0.0120356276394996	-0.0869120854814884	-0.0771542608378909	0.0070899337642893
scanone	2014	UKLvW	3	26.570021	BC	-0.00257732788821957	0.0147860912227872	0.047654567400511	0.0701706973707579	0.0142718134307726
scanone	2014	UKLvW	3	26.570021	AC	0.0283858625274222	0.0104553453708758	0.047654567400511	0.0701706973707579	0.0142718134307726
scanone	2014	UKLvW	3	26.570021	BD	-0.0305267698582122	0.0122306139137382	0.047654567400511	0.0701706973707579	0.0142718134307726
scanone	2014	UKLvW	3	26.570021	AD	-0.013835392873343	0.0177706700224825	0.047654567400511	0.0701706973707579	0.0142718134307726
scanone	all-years	UKLvW	4	18.450016	BD	-0.020784431078673	0.00599301856412616	0.0103324224127268	0.0584662856542182	-0.0151369446191404
scanone	all-years	UKLvW	4	18.450016	BC	0.0160171840580063	0.00660398481259249	0.0103324224127268	0.0584662856542182	-0.0151369446191404
scanone	all-years	UKLvW	4	18.450016	AC	0.0136149229547995	0.00566882804034639	0.0103324224127268	0.0584662856542182	-0.0151369446191404
scanone	all-years	UKLvW	4	18.450016	AD	-0.00804974756273944	0.00599301856412616	0.0103324224127268	0.0584662856542182	-0.0151369446191404
scanone	2011	UKEC	12	50.47003	BD	-0.00206556507935031	0.00136386053686177	0.00295196015090438	0.0101623898041255	0.00589448607183305
scanone	2011	UKEC	12	50.47003	AC	0.00449160989816461	0.00139572967090712	0.00295196015090438	0.0101623898041255	0.00589448607183305
scanone	2011	UKEC	12	50.47003	BC	6.83867867958947e-5	0.00181911388199734	0.00295196015090438	0.0101623898041255	0.00589448607183305
scanone	2011	UKEC	12	50.47003	AD	-0.00353682803981465	0.00173118959289248	0.00295196015090438	0.0101623898041255	0.00589448607183305
scanone	2011	UKEC	4	58.69005	BD	-0.00115347529488043	0.00148557219440598	-0.00678114769721477	0.0130592701761747	0.00127902182284437
scanone	2011	UKEC	4	58.69005	AD	-0.00518356005491	0.00147835231872046	-0.00678114769721477	0.0130592701761747	0.00127902182284437
scanone	2011	UKEC	4	58.69005	BC	0.00473664888178475	0.0015708426747821	-0.00678114769721477	0.0130592701761747	0.00127902182284437
scanone	2011	UKEC	4	58.69005	AC	0.00198558594459956	0.00140026384982516	-0.00678114769721477	0.0130592701761747	0.00127902182284437
scanone	2011	UKEC	2	54.750057	AC	-0.0034980562687908	0.00127090323530229	-0.0118333093843189	-0.00258239893582394	-0.00248171020768659
scanone	2011	UKEC	2	54.750057	BC	0.00365945352721197	0.00160757956369286	-0.0118333093843189	-0.00258239893582394	-0.00248171020768659
scanone	2011	UKEC	2	54.750057	BD	0.00370979789128064	0.00179732859182835	-0.0118333093843189	-0.00258239893582394	-0.00248171020768659
scanone	2011	UKEC	2	54.750057	AD	-9.6600169703553e-4	0.00155653221947146	-0.0118333093843189	-0.00258239893582394	-0.00248171020768659
scanone	2011	UKEC	5	46.680019	AD	-0.00129884088714859	0.00178245817476076	0.00487689435891995	0.0107835322402985	2.5393733614309e-4
scanone	2011	UKEC	5	46.680019	BD	-0.00361031939853701	0.00126038826255473	0.00487689435891995	0.0107835322402985	2.5393733614309e-4
scanone	2011	UKEC	5	46.680019	AC	0.0042198939010722	0.0013908910121297	0.00487689435891995	0.0107835322402985	2.5393733614309e-4
scanone	2011	UKEC	5	46.680019	BC	0.00165447805354068	0.00186057999321853	0.00487689435891995	0.0107835322402985	2.5393733614309e-4
scanone	2011	UKEC	11	14.620012	AD	-2.00097559959115e-5	0.00164079588213484	0.00481975205819318	0.00946486176953466	-0.00548448693036583
scanone	2011	UKEC	11	14.620012	BD	-0.00517212925027542	0.00164079588213484	0.00481975205819318	0.00946486176953466	-0.00548448693036583
scanone	2011	UKEC	11	14.620012	AC	0.0019701776635885	0.00135484260914925	0.00481975205819318	0.00946486176953466	-0.00548448693036583
scanone	2011	UKEC	11	14.620012	BC	0.00230254509967483	0.00164079588213484	0.00481975205819318	0.00946486176953466	-0.00548448693036583
scanone	2012	UKEC	4	17.250014	BD	-0.00121791384172333	3.2952711394379e-4	0.00181389662020154	0.0024287809905173	-6.842225431291e-4
scanone	2012	UKEC	4	17.250014	BC	3.3858792509987e-4	4.0358664278713e-4	0.00181389662020154	0.0024287809905173	-6.842225431291e-4
scanone	2012	UKEC	4	17.250014	AC	9.0342496363609e-4	3.2320224887921e-4	0.00181389662020154	0.0024287809905173	-6.842225431291e-4
scanone	2012	UKEC	4	17.250014	AD	3.11457399419932e-5	3.2891180335328e-4	0.00181389662020154	0.0024287809905173	-6.842225431291e-4
scanone	2012	UKEC	1	67.820065	AD	6.985312696636e-4	3.1130557441962e-4	8.8959627901317e-4	2.5788557404295e-4	-0.00307348478305421
scanone	2012	UKEC	1	67.820065	BD	-0.00128300926137009	4.3013046371361e-4	8.8959627901317e-4	2.5788557404295e-4	-0.00307348478305421
scanone	2012	UKEC	1	67.820065	AC	-7.0926833484201e-4	3.9566247989527e-4	8.8959627901317e-4	2.5788557404295e-4	-0.00307348478305421
scanone	2012	UKEC	1	67.820065	BC	3.826759171785e-4	3.0414816768681e-4	8.8959627901317e-4	2.5788557404295e-4	-0.00307348478305421
scanone	2014	UKEC	4	10.230009	BD	-0.00119762809120212	3.7642359699962e-4	0.00135136471743281	0.00396659064965104	2.1072603223611e-4
scanone	2014	UKEC	4	10.230009	BC	6.8030421750534e-4	4.1479860125369e-4	0.00135136471743281	0.00396659064965104	2.1072603223611e-4
scanone	2014	UKEC	4	10.230009	AC	0.0014613495923398	3.8800856260109e-4	0.00135136471743281	0.00396659064965104	2.1072603223611e-4
scanone	2014	UKEC	4	10.230009	AD	-6.2730874860377e-4	3.4704540873121e-4	0.00135136471743281	0.00396659064965104	2.1072603223611e-4
scanone	2014	UKEC	3	19.560014	BC	5.9830861440443e-4	3.9046017517201e-4	0.0012693722893631	0.00370921181470497	-1.4891541881945e-4
scanone	2014	UKEC	3	19.560014	AC	0.00115853704967625	3.4923819767643e-4	0.0012693722893631	0.00370921181470497	-1.4891541881945e-4
scanone	2014	UKEC	3	19.560014	AD	-6.216111482665e-4	4.5086457448677e-4	0.0012693722893631	0.00370921181470497	-1.4891541881945e-4
scanone	2014	UKEC	3	19.560014	BD	-0.00133075500235778	3.5831083053726e-4	0.0012693722893631	0.00370921181470497	-1.4891541881945e-4
scanone	all-years	UKEC	4	18.390014999999998	BD	-0.00860154199579423	0.00250659965549042	0.00579644080941365	0.0231050974214046	-0.00723046786868939
scanone	all-years	UKEC	4	18.390014999999998	BC	0.00656624064925278	0.00306994507269382	0.00579644080941365	0.0231050974214046	-0.00723046786868939
scanone	all-years	UKEC	4	18.390014999999998	AC	0.00584922711961491	0.00243974494991721	0.00579644080941365	0.0231050974214046	-0.00723046786868939
scanone	all-years	UKEC	4	18.390014999999998	AD	-0.00208808765674271	0.00250659965549042	0.00579644080941365	0.0231050974214046	-0.00723046786868939
scanone	all-years	UKEC	11	38.700037	BD	-0.00913792675140243	0.00298233891959488	0.00528338191032578	0.0238136385565981	-0.00360947053003772
scanone	all-years	UKEC	11	38.700037	AD	-0.00469150053122067	0.00268824397385281	0.00528338191032578	0.0238136385565981	-0.00360947053003772
scanone	all-years	UKEC	11	38.700037	BC	0.00457362779191551	0.00260797972979418	0.00528338191032578	0.0238136385565981	-0.00360947053003772
scanone	all-years	UKEC	11	38.700037	AC	0.00541058348205954	0.00234649171365512	0.00528338191032578	0.0238136385565981	-0.00360947053003772
scanone	2011	UKSO	11	37.200031	BD	5.64274120422978e-5	8.89486459611238e-5	4.6806507763263e-4	-5.6814595257171e-4	1.3955954575981e-4
scanone	2011	UKSO	11	37.200031	AD	2.206801779787e-4	8.32038395509948e-5	4.6806507763263e-4	-5.6814595257171e-4	1.3955954575981e-4
scanone	2011	UKSO	11	37.200031	BC	-2.9742533712346e-4	8.59325559790711e-5	4.6806507763263e-4	-5.6814595257171e-4	1.3955954575981e-4
scanone	2011	UKSO	11	37.200031	AC	6.38697457275509e-6	7.09564727832374e-5	4.6806507763263e-4	-5.6814595257171e-4	1.3955954575981e-4
scanone	2011	UKSO	9	56.290032	AD	-2.2242576505744e-4	8.16137755112703e-5	-7.6320016991258e-4	1.84549454979035e-5	3.00330889172885e-5
scanone	2011	UKSO	9	56.290032	BC	1.6840179264779e-4	7.49162139934836e-5	-7.6320016991258e-4	1.84549454979035e-5	3.00330889172885e-5
scanone	2011	UKSO	9	56.290032	AC	-1.9818174784985e-4	8.8013766315649e-5	-7.6320016991258e-4	1.84549454979035e-5	3.00330889172885e-5
scanone	2011	UKSO	9	56.290032	BD	1.7419086435748e-4	7.69690930984752e-5	-7.6320016991258e-4	1.84549454979035e-5	3.00330889172885e-5
scanone	2011	UKSO	12	42.600018	BD	1.9500831899956e-4	7.69495527236006e-5	-1.1755641824665e-4	-7.6879893123216e-4	-1.5615724278501e-4
scanone	2011	UKSO	12	42.600018	AC	-2.4816935573984e-4	7.91564537270815e-5	-1.1755641824665e-4	-7.6879893123216e-4	-1.5615724278501e-4
scanone	2011	UKSO	12	42.600018	AD	2.1430873126874e-4	9.09194786065849e-5	-1.1755641824665e-4	-7.6879893123216e-4	-1.5615724278501e-4
scanone	2011	UKSO	12	42.600018	BC	-1.1131252522401e-4	7.44524519961321e-5	-1.1755641824665e-4	-7.6879893123216e-4	-1.5615724278501e-4
scanone	2014	UKSO	7	55.920053	BD	-1.389692634341e-4	4.90623235156561e-5	4.2468637043288e-4	2.82881221797468e-5	-8.02899952174252e-5
scanone	2014	UKSO	7	55.920053	BC	-8.46802047355208e-5	3.46923016586886e-5	4.2468637043288e-4	2.82881221797468e-5	-8.02899952174252e-5
scanone	2014	UKSO	7	55.920053	AD	1.1351891939105e-4	4.06803296111154e-5	4.2468637043288e-4	2.82881221797468e-5	-8.02899952174252e-5
scanone	2014	UKSO	7	55.920053	AC	8.75179828722112e-5	3.83537825718982e-5	4.2468637043288e-4	2.82881221797468e-5	-8.02899952174252e-5
scanone	all-years	UKSO	12	57.590036	BD	2.84405163264376e-5	1.18702621933537e-5	-3.29656932697279e-5	-1.4574309183392e-4	-5.46388051547031e-5
scanone	all-years	UKSO	12	57.590036	BC	-1.71116270131709e-5	1.37065981453684e-5	-3.29656932697279e-5	-1.4574309183392e-4	-5.46388051547031e-5
scanone	all-years	UKSO	12	57.590036	AD	3.92770722689253e-5	1.32713565875424e-5	-3.29656932697279e-5	-1.4574309183392e-4	-5.46388051547031e-5
scanone	all-years	UKSO	12	57.590036	AC	-6.09138762253864e-5	1.32713565875424e-5	-3.29656932697279e-5	-1.4574309183392e-4	-5.46388051547031e-5
scanone	all-years	UKSO	7	49.58004	BD	-3.82110889266184e-5	1.66439991739579e-5	1.0275868144606e-4	3.49188387357278e-5	-1.03382212358015e-5
scanone	all-years	UKSO	7	49.58004	BC	-1.55825589408538e-5	1.30966480245519e-5	1.0275868144606e-4	3.49188387357278e-5	-1.03382212358015e-5
scanone	all-years	UKSO	7	49.58004	AD	1.83373624143148e-5	1.7058426306321e-5	1.0275868144606e-4	3.49188387357278e-5	-1.03382212358015e-5
scanone	all-years	UKSO	7	49.58004	AC	3.0627671164278e-5	1.43148409352549e-5	1.0275868144606e-4	3.49188387357278e-5	-1.03382212358015e-5
scanone	all-years	UKSO	11	8.300006	AD	1.48532031949038e-5	1.74497503815413e-5	3.32742940470294e-7	-8.12727856878079e-5	2.33814694293053e-5
scanone	all-years	UKSO	11	8.300006	BD	2.63775664393213e-5	1.52593640467965e-5	3.32742940470294e-7	-8.12727856878079e-5	2.33814694293053e-5
scanone	all-years	UKSO	11	8.300006	AC	-1.40924549343475e-5	1.28426685455738e-5	3.32742940470294e-7	-8.12727856878079e-5	2.33814694293053e-5
scanone	all-years	UKSO	11	8.300006	BC	-2.59495611192353e-5	1.74497503815413e-5	3.32742940470294e-7	-8.12727856878079e-5	2.33814694293053e-5
scanone	2014	UKTO	4	10.82001	BD	0.876295563769443	0.41065604178241	2.26141184273027	-6.01006345922256	0.617750936890614
scanone	2014	UKTO	4	10.82001	BC	-2.43761163428715	0.516730854216804	2.26141184273027	-6.01006345922256	0.617750936890614
scanone	2014	UKTO	4	10.82001	AC	-0.998030244476704	0.421908975727884	2.26141184273027	-6.01006345922256	0.617750936890614
scanone	2014	UKTO	4	10.82001	AD	1.69812601668927	0.421908975727884	2.26141184273027	-6.01006345922256	0.617750936890614
scanone	2014	UKTO	7	40.760031	BD	-1.47104924257836	0.491496837316734	2.12848556981291	3.66508772556668	0.93957244164719
scanone	2014	UKTO	7	40.760031	BC	-0.108291600618611	0.52386170193168	2.12848556981291	3.66508772556668	0.93957244164719
scanone	2014	UKTO	7	40.760031	AD	-0.876592678495496	0.64083347279695	2.12848556981291	3.66508772556668	0.93957244164719
scanone	2014	UKTO	7	40.760031	AC	1.42573740511144	0.41101147708756	2.12848556981291	3.66508772556668	0.93957244164719
scanone	2014	UKTO	3	39.510036	BC	-1.25723546503984	0.452459549055112	-0.910321187042262	-5.49319079517053	0.565064964005182
scanone	2014	UKTO	3	39.510036	AC	-1.42986357655838	0.439711644150626	-0.910321187042262	-5.49319079517053	0.565064964005182
scanone	2014	UKTO	3	39.510036	BD	1.77189241454801	0.427983886811152	-0.910321187042262	-5.49319079517053	0.565064964005182
scanone	2014	UKTO	3	39.510036	AD	1.03419933902429	0.517407289356463	-0.910321187042262	-5.49319079517053	0.565064964005182
scanone	all-years	UKTO	2	57.45006	AC	1.56245414600471	0.378257528525176	3.06548011470294	1.96939654926672	1.86988266297236
scanone	all-years	UKTO	2	57.45006	BC	-0.905227242832939	0.443546268266587	3.06548011470294	1.96939654926672	1.86988266297236
scanone	all-years	UKTO	2	57.45006	BD	-0.954984185980116	0.492070404084888	3.06548011470294	1.96939654926672	1.86988266297236
scanone	all-years	UKTO	2	57.45006	AD	-0.357185460114829	0.443546268266587	3.06548011470294	1.96939654926672	1.86988266297236
scanone	all-years	UKTO	7	40.760031	BD	-1.27374228003364	0.442116413935319	1.296358329526	3.54053316696979	0.511648623731917
scanone	all-years	UKTO	7	40.760031	BC	0.240699991585295	0.470668864419381	1.296358329526	3.54053316696979	0.511648623731917
scanone	all-years	UKTO	7	40.760031	AD	-0.881387427136599	0.57644927782134	1.296358329526	3.54053316696979	0.511648623731917
scanone	all-years	UKTO	7	40.760031	AC	1.14470346821425	0.364578534694924	1.296358329526	3.54053316696979	0.511648623731917
scanone	all-years	UKTO	4	28.700025	BD	1.09491813981302	0.443913098390361	-0.024954167224875302	-3.9940719142933	0.0434703336441246
scanone	all-years	UKTO	4	28.700025	BC	-0.923852984155697	0.460248900476674	-0.024954167224875302	-3.9940719142933	0.0434703336441246
scanone	all-years	UKTO	4	28.700025	AC	-0.914594900946072	0.417171684621647	-0.024954167224875302	-3.9940719142933	0.0434703336441246
scanone	all-years	UKTO	4	28.700025	AD	1.06070588937852	0.48099826033568	-0.024954167224875302	-3.9940719142933	0.0434703336441246
scanone	all-years	UKTO	11	15.290013	AD	-1.01139505181735	0.461502775038004	-3.77940624313027	-1.25818308778881	1.9518570538432
scanone	all-years	UKTO	11	15.290013	BD	1.85423659666939	0.461502775038004	-3.77940624313027	-1.25818308778881	1.9518570538432
scanone	all-years	UKTO	11	15.290013	AC	-0.664558068790155	0.381073374616579	-3.77940624313027	-1.25818308778881	1.9518570538432
scanone	all-years	UKTO	11	15.290013	BC	0.24921652585338	0.461502775038004	-3.77940624313027	-1.25818308778881	1.9518570538432
scanone	2012	UKUX	4	18.450016	BD	-1.17143527237838	0.268255109710116	1.16553640107093	2.83758372450015	-0.684570728850765
scanone	2012	UKUX	4	18.450016	BC	0.589641954297081	0.295602733659186	1.16553640107093	2.83758372450015	-0.684570728850765
scanone	2012	UKUX	4	18.450016	AC	0.830124790407164	0.254091300807595	1.16553640107093	2.83758372450015	-0.684570728850765
scanone	2012	UKUX	4	18.450016	AD	-0.246381707417531	0.268105381832103	1.16553640107093	2.83758372450015	-0.684570728850765
scanone	2012	UKUX	12	53.470031	BD	-0.393924703893121	0.274078129947509	2.45047880990149	-0.950609126678658	-0.137716219869472
scanone	2012	UKUX	12	53.470031	BC	-0.800371157297714	0.320608962321901	2.45047880990149	-0.950609126678658	-0.137716219869472
scanone	2012	UKUX	12	53.470031	AC	0.356010137718296	0.287782421299551	2.45047880990149	-0.950609126678658	-0.137716219869472
scanone	2012	UKUX	12	53.470031	AD	0.900172810992361	0.325349367205545	2.45047880990149	-0.950609126678658	-0.137716219869472
scanone	2012	UKUX	3	11.200008	BC	0.888542852304696	0.312030417148807	-0.40448274857615	2.41786177472102	-0.681582755684643
scanone	2012	UKUX	3	11.200008	AC	0.345510100174299	0.277246301137196	-0.40448274857615	2.41786177472102	-0.681582755684643
scanone	2012	UKUX	3	11.200008	AD	-0.52262940934389	0.335174434309484	-0.40448274857615	2.41786177472102	-0.681582755684643
scanone	2012	UKUX	3	11.200008	BD	-0.661179412898137	0.270226268004322	-0.40448274857615	2.41786177472102	-0.681582755684643
scanone	2014	UKUX	4	18.390014999999998	BD	-4.10157437642422	1.1969683819896	-1.4456386744235	20.0568039379063	0.622044156019335
scanone	2014	UKUX	4	18.390014999999998	BC	5.61580551451927	1.46598088705965	-1.4456386744235	20.0568039379063	0.622044156019335
scanone	2014	UKUX	4	18.390014999999998	AC	5.20400825531718	1.16504347184965	-1.4456386744235	20.0568039379063	0.622044156019335
scanone	2014	UKUX	4	18.390014999999998	AD	-5.13541579164563	1.1969683819896	-1.4456386744235	20.0568039379063	0.622044156019335
scanone	2014	UKUX	8	36.230028	AC	4.3473842584543	1.41875234024101	11.3916120965927	4.0060537281577	2.99413947469543
scanone	2014	UKUX	8	36.230028	AD	0.847287657027737	1.63823409110312	11.3916120965927	4.0060537281577	2.99413947469543
scanone	2014	UKUX	8	36.230028	BC	-2.84549152718976	1.63823409110312	11.3916120965927	4.0060537281577	2.99413947469543
scanone	2014	UKUX	8	36.230028	BD	-3.3514486539209	1.53885297349886	11.3916120965927	4.0060537281577	2.99413947469543
scanone	2014	UKUX	3	24.550018	BC	-0.745488964364366	1.72922751994598	7.95058122090037	8.6642635483056	1.90873882951243
scanone	2014	UKUX	3	24.550018	AC	4.18417106084204	1.30953428008606	7.95058122090037	8.6642635483056	1.90873882951243
scanone	2014	UKUX	3	24.550018	BD	-4.12325132376095	1.44967594909272	7.95058122090037	8.6642635483056	1.90873882951243
scanone	2014	UKUX	3	24.550018	AD	-1.10233012806698	1.89512404829897	7.95058122090037	8.6642635483056	1.90873882951243
scanone	all-years	UKUX	4	18.450016	BD	-1.26572459862765	0.264135902196064	0.231015596240238	4.48432832676091	-0.436548406844653
scanone	all-years	UKUX	4	18.450016	BC	1.19471376817513	0.291063588056408	0.231015596240238	4.48432832676091	-0.436548406844653
scanone	all-years	UKUX	4	18.450016	AC	1.09194736287292	0.249847550580642	0.231015596240238	4.48432832676091	-0.436548406844653
scanone	all-years	UKUX	4	18.450016	AD	-0.931942597085207	0.264135902196064	0.231015596240238	4.48432832676091	-0.436548406844653
scanone	all-years	UKUX	3	26.570021	BC	-0.110467828074201	0.363931839546946	1.29811461686588	2.60315067402139	0.94404881973497
scanone	all-years	UKUX	3	26.570021	AC	1.01061389022622	0.25733867163334	1.29811461686588	2.60315067402139	0.94404881973497
scanone	all-years	UKUX	3	26.570021	BD	-0.940018755217412	0.301033569545108	1.29811461686588	2.60315067402139	0.94404881973497
scanone	all-years	UKUX	3	26.570021	AD	-0.762985856651957	0.437391636086816	1.29811461686588	2.60315067402139	0.94404881973497
scanone	2012	UKUY	12	54.110033	BD	0.175328760416294	0.10099686906444	0.253757541172677	-1.08975000617629	-0.152713507571388
scanone	2012	UKUY	12	54.110033	BC	-0.293189488886156	0.118661146391908	0.253757541172677	-1.08975000617629	-0.152713507571388
scanone	2012	UKUY	12	54.110033	AC	-0.242667472085512	0.106908079655558	0.253757541172677	-1.08975000617629	-0.152713507571388
scanone	2012	UKUY	12	54.110033	AD	0.378564284788327	0.122667434586214	0.253757541172677	-1.08975000617629	-0.152713507571388
scanone	2012	UKUY	2	43.420044	BD	-0.206239110890958	0.118795701699898	0.711193605918229	0.305920520682606	0.366575211282782
scanone	2012	UKUY	2	43.420044	BC	-0.236566456191046	0.131500366020974	0.711193605918229	0.305920520682606	0.366575211282782
scanone	2012	UKUY	2	43.420044	AC	0.302317952409459	0.0995132118013082	0.711193605918229	0.305920520682606	0.366575211282782
scanone	2012	UKUY	2	43.420044	AD	-0.0339299135732348	0.122691673142594	0.711193605918229	0.305920520682606	0.366575211282782
scanone	2012	UKUY	11	50.210044	BD	0.495675196792413	0.150233745036528	-0.827354609793128	-0.557066643699877	0.35837407909752
scanone	2012	UKUY	11	50.210044	AD	-0.0971891476529106	0.145054261894501	-0.827354609793128	-0.557066643699877	0.35837407909752
scanone	2012	UKUY	11	50.210044	BC	0.0379548353937151	0.101287570240965	-0.827354609793128	-0.557066643699877	0.35837407909752
scanone	2012	UKUY	11	50.210044	AC	-0.196535429954089	0.097015897322316	-0.827354609793128	-0.557066643699877	0.35837407909752
scanone	all-years	UKUY	11	37.200031	BD	0.300045543901368	0.0905488241452923	-0.316390883654904	-0.608776485220308	0.145797571124797
scanone	all-years	UKUY	11	37.200031	AD	0.0689513165115174	0.0847006691817319	-0.316390883654904	-0.608776485220308	0.145797571124797
scanone	all-years	UKUY	11	37.200031	BC	-0.0772414842711848	0.087478474974259	-0.316390883654904	-0.608776485220308	0.145797571124797
scanone	all-years	UKUY	11	37.200031	AC	-0.162538140536238	0.0722329733813792	-0.316390883654904	-0.608776485220308	0.145797571124797
scanone	all-years	UKUY	7	42.410035	BD	-0.193188214060052	0.0790586615973082	0.407689868264989	0.438765961264491	0.203247873686031
scanone	all-years	UKUY	7	42.410035	BC	-0.0754291702708224	0.0894497798139601	0.407689868264989	0.438765961264491	0.203247873686031
scanone	all-years	UKUY	7	42.410035	AD	-0.0909672167705735	0.111486873962691	0.407689868264989	0.438765961264491	0.203247873686031
scanone	all-years	UKUY	7	42.410035	AC	0.230039700704688	0.0661371783959787	0.407689868264989	0.438765961264491	0.203247873686031
scanone	all-years	UKUY	2	8.030008	BD	-0.253078728268629	0.0956579340381686	0.371630343669432	0.417630546387507	-0.208162860047261
scanone	all-years	UKUY	2	8.030008	AC	0.141551716759841	0.0876022612726953	0.371630343669432	0.417630546387507	-0.208162860047261
scanone	all-years	UKUY	2	8.030008	BC	0.0598179749487551	0.0870409174026163	0.371630343669432	0.417630546387507	-0.208162860047261
scanone	all-years	UKUY	2	8.030008	AD	0.0368178735897174	0.0805225515525128	0.371630343669432	0.417630546387507	-0.208162860047261
scanone	all-years	UKUY	10	79.070082	BD	-0.152369631383082	0.0752026527323494	-0.200855355818554	0.367998830446083	-0.665726266238282
scanone	all-years	UKUY	10	79.070082	AC	-0.0687978940693177	0.071702915992323	-0.200855355818554	0.367998830446083	-0.665726266238282
scanone	all-years	UKUY	10	79.070082	AD	0.0800658238267819	0.0898843620435433	-0.200855355818554	0.367998830446083	-0.665726266238282
scanone	all-years	UKUY	10	79.070082	BC	0.3644929169591	0.101403236258042	-0.200855355818554	0.367998830446083	-0.665726266238282
scanone	2011	UNAB	6	44.390054	BC	-0.002913691559756	0.00196031099857199	0.028411971472924	0.0163465215764971	-0.00464054310095066
scanone	2011	UNAB	6	44.390054	AD	0.00311903338845743	0.00211737787833035	0.028411971472924	0.0163465215764971	-0.00464054310095066
scanone	2011	UNAB	6	44.390054	AC	0.00897202262623064	0.00217876386207421	0.028411971472924	0.0163465215764971	-0.00464054310095066
scanone	2011	UNAB	6	44.390054	BD	-0.0134072238984799	0.00270855888273331	0.028411971472924	0.0163465215764971	-0.00464054310095066
scanone	2011	UNAB	3	22.980017	BC	6.9281272624481e-4	0.00242626084917407	0.0155370435121515	0.0202636918129524	1.1418024397256e-4
scanone	2011	UNAB	3	22.980017	AC	0.00851842460430684	0.00212852683325032	0.0155370435121515	0.0202636918129524	1.1418024397256e-4
scanone	2011	UNAB	3	22.980017	BD	-0.00938194305824508	0.00216318280345811	0.0155370435121515	0.0202636918129524	1.1418024397256e-4
scanone	2011	UNAB	3	22.980017	AD	-0.00167051142415563	0.00301474506703186	0.0155370435121515	0.0202636918129524	1.1418024397256e-4
scanone	2011	UNAB	2	29.370032	BD	0.00800008430515848	0.00258719560409926	-0.0047110022252869	-0.0232528905011826	0.00265299211779902
scanone	2011	UNAB	2	29.370032	BC	-0.00495285700433234	0.00254259801565576	-0.0047110022252869	-0.0232528905011826	0.00265299211779902
scanone	2011	UNAB	2	29.370032	AC	-0.00598186205807627	0.00241873722148014	-0.0047110022252869	-0.0232528905011826	0.00265299211779902
scanone	2011	UNAB	2	29.370032	AD	0.00431808713361552	0.00259370917411604	-0.0047110022252869	-0.0232528905011826	0.00265299211779902
scanone	2011	UNAB	4	46.850045	BD	0.00285273991370742	0.00237953044281379	-0.0216567348373252	0.00128150852493292	-0.00978292385107523
scanone	2011	UNAB	4	46.850045	AD	-0.00308416557941755	0.00244851662547656	-0.0216567348373252	0.00128150852493292	-0.00978292385107523
scanone	2011	UNAB	4	46.850045	BC	0.00838495610171149	0.00260664499959874	-0.0216567348373252	0.00128150852493292	-0.00978292385107523
scanone	2011	UNAB	4	46.850045	AC	-0.0073348732424887	0.00244851662547656	-0.0216567348373252	0.00128150852493292	-0.00978292385107523
scanone	2011	UNAB	10	9.600009	BD	0.0036159841744237	0.00230419345024111	-0.0152607146885551	-0.00330377050203587	-0.00564940043411895
scanone	2011	UNAB	10	9.600009	BC	0.00478879914046524	0.0031198926802449	-0.0152607146885551	-0.00330377050203587	-0.00564940043411895
scanone	2011	UNAB	10	9.600009	AC	-0.00566625842087177	0.00231516891950628	-0.0152607146885551	-0.00330377050203587	-0.00564940043411895
scanone	2011	UNAB	10	9.600009	AD	-0.00118967295279436	0.00323951452277244	-0.0152607146885551	-0.00330377050203587	-0.00564940043411895
scanone	2011	UNAB	11	5.090002	AD	0.00940258713067457	0.00289974578063473	0.0181359541178565	-0.0130804657966986	-0.00534387158447484
scanone	2011	UNAB	11	5.090002	BD	-0.00233732572049109	0.00253575412498016	0.0181359541178565	-0.0130804657966986	-0.00534387158447484
scanone	2011	UNAB	11	5.090002	AC	1.9041844008784e-4	0.00218005616900132	0.0181359541178565	-0.0130804657966986	-0.00534387158447484
scanone	2011	UNAB	11	5.090002	BC	-0.00620562282660297	0.00279426495190233	0.0181359541178565	-0.0130804657966986	-0.00534387158447484
scanone	2012	UNAB	9	75.170047	BD	-0.0504652071085256	0.0191548447037968	0.0252941657913947	0.233659706775634	0.038961377945416
scanone	2012	UNAB	9	75.170047	BC	0.0468839573065832	0.0221181094920451	0.0252941657913947	0.233659706775634	0.038961377945416
scanone	2012	UNAB	9	75.170047	AD	-0.0572988131855363	0.0207763461551995	0.0252941657913947	0.233659706775634	0.038961377945416
scanone	2012	UNAB	9	75.170047	AC	0.0790117291749885	0.0221181094920451	0.0252941657913947	0.233659706775634	0.038961377945416
scanone	2012	UNAB	8	72.970072	AC	-0.0357128182049299	0.0223197965174478	-0.147248875641935	-0.00281587354179183	0.0161168382648991
scanone	2012	UNAB	8	72.970072	AD	-0.0423633005664835	0.0260017760588789	-0.147248875641935	-0.00281587354179183	0.0161168382648991
scanone	2012	UNAB	8	72.970072	BD	0.0393195563869333	0.0235552763129177	-0.147248875641935	-0.00281587354179183	0.0161168382648991
scanone	2012	UNAB	8	72.970072	BC	0.0298532004835878	0.0236461032442598	-0.147248875641935	-0.00281587354179183	0.0161168382648991
scanone	2012	UNAB	2	25.640029	BD	0.0492031012218298	0.0251697588895759	-0.0177019651505658	-0.133238526094215	0.038010707456697
scanone	2012	UNAB	2	25.640029	BC	-0.0364215155536261	0.022855316854005	-0.0177019651505658	-0.133238526094215	0.038010707456697
scanone	2012	UNAB	2	25.640029	AC	-0.0262671444005605	0.0229629737675574	-0.0177019651505658	-0.133238526094215	0.038010707456697
scanone	2012	UNAB	2	25.640029	AD	0.0213467649181984	0.0256225076475276	-0.0177019651505658	-0.133238526094215	0.038010707456697
scanone	2014	UNAB	7	49.58004	BD	0.0861163463088536	0.0214184132754921	-0.186656187285525	-0.187777229865149	-0.0578661311569841
scanone	2014	UNAB	7	49.58004	BC	0.0211607969547713	0.0178621036868369	-0.186656187285525	-0.187777229865149	-0.0578661311569841
scanone	2014	UNAB	7	49.58004	AD	0.0217213182445829	0.0243531704001219	-0.186656187285525	-0.187777229865149	-0.0578661311569841
scanone	2014	UNAB	7	49.58004	AC	-0.101100362266484	0.0176677287375455	-0.186656187285525	-0.187777229865149	-0.0578661311569841
scanone	2014	UNAB	1	94.930083	AC	-0.0130368960205179	0.0204209039599914	0.148184285207272	0.0262234472489875	-0.162644830856328
scanone	2014	UNAB	1	94.930083	AD	0.0551737957831524	0.0176850215975948	0.148184285207272	0.0262234472489875	-0.162644830856328
scanone	2014	UNAB	1	94.930083	BD	-0.100240762248648	0.0273975176499212	0.148184285207272	0.0262234472489875	-0.162644830856328
scanone	2014	UNAB	1	94.930083	BC	-0.00580662319599002	0.0223699794870677	0.148184285207272	0.0262234472489875	-0.162644830856328
scanone	all-years	UNAB	9	75.260048	BD	-0.00295273748502665	0.00115089544217551	-0.00340321926555904	0.0167724275130233	3.7498034981361e-4
scanone	all-years	UNAB	9	75.260048	BC	0.00524598609657818	0.00132893958669829	-0.00340321926555904	0.0167724275130233	3.7498034981361e-4
scanone	all-years	UNAB	9	75.260048	AD	-0.00484183729271297	0.00125042646036714	-0.00340321926555904	0.0167724275130233	3.7498034981361e-4
scanone	all-years	UNAB	9	75.260048	AC	0.00373186663870547	0.00133135705277825	-0.00340321926555904	0.0167724275130233	3.7498034981361e-4
scanone	all-years	UNAB	3	37.130034	BC	9.6647366289983e-4	0.00160496212346818	0.00411310605603194	0.0155370355077077	0.00564302982215014
scanone	all-years	UNAB	3	37.130034	AC	0.00584454160199088	0.00118334843007988	0.00411310605603194	0.0155370355077077	0.00564302982215014
scanone	all-years	UNAB	3	37.130034	BD	-0.00398052917987892	0.00108477016182216	0.00411310605603194	0.0155370355077077	0.00564302982215014
scanone	all-years	UNAB	3	37.130034	AD	-0.00474549106293802	0.00142658849071983	0.00411310605603194	0.0155370355077077	0.00564302982215014
scanone	all-years	UNAB	7	35.700029	BD	0.00370053594618004	0.00135554048764752	-0.0032963449198312	-0.0102915379888161	3.5611829637673e-4
scanone	all-years	UNAB	7	35.700029	BC	-0.00162329219641636	0.00162217445180077	-0.0032963449198312	-0.0102915379888161	3.5611829637673e-4
scanone	all-years	UNAB	7	35.700029	AD	0.00187430433807607	0.00202993654613059	-0.0032963449198312	-0.0102915379888161	3.5611829637673e-4
scanone	all-years	UNAB	7	35.700029	AC	-0.00309340550814359	0.00124052511646064	-0.0032963449198312	-0.0102915379888161	3.5611829637673e-4
scanone	all-years	UNAB	10	18.220014	BD	0.00172506757841016	0.00130421892862385	-0.00762886074751702	-0.00413144789716246	-0.00660427994360035
scanone	all-years	UNAB	10	18.220014	BC	0.0029614836016291	0.00180867923007916	-0.00762886074751702	-0.00413144789716246	-0.00660427994360035
scanone	all-years	UNAB	10	18.220014	AC	-0.00415508674392959	0.00127892934858024	-0.00762886074751702	-0.00413144789716246	-0.00660427994360035
scanone	all-years	UNAB	10	18.220014	AD	0.00121277717645182	0.00168081892077596	-0.00762886074751702	-0.00413144789716246	-0.00660427994360035
scanone	2011	UNAF	11	37.200031	BD	0.0132999835120851	0.0129735594414842	-0.0177327680118174	-0.0724041902655937	-0.0506645946340846
scanone	2011	UNAF	11	37.200031	AD	0.0297658968232186	0.012135653629245	-0.0177327680118174	-0.0724041902655937	-0.0506645946340846
scanone	2011	UNAF	11	37.200031	BC	0.0024301856963305	0.0125336491737087	-0.0177327680118174	-0.0724041902655937	-0.0506645946340846
scanone	2011	UNAF	11	37.200031	AC	-0.0317684956266205	0.0103493201887944	-0.0177327680118174	-0.0724041902655937	-0.0506645946340846
scanone	2011	UNAF	7	40.760031	BD	0.0424554208509361	0.0106919428691729	-0.084773744440286	-0.0740421380657805	-0.00963132160341948
scanone	2011	UNAF	7	40.760031	BC	0.0102500126197556	0.0113966449391638	-0.084773744440286	-0.0740421380657805	-0.00963132160341948
scanone	2011	UNAF	7	40.760031	AD	0.00488420943250287	0.0139405879338003	-0.084773744440286	-0.0740421380657805	-0.00963132160341948
scanone	2011	UNAF	7	40.760031	AC	-0.0369525204020971	0.00882669136225103	-0.084773744440286	-0.0740421380657805	-0.00963132160341948
scanone	2011	UNAF	10	31.850029	BD	0.0265755575002187	0.0101376739207035	-0.0736665737335846	-0.0501075094279758	-0.0280089018107385
scanone	2011	UNAF	10	31.850029	AC	-0.0353114840805615	0.0101376739207035	-0.0736665737335846	-0.0501075094279758	-0.0280089018107385
scanone	2011	UNAF	10	31.850029	AD	0.00374672153879561	0.0127082468035953	-0.0736665737335846	-0.0501075094279758	-0.0280089018107385
scanone	2011	UNAF	10	31.850029	BC	0.0155262536916	0.0158499685085396	-0.0736665737335846	-0.0501075094279758	-0.0280089018107385
scanone	2011	UNAF	12	57.590036	BD	-0.0220143761592731	0.0110331768863959	0.034547651555282	0.0795313125423694	0.0200344881690285
scanone	2011	UNAF	12	57.590036	BC	0.00773403602739732	0.0127400152907549	0.034547651555282	0.0795313125423694	0.0200344881690285
scanone	2011	UNAF	12	57.590036	AD	-0.0147577944661464	0.0123354667628804	0.034547651555282	0.0795313125423694	0.0200344881690285
scanone	2011	UNAF	12	57.590036	AC	0.0350251058895526	0.0123354667628804	0.034547651555282	0.0795313125423694	0.0200344881690285
scanone	2011	UNAF	3	39.510036	BC	0.0156401844010222	0.0115985344632116	-0.0231859109214913	0.0956840620567913	0.0455324174953964
scanone	2011	UNAF	3	39.510036	AC	0.0268134376879747	0.0112684215387656	-0.0231859109214913	0.0956840620567913	0.0455324174953964
scanone	2011	UNAF	3	39.510036	BD	-0.00943563787967527	0.0109664100603145	-0.0231859109214913	0.0956840620567913	0.0455324174953964
scanone	2011	UNAF	3	39.510036	AD	-0.0437948020881191	0.0132577432892526	-0.0231859109214913	0.0956840620567913	0.0455324174953964
scanone	2012	UNAF	5	47.720022	AD	0.0215058802454199	0.0428973149957121	-0.0116818824591461	-0.318086793588466	0.14774046782187
scanone	2012	UNAF	5	47.720022	BD	0.101217055385928	0.0295623215962822	-0.0116818824591461	-0.318086793588466	0.14774046782187
scanone	2012	UNAF	5	47.720022	AC	-0.0636672826378783	0.0303244654950405	-0.0116818824591461	-0.318086793588466	0.14774046782187
scanone	2012	UNAF	5	47.720022	BC	-0.13169657531924	0.0455130292873481	-0.0116818824591461	-0.318086793588466	0.14774046782187
scanone	2012	UNAF	12	63.060041	BD	-0.123076060462045	0.0320705000665537	0.231384425250345	0.270396644894421	-0.0320761064854825
scanone	2012	UNAF	12	63.060041	BC	0.0281603152279071	0.0371412902103475	0.231384425250345	0.270396644894421	-0.0320761064854825
scanone	2012	UNAF	12	63.060041	AD	0.00865420540586887	0.033030620390432	0.231384425250345	0.270396644894421	-0.0320761064854825
scanone	2012	UNAF	12	63.060041	AC	0.127814474610338	0.0358818952851802	0.231384425250345	0.270396644894421	-0.0320761064854825
scanone	2012	UNAF	3	54.520045	BC	0.0389613879563737	0.0417893595101159	0.0605801948540008	0.291047716701321	0.109537839609418
scanone	2012	UNAF	3	54.520045	AC	0.124020405188083	0.0477198746651784	0.0605801948540008	0.291047716701321	0.109537839609418
scanone	2012	UNAF	3	54.520045	BD	-0.0517935505895775	0.0396839832483093	0.0605801948540008	0.291047716701321	0.109537839609418
scanone	2012	UNAF	3	54.520045	AD	-0.0762723729672862	0.0333250107568852	0.0605801948540008	0.291047716701321	0.109537839609418
scanone	2012	UNAF	1	66.530063	AD	-0.0381133919371362	0.0332431496175815	-0.290024088703439	-0.187711521816061	0.0834975236797604
scanone	2012	UNAF	1	66.530063	BD	0.148647414254464	0.0423140054053036	-0.290024088703439	-0.187711521816061	0.0834975236797604
scanone	2012	UNAF	1	66.530063	AC	-0.0902203910052866	0.0385055865828581	-0.290024088703439	-0.187711521816061	0.0834975236797604
scanone	2012	UNAF	1	66.530063	BC	0.0130428915065528	0.0319863815078503	-0.290024088703439	-0.187711521816061	0.0834975236797604
scanone	2012	UNAF	8	11.670011	AC	-0.14167126302344701	0.0325517225893149	-0.227877748775078	-0.310484590475703	-0.0241300788353936
scanone	2012	UNAF	8	11.670011	BD	0.127509906601944	0.0316345880854407	-0.227877748775078	-0.310484590475703	-0.0241300788353936
scanone	2012	UNAF	8	11.670011	BC	-0.0156673492182108	0.0325517225893149	-0.227877748775078	-0.310484590475703	-0.0241300788353936
scanone	2012	UNAF	8	11.670011	AD	0.0256360716321018	0.03465395498356	-0.227877748775078	-0.310484590475703	-0.0241300788353936
scanone	all-years	UNAF	7	24.260023	BD	0.104339110093466	0.0288360587778249	-0.236222400178316	-0.0995372042468797	0.0519791068245474
scanone	all-years	UNAF	7	24.260023	AD	-0.0397616434079655	0.030749027534146	-0.236222400178316	-0.0995372042468797	0.0519791068245474
scanone	all-years	UNAF	7	24.260023	BC	0.0285809545577524	0.0319886892011808	-0.236222400178316	-0.0995372042468797	0.0519791068245474
scanone	all-years	UNAF	7	24.260023	AC	-0.0635406921191317	0.0234849577035843	-0.236222400178316	-0.0995372042468797	0.0519791068245474
scanone	all-years	UNAF	11	38.690036	BD	0.048657959962843	0.0325315484654633	-0.0765117114846064	-0.198070860036884	-0.113739020761539
scanone	all-years	UNAF	11	38.690036	AD	0.0672716146013092	0.0293235415156175	-0.0765117114846064	-0.198070860036884	-0.113739020761539
scanone	all-years	UNAF	11	38.690036	BC	0.00649204032517017	0.0284480138790766	-0.0765117114846064	-0.198070860036884	-0.113739020761539
scanone	all-years	UNAF	11	38.690036	AC	-0.0886333257979024	0.0255956854551423	-0.0765117114846064	-0.198070860036884	-0.113739020761539
scanone	all-years	UNAF	12	54.110033	BD	-0.0946846267636119	0.0254712736575262	0.102544323638206	0.238821629841901	-0.0495621470110381
scanone	all-years	UNAF	12	54.110033	BC	0.0495072616628576	0.0297822788714493	0.102544323638206	0.238821629841901	-0.0495621470110381
scanone	all-years	UNAF	12	54.110033	AC	0.0759983499764417	0.0265947398869993	0.102544323638206	0.238821629841901	-0.0495621470110381
scanone	all-years	UNAF	12	54.110033	AD	-0.0186313914389897	0.0308235104035665	0.102544323638206	0.238821629841901	-0.0495621470110381
scanone	all-years	UNAF	8	36.230028	AC	-0.0660293657652297	0.0279040579933071	-0.0764727005502596	-0.155285301079832	-0.0449202424732517
scanone	all-years	UNAF	8	36.230028	AD	0.0340734060113121	0.0322208307878375	-0.0764727005502596	-0.155285301079832	-0.0449202424732517
scanone	all-years	UNAF	8	36.230028	BC	-0.00533289425347408	0.0322208307878375	-0.0764727005502596	-0.155285301079832	-0.0449202424732517
scanone	all-years	UNAF	8	36.230028	BD	0.0498496350498161	0.0302662003774322	-0.0764727005502596	-0.155285301079832	-0.0449202424732517
scanone	2011	UNB	7	33.240027	BD	-0.0315612924535602	0.00915546984600728	0.0327726488184153	0.0893497313662833	0.00958859248855121
scanone	2011	UNB	7	33.240027	BC	0.00831927698530588	0.012082299608062	0.0327726488184153	0.0893497313662833	0.00958859248855121
scanone	2011	UNB	7	33.240027	AD	-0.0199692642886281	0.0122911700767299	0.0327726488184153	0.0893497313662833	0.00958859248855121
scanone	2011	UNB	7	33.240027	AC	0.0294998976387891	0.00826015518463456	0.0327726488184153	0.0893497313662833	0.00958859248855121
scanone	2011	UNB	3	68.070049	BD	0.0270228049164881	0.010385471715194	-0.0310069831981357	-0.0713701171260477	0.00950993576374062
scanone	2011	UNB	3	68.070049	BC	-0.013417221528406	0.0110561789261348	-0.0310069831981357	-0.0713701171260477	0.00950993576374062
scanone	2011	UNB	3	68.070049	AC	-0.0241657452456035	0.0107050992134024	-0.0310069831981357	-0.0713701171260477	0.00950993576374062
scanone	2011	UNB	3	68.070049	AD	0.00676434543555001	0.00982367276879951	-0.0310069831981357	-0.0713701171260477	0.00950993576374062
scanone	2011	UNB	9	26.530017	AD	-0.00287711266959029	0.00901945093520383	0.0169644952848137	0.0279085812285108	0.0117034218194283
scanone	2011	UNB	9	26.530017	BC	0.00259493030225823	0.0120064359227975	0.0169644952848137	0.0279085812285108	0.0117034218194283
scanone	2011	UNB	9	26.530017	AC	0.0169288888543792	0.0173452079471567	0.0169644952848137	0.0279085812285108	0.0117034218194283
scanone	2011	UNB	9	26.530017	BD	-0.005507649402283	0.0113841316273119	0.0169644952848137	0.0279085812285108	0.0117034218194283
scanone	2011	UNB	10	66.900071	BD	-0.0366370862660503	0.00997712523193055	0.0374467754000711	0.0678194627931296	-0.0497905937335918
scanone	2011	UNB	10	66.900071	BC	0.0221679419973104	0.0128252797913814	0.0374467754000711	0.0678194627931296	-0.0497905937335918
scanone	2011	UNB	10	66.900071	AD	0.00698159830078113	0.0105017867956301	0.0374467754000711	0.0678194627931296	-0.0497905937335918
scanone	2011	UNB	10	66.900071	AC	0.01599603283055	0.00867339443072345	0.0374467754000711	0.0678194627931296	-0.0497905937335918
scanone	2011	UNB	6	31.050033	AC	-0.0231924464793861	0.011471620070087	-0.0254919208773985	-0.0720364881812115	0.00193662086403217
scanone	2011	UNB	6	31.050033	AD	0.0118574871792036	0.011197346995636	-0.0254919208773985	-0.0720364881812115	0.00193662086403217
scanone	2011	UNB	6	31.050033	BD	0.0255717580499189	0.0111525047310648	-0.0254919208773985	-0.0720364881812115	0.00193662086403217
scanone	2011	UNB	6	31.050033	BC	-0.0114147964727029	0.00936470129302606	-0.0254919208773985	-0.0720364881812115	0.00193662086403217
scanone	2011	UNB	11	37.200031	BD	0.00464794117896485	0.0119270337578378	-0.0516541024947076	0.0332127701612841	-0.00358578325322877
scanone	2011	UNB	11	37.200031	AD	-0.0193862184417746	0.011156718490579	-0.0516541024947076	0.0332127701612841	-0.00358578325322877
scanone	2011	UNB	11	37.200031	BC	0.0230472178862213	0.0115226093099565	-0.0516541024947076	0.0332127701612841	-0.00358578325322877
scanone	2011	UNB	11	37.200031	AC	-0.0045727249877469	0.00951448149747732	-0.0516541024947076	0.0332127701612841	-0.00358578325322877
scanone	2012	UNB	6	79.240088	BC	-0.0481482510739543	0.02028342704207	0.0472665023565756	-0.170580558551094	-0.0313836830821085
scanone	2012	UNB	6	79.240088	AD	0.0607752793798807	0.0193520791387952	0.0472665023565756	-0.170580558551094	-0.0313836830821085
scanone	2012	UNB	6	79.240088	AC	-0.0402068414367208	0.0215138232107254	0.0472665023565756	-0.170580558551094	-0.0313836830821085
scanone	2012	UNB	6	79.240088	BD	0.0214501866605387	0.024024626924356	0.0472665023565756	-0.170580558551094	-0.0313836830821085
scanone	2012	UNB	11	78.020063	BD	0.0843520907247758	0.026410989301532	-0.156065542668342	-0.133079586038653	0.020326045124395
scanone	2012	UNB	11	78.020063	AD	-0.00384370317159286	0.0268498396070575	-0.156065542668342	-0.133079586038653	0.020326045124395
scanone	2012	UNB	11	78.020063	AC	-0.0602204736287219	0.0203286758202289	-0.156065542668342	-0.133079586038653	0.020326045124395
scanone	2012	UNB	11	78.020063	BC	0.00764927514325179	0.0175217989372925	-0.156065542668342	-0.133079586038653	0.020326045124395
scanone	2012	UNB	4	18.390014999999998	BD	0.0650546990031197	0.0207500559102943	-0.146373234933146	-0.060499347733743	0.0486280683599225
scanone	2012	UNB	4	18.390014999999998	BC	0.010490990956287	0.0254135245572217	-0.146373234933146	-0.060499347733743	0.0486280683599225
scanone	2012	UNB	4	18.390014999999998	AC	-0.0383815923303247	0.0201966213498643	-0.146373234933146	-0.060499347733743	0.0486280683599225
scanone	2012	UNB	4	18.390014999999998	AD	-0.0324459526434145	0.0207500559102943	-0.146373234933146	-0.060499347733743	0.0486280683599225
scanone	2014	UNB	3	36.490033	BC	-0.0447565053744525	0.0228696709258703	-0.0344469215749167	-0.16322023969761	0.0414435180182445
scanone	2014	UNB	3	36.490033	AC	-0.0412582071527886	0.0169371427923521	-0.0344469215749167	-0.16322023969761	0.0414435180182445
scanone	2014	UNB	3	36.490033	BD	0.0575753734834749	0.0171241872939858	-0.0344469215749167	-0.16322023969761	0.0414435180182445
scanone	2014	UNB	3	36.490033	AD	0.0196301536868943	0.0226281691905014	-0.0344469215749167	-0.16322023969761	0.0414435180182445
scanone	2014	UNB	1	65.430061	AD	-0.0619218170302479	0.0179859468649111	-0.141095466371132	0.0850643621004458	0.0214465205996225
scanone	2014	UNB	1	65.430061	BD	0.0193491764551295	0.022631820165276	-0.141095466371132	0.0850643621004458	0.0214465205996225
scanone	2014	UNB	1	65.430061	AC	-0.0086663756802137	0.020242515337643	-0.141095466371132	0.0850643621004458	0.0214465205996225
scanone	2014	UNB	1	65.430061	BC	0.0511580972055411	0.0171080479640163	-0.141095466371132	0.0850643621004458	0.0214465205996225
scanone	2014	UNB	6	28.080031	AC	-0.0599698720746003	0.0211767597567952	-0.0839084407865503	-0.165312418637442	7.1851308279916e-4
scanone	2014	UNB	6	28.080031	AD	0.022327080702721	0.0198090448929875	-0.0839084407865503	-0.165312418637442	7.1851308279916e-4
scanone	2014	UNB	6	28.080031	BD	0.064640557637395707	0.0211767597567952	-0.0839084407865503	-0.165312418637442	7.1851308279916e-4
scanone	2014	UNB	6	28.080031	BC	-0.0183749082227247	0.0165218855555663	-0.0839084407865503	-0.165312418637442	7.1851308279916e-4
scanone	all-years	UNB	7	49.58004	BD	-0.0554589654521675	0.0213247042334929	0.0724827916793653	0.135923878195804	0.00691799544532474
scanone	all-years	UNB	7	49.58004	BC	0.00904397592307188	0.0161491832900674	0.0724827916793653	0.135923878195804	0.00691799544532474
scanone	all-years	UNB	7	49.58004	AD	-0.0226765673351472	0.0204834154990459	0.0724827916793653	0.135923878195804	0.00691799544532474
scanone	all-years	UNB	7	49.58004	AC	0.0487443694854169	0.0177679694891811	0.0724827916793653	0.135923878195804	0.00691799544532474
scanone	all-years	UNB	6	28.080031	AC	-0.0532900682709034	0.0189683138922041	-0.0989935513932557	-0.160417257318646	0.0321734189128427
scanone	all-years	UNB	6	28.080031	AD	0.0108318509319984	0.017743232947353	-0.0989935513932557	-0.160417257318646	0.0321734189128427
scanone	all-years	UNB	6	28.080031	BD	0.0764153360850476	0.0189683138922041	-0.0989935513932557	-0.160417257318646	0.0321734189128427
scanone	all-years	UNB	6	28.080031	BC	-0.0198800020306969	0.014798879285982	-0.0989935513932557	-0.160417257318646	0.0321734189128427
scanone	all-years	UNB	10	79.070082	BD	-0.0481524070965568	0.0165605558916315	0.0828638565450571	0.00629454554572645	-0.13365001390062
scanone	all-years	UNB	10	79.070082	AC	-0.00357320605116499	0.0157898704997813	0.0828638565450571	0.00629454554572645	-0.13365001390062
scanone	all-years	UNB	10	79.070082	AD	0.0601045281262819	0.0197936501881592	0.0828638565450571	0.00629454554572645	-0.13365001390062
scanone	all-years	UNB	10	79.070082	BC	0.0218198726266166	0.0223302490089055	0.0828638565450571	0.00629454554572645	-0.13365001390062
scanone	all-years	UNB	3	54.230044	BC	-0.0298804612373107	0.017505213803985	-0.0821910728702072	-0.169114147428956	0.0307171789259575
scanone	all-years	UNB	3	54.230044	AC	-0.0556174082094355	0.0188329435837794	-0.0821910728702072	-0.169114147428956	0.0307171789259575
scanone	all-years	UNB	3	54.230044	BD	0.0700352019401459	0.0198030674602155	-0.0821910728702072	-0.169114147428956	0.0307171789259575
scanone	all-years	UNB	3	54.230044	AD	0.0135810760420635	0.015776343276461	-0.0821910728702072	-0.169114147428956	0.0307171789259575
scanone	2012	UN0	3	38.950035	BC	0.0209805470436568	0.0195519736643321	-0.168290413101778	-0.107558269871174	-0.0196514417506118
scanone	2012	UN0	3	38.950035	AC	-0.0729903803825382	0.0188507838114756	-0.168290413101778	-0.107558269871174	-0.0196514417506118
scanone	2012	UN0	3	38.950035	BD	0.0649339611039381	0.0183306211721865	-0.168290413101778	-0.107558269871174	-0.0196514417506118
scanone	2012	UN0	3	38.950035	AD	-0.00938552457164511	0.0224262524892234	-0.168290413101778	-0.107558269871174	-0.0196514417506118
scanone	2012	UN0	2	53.330054	BC	-0.00591951001938884	0.0203852120138313	0.17083114294325	0.0991599393048586	-0.0651191843647262
scanone	2012	UN0	2	53.330054	BD	-0.0880590718541812	0.0217927083178585	0.17083114294325	0.0991599393048586	-0.0651191843647262
scanone	2012	UN0	2	53.330054	AC	0.0469364692698732	0.0173845672176393	0.17083114294325	0.0991599393048586	-0.0651191843647262
scanone	2012	UN0	2	53.330054	AD	0.029916091799807	0.021053756436927	0.17083114294325	0.0991599393048586	-0.0651191843647262
scanone	2014	UN0	10	62.450067	BD	0.0298421176620897	0.00723837287709558	-0.0585180128219872	-0.03254246278032	0.0290070478822441
scanone	2014	UN0	10	62.450067	BC	-9.3263766919229e-4	0.00853859398397269	-0.0585180128219872	-0.03254246278032	0.0290070478822441
scanone	2014	UN0	10	62.450067	AC	-0.0156881201390638	0.00684910035227519	-0.0585180128219872	-0.03254246278032	0.0290070478822441
scanone	2014	UN0	10	62.450067	AD	-0.0139204126900259	0.00773053071449257	-0.0585180128219872	-0.03254246278032	0.0290070478822441
scanone	2014	UN0	4	35.640033	BD	0.0215714718533878	0.00856847626150864	-0.0649654240985131	-0.0160477238791036	-0.001679030719444
scanone	2014	UN0	4	35.640033	AD	-0.0100717248361467	0.00735513782552362	-0.0649654240985131	-0.0160477238791036	-0.001679030719444
scanone	2014	UN0	4	35.640033	BC	0.014387125273558	0.00801507562431774	-0.0649654240985131	-0.0160477238791036	-0.001679030719444
scanone	2014	UN0	4	35.640033	AC	-0.0189351021354206	0.00755668576757077	-0.0649654240985131	-0.0160477238791036	-0.001679030719444
scanone	2011	UNP	11	16.420014	AD	0.0101965870908995	0.0058431966535584	-0.0146623937113747	-0.0546705661115488	0.00677854994755297
scanone	2011	UNP	11	16.420014	BD	0.0209170589203633	0.00552074006327785	-0.0146623937113747	-0.0546705661115488	0.00677854994755297
scanone	2011	UNP	11	16.420014	AC	-0.0137494209910985	0.00453086768240926	-0.0146623937113747	-0.0546705661115488	0.00677854994755297
scanone	2011	UNP	11	16.420014	BC	-0.00980749910918762	0.00547188683217528	-0.0146623937113747	-0.0546705661115488	0.00677854994755297
scanone	2011	UNP	1	67.240064	AD	-0.00548738514053669	0.00446430487248106	-0.0609892092276111	-0.0299064840700398	-0.00960863971782737
scanone	2011	UNP	1	67.240064	BD	0.0202028996143552	0.00616832361109874	-0.0609892092276111	-0.0299064840700398	-0.00960863971782737
scanone	2011	UNP	1	67.240064	AC	-0.0252449470344703	0.00567403246841135	-0.0609892092276111	-0.0299064840700398	-0.00960863971782737
scanone	2011	UNP	1	67.240064	BC	0.010053977438249	0.00436166345396101	-0.0609892092276111	-0.0299064840700398	-0.00960863971782737
scanone	2011	UNP	4	43.860041	BD	0.00888744363060682	0.00516893472277029	-0.0083567870287892	-0.045023523976115	-0.0192771186482609
scanone	2011	UNP	4	43.860041	AD	0.0143476094403427	0.00531878994989455	-0.0083567870287892	-0.045023523976115	-0.0192771186482609
scanone	2011	UNP	4	43.860041	BC	-0.00398575903332022	0.00633062629227082	-0.0083567870287892	-0.045023523976115	-0.0192771186482609
scanone	2011	UNP	4	43.860041	AC	-0.0178027118718453	0.00490368204020554	-0.0083567870287892	-0.045023523976115	-0.0192771186482609
scanone	2012	UNP	11	57.760051	BD	0.341534869758825	0.106111377507456	-0.485387405545294	-0.930925208360357	-0.38415589499963
scanone	2012	UNP	11	57.760051	AD	0.290919114485994	0.117310541726663	-0.485387405545294	-0.930925208360357	-0.38415589499963
scanone	2012	UNP	11	57.760051	AC	-0.366621437194	0.0759850735522817	-0.485387405545294	-0.930925208360357	-0.38415589499963
scanone	2012	UNP	11	57.760051	BC	0.0681502130784622	0.0700211296980913	-0.485387405545294	-0.930925208360357	-0.38415589499963
scanone	2014	UNP	11	16.420014	AD	-6.5501404754237e-4	0.038982483141994	-0.280196050421337	-0.160643964014158	-0.0578943157940453
scanone	2014	UNP	11	16.420014	BD	0.110495853266104	0.0368285018868016	-0.280196050421337	-0.160643964014158	-0.0578943157940453
scanone	2014	UNP	11	16.420014	AC	-0.109924153951644	0.029725192640824	-0.280196050421337	-0.160643964014158	-0.0578943157940453
scanone	2014	UNP	11	16.420014	BC	0.0591210291560473	0.0376707030380127	-0.280196050421337	-0.160643964014158	-0.0578943157940453
scanone	2014	UNP	3	39.510036	BC	0.012880856201857	0.037130875175658	-0.243266810076657	-0.045459875777179	0.117851901525887
scanone	2014	UNP	3	39.510036	AC	-0.0498265980735282	0.0360847244937946	-0.243266810076657	-0.045459875777179	0.117851901525887
scanone	2014	UNP	3	39.510036	BD	0.0945367448533898	0.0351222917309724	-0.243266810076657	-0.045459875777179	0.117851901525887
scanone	2014	UNP	3	39.510036	AD	-0.086022610947882	0.0424607802314949	-0.243266810076657	-0.045459875777179	0.117851901525887
scanone	2014	UNP	10	4.800006	BD	0.0813855013153684	0.0320123269119631	-0.142603005032227	-0.222674128968286	-0.0830319204520551
scanone	2014	UNP	10	4.800006	AC	-0.101253065684888	0.0301635989790317	-0.142603005032227	-0.222674128968286	-0.0830319204520551
scanone	2014	UNP	10	4.800006	BC	0.0115643970572528	0.0454466911658314	-0.142603005032227	-0.222674128968286	-0.0830319204520551
scanone	2014	UNP	10	4.800006	AD	0.0515999590252826	0.049367761212881	-0.142603005032227	-0.222674128968286	-0.0830319204520551
scanone	all-years	UNP	11	16.420014	AD	-0.00606944752283478	0.0492127679731643	-0.417609964520468	-0.32018275927669	0.0109016567164524
scanone	all-years	UNP	11	16.420014	BD	0.208186363095625	0.0465668955741169	-0.417609964520468	-0.32018275927669	0.0109016567164524
scanone	all-years	UNP	11	16.420014	AC	-0.160709998802954	0.0380014785226086	-0.417609964520468	-0.32018275927669	0.0109016567164524
scanone	all-years	UNP	11	16.420014	BC	0.0426441550990538	0.047265901196204	-0.417609964520468	-0.32018275927669	0.0109016567164524
scanone	all-years	UNP	4	56.900049	BD	0.121381397469043	0.0523870447689947	-0.0467783899557948	-0.457232061792587	-0.02923658727653
scanone	all-years	UNP	4	56.900049	AD	0.112610496129411	0.0492757832988969	-0.0467783899557948	-0.457232061792587	-0.02923658727653
scanone	all-years	UNP	4	56.900049	BC	-0.0926163397889854	0.0512742825903588	-0.0467783899557948	-0.457232061792587	-0.02923658727653
scanone	all-years	UNP	4	56.900049	AC	-0.130623828405148	0.0480468289363611	-0.0467783899557948	-0.457232061792587	-0.02923658727653
scanone	2011	UNS	3	62.750048	BD	0.632681756216622	0.284532915092354	1.31483842006249	-2.21871895004853	1.82407095834441
scanone	2011	UNS	3	62.750048	BC	-1.38871319797985	0.302908419174971	1.31483842006249	-2.21871895004853	1.82407095834441
scanone	2011	UNS	3	62.750048	AC	0.180741491223599	0.293289815722669	1.31483842006249	-2.21871895004853	1.82407095834441
scanone	2011	UNS	3	62.750048	AD	0.378065487075664	0.269141193243112	1.31483842006249	-2.21871895004853	1.82407095834441
scanone	2011	UNS	11	16.420014	AD	-0.440456245433215	0.320422020713396	0.98856748397753	2.55193852530215	-0.166132628400671
scanone	2011	UNS	11	16.420014	BD	-1.01780630162231	0.311923238152809	0.98856748397753	2.55193852530215	-0.166132628400671
scanone	2011	UNS	11	16.420014	AC	0.752446703017525	0.256797010633282	0.98856748397753	2.55193852530215	-0.166132628400671
scanone	2011	UNS	11	16.420014	BC	0.341229275229096	0.317740768442961	0.98856748397753	2.55193852530215	-0.166132628400671
scanone	2011	UNS	5	68.53004	BD	-0.0896713819754704	0.293753672505031	1.07337791434609	0.324009045710353	1.14293529465236
scanone	2011	UNS	5	68.53004	BC	-0.499134506446474	0.400419211553331	1.07337791434609	0.324009045710353	1.14293529465236
scanone	2011	UNS	5	68.53004	AC	0.609022098052751	0.367492271362952	1.07337791434609	0.324009045710353	1.14293529465236
scanone	2011	UNS	5	68.53004	AD	-0.124450072128606	0.347991490367845	1.07337791434609	0.324009045710353	1.14293529465236
scanone	2014	UNS	3	45.510041	BC	-0.488721468078804	0.140027578749955	0.548421869996	-1.14652744412824	0.24881232728688
scanone	2014	UNS	3	45.510041	AC	-0.090104369437364	0.135846705337779	0.548421869996	-1.14652744412824	0.24881232728688
scanone	2014	UNS	3	45.510041	BD	0.208948417628755	0.128498118964155	0.548421869996	-1.14652744412824	0.24881232728688
scanone	2014	UNS	3	45.510041	AD	0.358753188983315	0.144619861468887	0.548421869996	-1.14652744412824	0.24881232728688
scanone	2014	UNS	9	49.290028	AD	0.412515979400276	0.12713354806156	0.83033734811092	-0.778320642738777	-0.108371085757684
scanone	2014	UNS	9	49.290028	BC	-0.391813016024572	0.136630522099829	0.83033734811092	-0.778320642738777	-0.108371085757684
scanone	2014	UNS	9	49.290028	AC	-0.0308298848479541	0.166563154864675	0.83033734811092	-0.778320642738777	-0.108371085757684
scanone	2014	UNS	9	49.290028	BD	-0.0568382375340258	0.138977576102637	0.83033734811092	-0.778320642738777	-0.108371085757684
scanone	2014	UNS	11	81.020066	BD	-0.128826086670592	0.180688339712975	-0.801735721499982	1.18034620736665	0.502275076964499
scanone	2014	UNS	11	81.020066	AD	-0.780831485902832	0.218836819635213	-0.801735721499982	1.18034620736665	0.502275076964499
scanone	2014	UNS	11	81.020066	AC	0.0604791562627404	0.119548708398483	-0.801735721499982	1.18034620736665	0.502275076964499
scanone	2014	UNS	11	81.020066	BC	0.210209478530482	0.110830540934475	-0.801735721499982	1.18034620736665	0.502275076964499
scanone	all-years	UNS	3	47.000042	BC	-2.09203862379851	0.561494809431781	2.77133714748803	-3.76579021437055	1.45907964203612
scanone	all-years	UNS	3	47.000042	AC	0.0231697709635644	0.495191876070032	2.77133714748803	-3.76579021437055	1.45907964203612
scanone	all-years	UNS	3	47.000042	BD	0.520396304404826	0.481984379210935	2.77133714748803	-3.76579021437055	1.45907964203612
scanone	all-years	UNS	3	47.000042	AD	1.17652505713078	0.525230300336412	2.77133714748803	-3.76579021437055	1.45907964203612
scanone	2012	URB	10	41.870044	BD	-0.0397041989124013	0.00999329064366299	0.0376215610303876	0.0915021906606064	-0.0405737278737426
scanone	2012	URB	10	41.870044	AC	0.0248576769330957	0.0104490806787989	0.0376215610303876	0.0915021906606064	-0.0405737278737426
scanone	2012	URB	10	41.870044	AD	-6.0655446033616e-4	0.0111695694081802	0.0376215610303876	0.0915021906606064	-0.0405737278737426
scanone	2012	URB	10	41.870044	BC	0.0263337603547732	0.0126518022790135	0.0376215610303876	0.0915021906606064	-0.0405737278737426
scanone	2012	URB	3	19.560014	BC	-0.0224469757815197	0.0110366092963584	0.0978966798391023	0.0357176240574699	0.0233577676365488
scanone	2012	URB	3	19.560014	AC	0.0381802479563059	0.00987144345110536	0.0978966798391023	0.0357176240574699	0.0233577676365488
scanone	2012	URB	3	19.560014	AD	0.00864255210929656	0.0127439786963864	0.0978966798391023	0.0357176240574699	0.0233577676365488
scanone	2012	URB	3	19.560014	BD	-0.0286269039919802	0.0101278872846669	0.0978966798391023	0.0357176240574699	0.0233577676365488
scanone	2012	URB	5	70.650042	BD	0.0243766848977903	0.00970651518245527	-0.0239250781291647	-0.101554772259558	-0.017746851545044
scanone	2012	URB	5	70.650042	BC	-0.0175272754594668	0.0128264403790462	-0.0239250781291647	-0.101554772259558	-0.017746851545044
scanone	2012	URB	5	70.650042	AC	-0.0383632402965712	0.0108599388254195	-0.0239250781291647	-0.101554772259558	-0.017746851545044
scanone	2012	URB	5	70.650042	AD	0.0212875716057299	0.0114711434995642	-0.0239250781291647	-0.101554772259558	-0.017746851545044
scanone	2012	URB	1	20.580017	AD	0.0152412095824566	0.0102011315529939	0.103845686906795	0.0718335644432593	-0.0240606254793758
scanone	2012	URB	1	20.580017	BD	-0.0487119466106287	0.0102011315529939	0.103845686906795	0.0718335644432593	-0.0240606254793758
scanone	2012	URB	1	20.580017	AC	0.0391276790643984	0.0112410994770634	0.103845686906795	0.0718335644432593	-0.0240606254793758
scanone	2012	URB	1	20.580017	BC	-7.6485164931116e-4	0.00964930443183203	0.103845686906795	0.0718335644432593	-0.0240606254793758
scanone	2014	URB	5	31.090008	AD	-0.0435247248330466	0.0125087586964494	-0.030281059420712	0.145321429813464	0.0151395339547191
scanone	2014	URB	5	31.090008	BC	0.0442765197840413	0.0162916707678637	-0.030281059420712	0.145321429813464	0.0151395339547191
scanone	2014	URB	5	31.090008	BD	-0.020814428145331	0.01285985989595	-0.030281059420712	0.145321429813464	0.0151395339547191
scanone	2014	URB	5	31.090008	AC	0.0367057570510449	0.0147160334852683	-0.030281059420712	0.145321429813464	0.0151395339547191
scanone	all-years	URB	10	36.020036	BD	-0.0265446874785054	0.00652214195159366	0.030601406430416	0.0677787880442243	-0.0128712640124592
scanone	all-years	URB	10	36.020036	AC	0.0226454097588148	0.0062276109737263	0.030601406430416	0.0677787880442243	-0.0128712640124592
scanone	all-years	URB	10	36.020036	AD	-0.00480835225706778	0.00711196817019636	0.030601406430416	0.0677787880442243	-0.0128712640124592
scanone	all-years	URB	10	36.020036	BC	0.0137803385498364	0.00860695397482401	0.030601406430416	0.0677787880442243	-0.0128712640124592
scanone	all-years	URB	3	36.190032	BC	-0.0216377914007411	0.00809142758829025	0.0777742414866248	0.0093586217536286	0.0115116439213421
scanone	all-years	URB	3	36.190032	AC	0.0230051513032424	0.00582484168775932	0.0777742414866248	0.0093586217536286	0.0115116439213421
scanone	all-years	URB	3	36.190032	BD	-0.0205612803168844	0.0058889724736165	0.0777742414866248	0.0093586217536286	0.0115116439213421
scanone	all-years	URB	3	36.190032	AD	0.012570018465757	0.00788687292871354	0.0777742414866248	0.0093586217536286	0.0115116439213421
scanone	all-years	URB	5	70.650042	BD	0.00797259544527215	0.00674498281036528	-0.00101996700399858	-0.0562445288275911	-0.0204839548329931
scanone	all-years	URB	5	70.650042	BC	-0.00990769155202684	0.00880045071256539	-0.00101996700399858	-0.0562445288275911	-0.0204839548329931
scanone	all-years	URB	5	70.650042	AC	-0.0206596524705227	0.00755901255943834	-0.00101996700399858	-0.0562445288275911	-0.0204839548329931
scanone	all-years	URB	5	70.650042	AD	0.0177045893597694	0.0079040521433108	-0.00101996700399858	-0.0562445288275911	-0.0204839548329931
scanone	all-years	URB	1	11.120008	BD	-0.0289794955719065	0.00730341264954663	0.0553965192406286	0.0467009967370271	-0.0137064153408204
scanone	all-years	URB	1	11.120008	BC	0.00122421046701728	0.0065349207535451	0.0553965192406286	0.0467009967370271	-0.0137064153408204
scanone	all-years	URB	1	11.120008	AD	0.00557197171881804	0.00714134976914464	0.0553965192406286	0.0467009967370271	-0.0137064153408204
scanone	all-years	URB	1	11.120008	AC	0.0220692624169214	0.00778680552063371	0.0553965192406286	0.0467009967370271	-0.0137064153408204
scanone	2012	USL	9	87.80006	BD	5.1506985042628e-4	6.0656381056294e-4	0.00377396036886436	-0.00762519634380023	-0.00193464718590652
scanone	2012	USL	9	87.80006	AC	-0.00141054813704165	7.2498241977172e-4	0.00377396036886436	-0.00762519634380023	-0.00193464718590652
scanone	2012	USL	9	87.80006	AD	0.00336937362781172	6.7815895655503e-4	0.00377396036886436	-0.00762519634380023	-0.00193464718590652
scanone	2012	USL	9	87.80006	BC	-0.00233020472852057	6.5791082560824e-4	0.00377396036886436	-0.00762519634380023	-0.00193464718590652
scanone	2012	USL	3	17.760012	BC	4.2364609227767e-4	7.8904655831759e-4	-0.00396433348516974	-0.00481582512462178	-0.00195311239997735
scanone	2012	USL	3	17.760012	AC	-0.00253507685029587	6.8299369891448e-4	-0.00396433348516974	-0.00481582512462178	-0.00195311239997735
scanone	2012	USL	3	17.760012	AD	8.4939191200369e-4	8.352767769612e-4	-0.00396433348516974	-0.00481582512462178	-0.00195311239997735
scanone	2012	USL	3	17.760012	BD	0.00185500245459989	6.9484244231087e-4	-0.00396433348516974	-0.00481582512462178	-0.00195311239997735
scanone	2014	USL	6	48.900067	BC	-0.137995381674031	0.0501050189048911	0.340470900827627	-0.306873972680298	-0.0763616221409359
scanone	2014	USL	6	48.900067	AD	0.185677055079931	0.0543465234502523	0.340470900827627	-0.306873972680298	-0.0763616221409359
scanone	2014	USL	6	48.900067	AC	-0.00594074233068559	0.0543465234502523	0.340470900827627	-0.306873972680298	-0.0763616221409359
scanone	2014	USL	6	48.900067	BD	-0.0227392064043503	0.0621476272145544	0.340470900827627	-0.306873972680298	-0.0763616221409359
scanone	2014	USL	2	51.49005	BD	0.21903311444306	0.056970953610961	-0.128530965085748	-0.395595235419501	0.331925597222527
scanone	2014	USL	2	51.49005	BC	-0.144727301877954	0.056970953610961	-0.128530965085748	-0.395595235419501	0.331925597222527
scanone	2014	USL	2	51.49005	AC	-0.0430299858095646	0.0470422166927722	-0.128530965085748	-0.395595235419501	0.331925597222527
scanone	2014	USL	2	51.49005	AD	-0.0111951667110776	0.056970953610961	-0.128530965085748	-0.395595235419501	0.331925597222527
scanone	2014	USL	11	5.090002	AD	0.0300718526325639	0.0599983577234018	-0.0652286035685283	-0.46531132845199	0.279120104733392
scanone	2014	USL	11	5.090002	BD	0.202246206783524	0.0524670418024882	-0.0652286035685283	-0.46531132845199	0.279120104733392
scanone	2014	USL	11	5.090002	AC	-0.063023759226735	0.0451073300143638	-0.0652286035685283	-0.46531132845199	0.279120104733392
scanone	2014	USL	11	5.090002	BC	-0.169969509809167	0.0578158641622378	-0.0652286035685283	-0.46531132845199	0.279120104733392
scanone	2014	USL	4	4.180006	BD	0.14892794451102	0.0637507274211581	-0.13401203511491	-0.422897372490475	0.0233859755869201
scanone	2014	USL	4	4.180006	AD	0.0702289391601051	0.0490055739906875	-0.13401203511491	-0.422897372490475	0.0233859755869201
scanone	2014	USL	4	4.180006	BC	-0.0742137295276774	0.066353860856929	-0.13401203511491	-0.422897372490475	0.0233859755869201
scanone	2014	USL	4	4.180006	AC	-0.129526759291672	0.05139747961109	-0.13401203511491	-0.422897372490475	0.0233859755869201
scanone	2014	USL	1	65.740062	AD	-0.100225532698146	0.0548761171090038	-0.339224084436014	-0.0343324118711481	0.128584941574978
scanone	2014	USL	1	65.740062	BD	0.13367898030735	0.0690509331039179	-0.339224084436014	-0.0343324118711481	0.128584941574978
scanone	2014	USL	1	65.740062	AC	-0.053099267846231	0.0617610321320604	-0.339224084436014	-0.0343324118711481	0.128584941574978
scanone	2014	USL	1	65.740062	BC	0.0522203035842872	0.0521975990828354	-0.339224084436014	-0.0343324118711481	0.128584941574978
scanone	2011	UTBM	3	36.190032	BC	-0.10478188168641	0.0255118270051605	0.0862049088957271	-0.302209410977324	0.0260874454115659
scanone	2011	UTBM	3	36.190032	AC	-0.0486357045327634	0.0187232187368547	0.0862049088957271	-0.302209410977324	0.0260874454115659
scanone	2011	UTBM	3	36.190032	BD	0.0593665465080349	0.0196502655254161	0.0862049088957271	-0.302209410977324	0.0260874454115659
scanone	2011	UTBM	3	36.190032	AD	0.0894252782501155	0.0253513580127679	0.0862049088957271	-0.302209410977324	0.0260874454115659
scanone	2011	UTBM	9	87.340059	BD	-0.025752794285064	0.021942195398672	0.211083683483766	-0.0444070408646899	0.04216191365874
scanone	2011	UTBM	9	87.340059	AC	0.0575855270244739	0.0270386278530433	0.211083683483766	-0.0444070408646899	0.04216191365874
scanone	2011	UTBM	9	87.340059	AD	0.0587080906274489	0.0259623557189809	0.211083683483766	-0.0444070408646899	0.04216191365874
scanone	2011	UTBM	9	87.340059	BC	-0.069037271546779	0.0245721426186343	0.211083683483766	-0.0444070408646899	0.04216191365874
scanone	2011	UTBM	7	81.68007	BD	-0.0180496569229989	0.0273889829422977	-0.0627303230593193	0.199211695346139	0.0694841443309812
scanone	2011	UTBM	7	81.68007	AC	0.0501910292204112	0.0226553502754637	-0.0627303230593193	0.199211695346139	0.0694841443309812
scanone	2011	UTBM	7	81.68007	BC	0.0468141185845802	0.0239509707846665	-0.0627303230593193	0.199211695346139	0.0694841443309812
scanone	2011	UTBM	7	81.68007	AD	-0.0841568906181492	0.023276159746706	-0.0627303230593193	0.199211695346139	0.0694841443309812
scanone	2011	UTBM	6	37.280042	AC	-0.0384284949982346	0.027598333989466	-0.0200304542781356	-0.190477721301581	0.0334882081429483
scanone	2011	UTBM	6	37.280042	AD	0.0400662615810815	0.025815877558585	-0.0200304542781356	-0.190477721301581	0.0334882081429483
scanone	2011	UTBM	6	37.280042	BD	0.0668255927916235	0.027598333989466	-0.0200304542781356	-0.190477721301581	0.0334882081429483
scanone	2011	UTBM	6	37.280042	BC	-0.045157371930641003	0.0215319303299901	-0.0200304542781356	-0.190477721301581	0.0334882081429483
scanone	2011	UTBM	10	70.470072	BD	-0.0845248748970184	0.0230315939123377	0.104021042732616	0.146794842395329	-0.10137716345175
scanone	2011	UTBM	10	70.470072	AD	0.0181742281951648	0.0259212037332551	0.104021042732616	0.146794842395329	-0.10137716345175
scanone	2011	UTBM	10	70.470072	AC	0.0408830676669542	0.022051637164504	0.104021042732616	0.146794842395329	-0.10137716345175
scanone	2011	UTBM	10	70.470072	BC	0.0395611280265209	0.0294023040112716	0.104021042732616	0.146794842395329	-0.10137716345175
scanone	2012	UTBM	3	35.34003	BC	-0.276331142170351	0.0731797629781797	0.1619403429316	-0.612061682948732	0.242955652520715
scanone	2012	UTBM	3	35.34003	AC	-0.0738831444441936	0.0517459066474951	0.1619403429316	-0.612061682948732	0.242955652520715
scanone	2012	UTBM	3	35.34003	BD	0.151177525564372	0.0517459066474951	0.1619403429316	-0.612061682948732	0.242955652520715
scanone	2012	UTBM	3	35.34003	AD	0.110669870769814	0.070064288814493	0.1619403429316	-0.612061682948732	0.242955652520715
scanone	2012	UTBM	10	64.86007	BD	-0.184069924740498	0.054219566730126	0.478838576171923	-0.0065275806689746	-0.31724201226918
scanone	2012	UTBM	10	64.86007	BC	-0.0287127089403951	0.0785716168501415	0.478838576171923	-0.0065275806689746	-0.31724201226918
scanone	2012	UTBM	10	64.86007	AD	0.213970369480054	0.0664051362817959	0.478838576171923	-0.0065275806689746	-0.31724201226918
scanone	2012	UTBM	10	64.86007	AC	0.0520855730109765	0.05297297327388	0.478838576171923	-0.0065275806689746	-0.31724201226918
scanone	2014	UTBM	3	52.940043	BC	-0.11549893855911	0.0563310138204278	-0.129971648069858	-0.528811572514175	0.047340710575761
scanone	2014	UTBM	3	52.940043	AC	-0.156814407306159	0.053205970426142	-0.129971648069858	-0.528811572514175	0.047340710575761
scanone	2014	UTBM	3	52.940043	BD	0.172577202985858	0.0592346420418091	-0.129971648069858	-0.528811572514175	0.047340710575761
scanone	2014	UTBM	3	52.940043	AD	0.0839210236630482	0.0550753421076154	-0.129971648069858	-0.528811572514175	0.047340710575761
scanone	2014	UTBM	9	87.340059	BD	0.00733874018913938	0.0487222225608399	0.408765729792633	-0.319505598751452	0.0951924412785539
scanone	2014	UTBM	9	87.340059	AC	0.0519688057097299	0.0593754452175776	0.408765729792633	-0.319505598751452	0.0951924412785539
scanone	2014	UTBM	9	87.340059	AD	0.164125384446179	0.057648911175973	0.408765729792633	-0.319505598751452	0.0951924412785539
scanone	2014	UTBM	9	87.340059	BC	-0.200010279825864	0.0545970758962058	0.408765729792633	-0.319505598751452	0.0951924412785539
scanone	all-years	UTBM	9	80.890052	BD	-0.152542643251505	0.0741451199242477	0.742416574074091	-0.0770277853101474	-0.0156488358180736
scanone	all-years	UTBM	9	80.890052	AD	0.226490061694578	0.0797484663674458	0.742416574074091	-0.0770277853101474	-0.0156488358180736
scanone	all-years	UTBM	9	80.890052	AC	0.180151751130467	0.0988841318931312	0.742416574074091	-0.0770277853101474	-0.0156488358180736
scanone	all-years	UTBM	9	80.890052	BC	-0.183232117997542	0.0824476343640133	0.742416574074091	-0.0770277853101474	-0.0156488358180736
scanone	all-years	UTBM	7	73.880066	BD	-0.302258858101052	0.0993844914162385	0.336479217971876	0.702321144346084	-0.0624503160941803
scanone	all-years	UTBM	7	73.880066	AC	0.217141323057928	0.0756202592162445	0.336479217971876	0.702321144346084	-0.0624503160941803
scanone	all-years	UTBM	7	73.880066	BC	0.0801268721190803	0.0776924308034602	0.336479217971876	0.702321144346084	-0.0624503160941803
scanone	all-years	UTBM	7	73.880066	AD	-0.102794091068024	0.0756202592162445	0.336479217971876	0.702321144346084	-0.0624503160941803
scanone	all-years	UTBM	10	70.470072	BD	-0.297787772096655	0.07429091778352	0.455596028089623	0.339039592606214	-0.4781553806988
scanone	all-years	UTBM	10	70.470072	AD	0.169087932297556	0.083611669375846	0.455596028089623	0.339039592606214	-0.4781553806988
scanone	all-years	UTBM	10	70.470072	AC	0.0995300382512633	0.0707487269044478	0.455596028089623	0.339039592606214	-0.4781553806988
scanone	all-years	UTBM	10	70.470072	BC	0.11080971455585201	0.0954668748596833	0.455596028089623	0.339039592606214	-0.4781553806988
scanone	all-years	UTBM	3	35.34003	BC	-0.3615743692423	0.0917396956851474	0.267427698248873	-0.918026520292879	0.198308849584745
scanone	all-years	UTBM	3	35.34003	AC	-0.128706095325491	0.064869760922958	0.267427698248873	-0.918026520292879	0.198308849584745
scanone	all-years	UTBM	3	35.34003	BD	0.196593315696512	0.064869760922958	0.267427698248873	-0.918026520292879	0.198308849584745
scanone	all-years	UTBM	3	35.34003	AD	0.231152740028576	0.0878340715062773	0.267427698248873	-0.918026520292879	0.198308849584745
scanone	all-years	UTBM	6	37.180041	AC	-0.140982724918069	0.0910752455432314	-0.0874873438111424	-0.640734483572442	0.0765977886021577
scanone	all-years	UTBM	6	37.180041	AD	0.141085622567073	0.0851930913097706	-0.0874873438111424	-0.640734483572442	0.0765977886021577
scanone	all-years	UTBM	6	37.180041	BD	0.223128188773723	0.0910752455432314	-0.0874873438111424	-0.640734483572442	0.0765977886021577
scanone	all-years	UTBM	6	37.180041	BC	-0.135537947313577	0.0710559500646707	-0.0874873438111424	-0.640734483572442	0.0765977886021577
scanone	2014	UL	2	52.970053	BC	-0.117729711115334	0.0283229524906438	0.149731841429298	-0.186883682184186	0.132941391113745
scanone	2014	UL	2	52.970053	BD	0.0421828255336314	0.0302212301657328	0.149731841429298	-0.186883682184186	0.132941391113745
scanone	2014	UL	2	52.970053	AC	0.0236069051561875	0.0240710766106959	0.149731841429298	-0.186883682184186	0.132941391113745
scanone	2014	UL	2	52.970053	AD	0.0505780506914081	0.0291515214495525	0.149731841429298	-0.186883682184186	0.132941391113745
scanone	2014	UL	12	12.210005	BD	-0.0691558799538398	0.0291201633031191	0.271847949336189	-0.0653947653636513	-0.106236735867805
scanone	2014	UL	12	12.210005	AC	0.0340707120324289	0.028366591174032	0.271847949336189	-0.0653947653636513	-0.106236735867805
scanone	2014	UL	12	12.210005	AD	0.119886462648157	0.0335622618760645	0.271847949336189	-0.0653947653636513	-0.106236735867805
scanone	2014	UL	12	12.210005	BC	-0.0487348947017628	0.0245311078783541	0.271847949336189	-0.0653947653636513	-0.106236735867805
scanone	2014	UL	5	47.720022	AD	-0.0395768239667153	0.0354703850221147	-0.237106041733256	-0.0526641558538599	-0.0229504225901605
scanone	2014	UL	5	47.720022	BD	0.0675009856048327	0.0229793350585491	-0.237106041733256	-0.0526641558538599	-0.0229504225901605
scanone	2014	UL	5	47.720022	AC	-0.0773841131887255	0.0241955397366403	-0.237106041733256	-0.0526641558538599	-0.0229504225901605
scanone	2014	UL	5	47.720022	BC	0.0526441189729829	0.0374466488281451	-0.237106041733256	-0.0526641558538599	-0.0229504225901605
scanone	2014	UL	3	25.500019	BC	1.7956213189367e-4	0.0348502420174422	0.0893705590197293	0.0954969636407579	-0.0086958851314147
scanone	2014	UL	3	25.500019	AC	0.040516899076051	0.0251308669112435	0.0893705590197293	0.0954969636407579	-0.0086958851314147
scanone	2014	UL	3	25.500019	BD	-0.0519168622541926	0.0288270813762317	0.0893705590197293	0.0954969636407579	-0.0086958851314147
scanone	2014	UL	3	25.500019	AD	-0.00288364017862059	0.039735389507045	0.0893705590197293	0.0954969636407579	-0.0086958851314147
scanone	all-years	UL	2	60.430068	AC	0.0798249795280336	0.0193602521234119	0.246223702302589	0.0392001740336141	0.0823624907375777
scanone	all-years	UL	2	60.430068	BC	-0.08446811699205	0.025348520236847	0.246223702302589	0.0392001740336141	0.0823624907375777
scanone	all-years	UL	2	60.430068	BD	-0.0628869586400682	0.025348520236847	0.246223702302589	0.0392001740336141	0.0823624907375777
scanone	all-years	UL	2	60.430068	AD	0.0190436471424377	0.0244889971140372	0.246223702302589	0.0392001740336141	0.0823624907375777
scanone	all-years	UL	12	25.540012	BD	-0.0428420902480224	0.0276975643518804	0.20414558889035	-0.0876530681339153	-0.0767365652047999
scanone	all-years	UL	12	25.540012	AC	0.0154041701301949	0.0220950128004774	0.20414558889035	-0.0876530681339153	-0.0767365652047999
scanone	all-years	UL	12	25.540012	AD	0.0975989867995525	0.0287431209086115	0.20414558889035	-0.0876530681339153	-0.0767365652047999
scanone	all-years	UL	12	25.540012	BC	-0.0483003417125801	0.0244269557324278	0.20414558889035	-0.0876530681339153	-0.0767365652047999
stepwiseqtl	2011	BBISFY	3	25.500019	BC	0.0198041392868431	0.0159493690447339	-0.0438462901712224	-0.0431127933590191	-0.053850125360358
stepwiseqtl	2011	BBISFY	3	25.500019	AC	-0.0290440684789471	0.0115012535804172	-0.0438462901712224	-0.0431127933590191	-0.053850125360358
stepwiseqtl	2011	BBISFY	3	25.500019	BD	0.0144354732861736	0.0131928426529142	-0.0438462901712224	-0.0431127933590191	-0.053850125360358
stepwiseqtl	2011	BBISFY	3	25.500019	AD	0.0194373908807415	0.0181850786306425	-0.0438462901712224	-0.0431127933590191	-0.053850125360358
stepwiseqtl	2011	BBISFY	5	61.250035	BD	-0.0379993237854419	0.0117181712090076	0.0388024241144919	0.0851096029442982	-0.0453199034321338
stepwiseqtl	2011	BBISFY	5	61.250035	BC	0.0272154294027741	0.0171386486055677	0.0388024241144919	0.0851096029442982	-0.0453199034321338
stepwiseqtl	2011	BBISFY	5	61.250035	AC	0.0239566897439532	0.0122812899694462	0.0388024241144919	0.0851096029442982	-0.0453199034321338
stepwiseqtl	2011	BBISFY	5	61.250035	AD	0.00406183998787102	0.0158441939070327	0.0388024241144919	0.0851096029442982	-0.0453199034321338
stepwiseqtl	2011	BBISFY	10	72.580076	BD	0.018792193370167	0.013210361723602	-0.0583871819012452	0.019332541818195	0.0401892897754706
stepwiseqtl	2011	BBISFY	10	72.580076	AC	-7.3512667135803e-4	0.0128607682155376	-0.0583871819012452	0.019332541818195	0.0401892897754706
stepwiseqtl	2011	BBISFY	10	72.580076	AD	-0.0304960424681909	0.0153671706152193	-0.0583871819012452	0.019332541818195	0.0401892897754706
stepwiseqtl	2011	BBISFY	10	72.580076	BC	0.00836381939152924	0.0178128481142843	-0.0583871819012452	0.019332541818195	0.0401892897754706
stepwiseqtl	2011	BBISFY	11	35.390027	BD	-0.0229098401204117	0.0156404051281869	0.0734822040739913	0.0409843288994795	0.0370146745083398
stepwiseqtl	2011	BBISFY	11	35.390027	AD	-0.00467607533758593	0.0139675939882401	0.0734822040739913	0.0409843288994795	0.0370146745083398
stepwiseqtl	2011	BBISFY	11	35.390027	AC	0.0343234263663237	0.0125033717330241	0.0734822040739913	0.0409843288994795	0.0370146745083398
stepwiseqtl	2011	BBISFY	11	35.390027	BC	-0.0209250129248418	0.0143037121903056	0.0734822040739913	0.0409843288994795	0.0370146745083398
stepwiseqtl	2011	BBISFY	9	12.780009	BD	0.0264834334423666	0.0134002544985767	-0.00710371310666181	-0.0412031166595072	0.0648969888215183
stepwiseqtl	2011	BBISFY	9	12.780009	BC	-0.0265666192981462	0.0165370062840484	-0.00710371310666181	-0.0412031166595072	0.0648969888215183
stepwiseqtl	2011	BBISFY	9	12.780009	AD	-0.00951691752172347	0.0128394985410907	-0.00710371310666181	-0.0412031166595072	0.0648969888215183
stepwiseqtl	2011	BBISFY	9	12.780009	AC	0.00233001855928207	0.0162213457149152	-0.00710371310666181	-0.0412031166595072	0.0648969888215183
stepwiseqtl	2011	BBISFY	8	47.650036	AC	0.00779412142083893	0.0127054210294439	0.00242083286667093	0.0391244986636742	-0.00936511565570291
stepwiseqtl	2011	BBISFY	8	47.650036	AD	-0.00708557008314673	0.0168997898059642	0.00242083286667093	0.0391244986636742	-0.00936511565570291
stepwiseqtl	2011	BBISFY	8	47.650036	BD	-0.0129785443443337	0.014362059666038	0.00242083286667093	0.0391244986636742	-0.00936511565570291
stepwiseqtl	2011	BBISFY	8	47.650036	BC	0.0112662628153549	0.0168997898059642	0.00242083286667093	0.0391244986636742	-0.00936511565570291
stepwiseqtl	2011	BBISFY	4	45.880042	BD	0.00915788814193923	0.0142308602339816	-0.0187845252112666	0.0212167122368727	0.0417608403373424
stepwiseqtl	2011	BBISFY	4	45.880042	AD	-0.0211147946323653	0.0146434343729318	-0.0187845252112666	0.0212167122368727	0.0417608403373424
stepwiseqtl	2011	BBISFY	4	45.880042	BC	-0.00111417590829559	0.0174291730870594	-0.0187845252112666	0.0212167122368727	0.0417608403373424
stepwiseqtl	2011	BBISFY	4	45.880042	AC	0.0103739816547423	0.0135005794208695	-0.0187845252112666	0.0212167122368727	0.0417608403373424
stepwiseqtl	2011	BBISFY	12	54.110033	BD	0.0346289979823302	0.0119586837113582	-0.0869397839559736	-0.0702617690863601	-0.0149597129048064
stepwiseqtl	2011	BBISFY	12	54.110033	BC	0.00697796989155336	0.0140527675272693	-0.0869397839559736	-0.0702617690863601	-0.0149597129048064
stepwiseqtl	2011	BBISFY	12	54.110033	AC	-0.0439717785388367	0.0128399677933647	-0.0869397839559736	-0.0702617690863601	-0.0149597129048064
stepwiseqtl	2011	BBISFY	12	54.110033	AD	-0.00136103754325342	0.0147931932212776	-0.0869397839559736	-0.0702617690863601	-0.0149597129048064
stepwiseqtl	2011	BBISFY	9	50.800029	AD	-0.00297794686663606	0.0134899678772573	-0.0433491871821787	-0.0369998626409256	-2.8209627652627e-4
stepwiseqtl	2011	BBISFY	9	50.800029	BC	1.9671540399048e-4	0.01421967468488	-0.0433491871821787	-0.0369998626409256	-2.8209627652627e-4
stepwiseqtl	2011	BBISFY	9	50.800029	AC	-0.021618926325362	0.0174154736431635	-0.0433491871821787	-0.0369998626409256	-2.8209627652627e-4
stepwiseqtl	2011	BBISFY	9	50.800029	BD	0.0185555985861902	0.014631924537862	-0.0433491871821787	-0.0369998626409256	-2.8209627652627e-4
stepwiseqtl	2011	BBISFY	12	62.070039	BD	0.0288795722114309	0.0116787131117233	-0.0825004840083709	-0.0727200428679479	-0.0268771337412887
stepwiseqtl	2011	BBISFY	12	62.070039	BC	0.0059581176481013	0.0151926892307569	-0.0825004840083709	-0.0727200428679479	-0.0268771337412887
stepwiseqtl	2011	BBISFY	12	62.070039	AD	0.0010678970778898	0.0132856213271222	-0.0825004840083709	-0.0727200428679479	-0.0268771337412887
stepwiseqtl	2011	BBISFY	12	62.070039	AC	-0.0487306912267285	0.0141436239552448	-0.0825004840083709	-0.0727200428679479	-0.0268771337412887
stepwiseqtl	2011	BBITY	3	39.510036	BC	-0.00324620026063896	0.0112699685060341	-0.0199535008782483	-0.070968178617732	-0.0329035771247597
stepwiseqtl	2011	BBITY	3	39.510036	AC	-0.029674739262143	0.0109524407025178	-0.0199535008782483	-0.070968178617732	-0.0329035771247597
stepwiseqtl	2011	BBITY	3	39.510036	BD	0.0157861004858472	0.010660322973677	-0.0199535008782483	-0.070968178617732	-0.0329035771247597
stepwiseqtl	2011	BBITY	3	39.510036	AD	0.0222611386091029	0.0128877020454475	-0.0199535008782483	-0.070968178617732	-0.0329035771247597
stepwiseqtl	2011	BBITY	4	23.500017	BD	-0.015958573501196	0.0119424578428113	0.0135334438155631	0.0430300888196701	-0.00756481412370089
stepwiseqtl	2011	BBITY	4	23.500017	BC	0.00933887797048948	0.0132012539786691	0.0135334438155631	0.0430300888196701	-0.00756481412370089
stepwiseqtl	2011	BBITY	4	23.500017	AC	0.0123231928164206	0.0114325019896437	0.0135334438155631	0.0430300888196701	-0.00756481412370089
stepwiseqtl	2011	BBITY	4	23.500017	AD	-0.00540944453156404	0.0120812709128648	0.0135334438155631	0.0430300888196701	-0.00756481412370089
stepwiseqtl	2011	BBITY	12	57.230035	BD	0.0265755075681604	0.00996169389972173	-0.0776266288002335	-0.0528010401622679	-0.0186472135388308
stepwiseqtl	2011	BBITY	12	57.230035	BC	0.00949859425644181	0.0114343167538965	-0.0776266288002335	-0.0528010401622679	-0.0186472135388308
stepwiseqtl	2011	BBITY	12	57.230035	AD	-0.00291420006254097	0.0111816597287833	-0.0776266288002335	-0.0528010401622679	-0.0186472135388308
stepwiseqtl	2011	BBITY	12	57.230035	AC	-0.0386383269130904	0.0110586353721666	-0.0776266288002335	-0.0528010401622679	-0.0186472135388308
stepwiseqtl	2011	BBITY	10	66.900071	BD	0.018006680622171	0.0108748024472145	-0.0419761359636327	0.0110861763689798	0.0475931136508488
stepwiseqtl	2011	BBITY	10	66.900071	BC	-2.467880187635e-4	0.0149152444912678	-0.0419761359636327	0.0110861763689798	0.0475931136508488
stepwiseqtl	2011	BBITY	10	66.900071	AD	-0.0267779441850697	0.0123491110167054	-0.0419761359636327	0.0110861763689798	0.0475931136508488
stepwiseqtl	2011	BBITY	10	66.900071	AC	0.00256170082484458	0.0102917978949476	-0.0419761359636327	0.0110861763689798	0.0475931136508488
stepwiseqtl	2011	BBITY	8	32.050026	AC	0.0135079572175861	0.0104961839754935	-0.00892443194957714	0.0819407277821307	-0.0137016844040236
stepwiseqtl	2011	BBITY	8	32.050026	AD	-0.0206115644714674	0.0123896713162518	-0.00892443194957714	0.0819407277821307	-0.0137016844040236
stepwiseqtl	2011	BBITY	8	32.050026	BC	0.0248210153943865	0.011705365072018	-0.00892443194957714	0.0819407277821307	-0.0137016844040236
stepwiseqtl	2011	BBITY	8	32.050026	BD	-0.0230001906986906	0.0115283533692007	-0.00892443194957714	0.0819407277821307	-0.0137016844040236
stepwiseqtl	2011	BBITY	11	47.620042	BD	-0.0260964223512987	0.0151585166171561	0.0521165146617277	0.0571689727767936	0.0261528228407626
stepwiseqtl	2011	BBITY	11	47.620042	AD	-0.0131145764408162	0.0130762056212845	0.0521165146617277	0.0571689727767936	0.0261528228407626
stepwiseqtl	2011	BBITY	11	47.620042	BC	-0.0105883473832832	0.0101023238634476	0.0521165146617277	0.0571689727767936	0.0261528228407626
stepwiseqtl	2011	BBITY	11	47.620042	AC	0.0285463213679619	0.0100612160668431	0.0521165146617277	0.0571689727767936	0.0261528228407626
stepwiseqtl	2011	BBITY	7	43.750036	BD	-0.0394461257182901	0.0114067398637909	0.0562877428280848	0.0612320260160531	-0.0372176567080532
stepwiseqtl	2011	BBITY	7	43.750036	BC	0.00977871564376299	0.0114857171236362	0.0562877428280848	0.0612320260160531	-0.0372176567080532
stepwiseqtl	2011	BBITY	7	43.750036	AD	0.00730657404977887	0.0148983065383625	0.0562877428280848	0.0612320260160531	-0.0372176567080532
stepwiseqtl	2011	BBITY	7	43.750036	AC	0.0193137587037788	0.00987147488884938	0.0562877428280848	0.0612320260160531	-0.0372176567080532
stepwiseqtl	2011	BBITY	5	79.890054	BD	-0.0200251274673262	0.0106375796038772	0.0108177165863161	0.0669488230442878	-0.00819048163313309
stepwiseqtl	2011	BBITY	5	79.890054	BC	0.0175445248713842	0.0137330562165907	0.0108177165863161	0.0669488230442878	-0.00819048163313309
stepwiseqtl	2011	BBITY	5	79.890054	AC	0.0188581423479757	0.0109139263921606	0.0108177165863161	0.0669488230442878	-0.00819048163313309
stepwiseqtl	2011	BBITY	5	79.890054	AD	-0.0105210283576016	0.0118931755551674	0.0108177165863161	0.0669488230442878	-0.00819048163313309
stepwiseqtl	2011	BBITY	1	30.560031	AD	-0.00484369848312067	0.0118073414047871	-0.043527837639612	-0.0420740970200763	0.0158495437975437
stepwiseqtl	2011	BBITY	1	30.560031	BD	0.0248449922354572	0.0118671591593845	-0.043527837639612	-0.0420740970200763	0.0158495437975437
stepwiseqtl	2011	BBITY	1	30.560031	AC	-0.017955975094387	0.0132249436398538	-0.043527837639612	-0.0420740970200763	0.0158495437975437
stepwiseqtl	2011	BBITY	1	30.560031	BC	-0.00411682817335284	0.0109759360085619	-0.043527837639612	-0.0420740970200763	0.0158495437975437
stepwiseqtl	2011	Brix	9	87.010057	BD	0.0278391793103697	0.0665354086072974	-0.512609768369524	0.503338683114295	0.139633310044266
stepwiseqtl	2011	Brix	9	87.010057	AC	0.0232036366827555	0.0814889004577313	-0.512609768369524	0.503338683114295	0.139633310044266
stepwiseqtl	2011	Brix	9	87.010057	AD	-0.298282359896525	0.0787257571443809	-0.512609768369524	0.503338683114295	0.139633310044266
stepwiseqtl	2011	Brix	9	87.010057	BC	0.209691865845384	0.0739499721868223	-0.512609768369524	0.503338683114295	0.139633310044266
stepwiseqtl	2011	Brix	11	40.34004	BD	0.0661277408290974	0.0938013944298442	-0.329995210518771	-0.185890721407915	-0.33116481404615
stepwiseqtl	2011	Brix	11	40.34004	AD	0.0667125425927867	0.0812343904866492	-0.329995210518771	-0.185890721407915	-0.33116481404615
stepwiseqtl	2011	Brix	11	40.34004	BC	0.138764787148215	0.0788089346845001	-0.329995210518771	-0.185890721407915	-0.33116481404615
stepwiseqtl	2011	Brix	11	40.34004	AC	-0.191815225134246	0.06927692097786	-0.329995210518771	-0.185890721407915	-0.33116481404615
stepwiseqtl	2011	Brix	10	58.430065	BD	0.0693881447560264	0.082111148861062	-0.0603708564632666	-0.122356520260352	0.112971006947508
stepwiseqtl	2011	Brix	10	58.430065	BC	-0.0482756188479035	0.103456569553336	-0.0603708564632666	-0.122356520260352	0.112971006947508
stepwiseqtl	2011	Brix	10	58.430065	AC	-0.0219755436057828	0.0773804278630356	-0.0603708564632666	-0.122356520260352	0.112971006947508
stepwiseqtl	2011	Brix	10	58.430065	AD	-0.0172827869493609	0.0929312861148004	-0.0603708564632666	-0.122356520260352	0.112971006947508
stepwiseqtl	2011	Brix	2	43.300043	BD	0.00380233260963993	0.0785104035035439	-0.39611802559245	0.532639453879781	0.165430283458955
stepwiseqtl	2011	Brix	2	43.300043	BC	0.187406917820052	0.0870994724582754	-0.39611802559245	0.532639453879781	0.165430283458955
stepwiseqtl	2011	Brix	2	43.300043	AC	0.0720630467533051	0.0654822031357038	-0.39611802559245	0.532639453879781	0.165430283458955
stepwiseqtl	2011	Brix	2	43.300043	AD	-0.276971821916063	0.0810851960728666	-0.39611802559245	0.532639453879781	0.165430283458955
stepwiseqtl	2011	Brix	6	31.050033	AC	-0.0910884185872476	0.0913999818889524	-0.00132877420897794	-0.246782005152363	-0.122159243273579
stepwiseqtl	2011	Brix	6	31.050033	AD	0.0933822056257238	0.0887374303240305	-0.00132877420897794	-0.246782005152363	-0.122159243273579
stepwiseqtl	2011	Brix	6	31.050033	BD	0.032966971093423	0.0889007442245774	-0.00132877420897794	-0.246782005152363	-0.122159243273579
stepwiseqtl	2011	Brix	6	31.050033	BC	-0.0293444098459689	0.075280330436755	-0.00132877420897794	-0.246782005152363	-0.122159243273579
stepwiseqtl	2011	Brix	12	22.550011	BD	0.0582397495066174	0.0997678945813237	-0.21069208608563	-0.139175341209373	-0.14006717220438
stepwiseqtl	2011	Brix	12	22.550011	AC	-0.116693964140884	0.0806988537870357	-0.21069208608563	-0.139175341209373	-0.14006717220438
stepwiseqtl	2011	Brix	12	22.550011	AD	0.0229272925659926	0.103810351186323	-0.21069208608563	-0.139175341209373	-0.14006717220438
stepwiseqtl	2011	Brix	12	22.550011	BC	0.0586856650041211	0.0779896876638718	-0.21069208608563	-0.139175341209373	-0.14006717220438
stepwiseqtl	2011	Brix	3	68.63005	BD	0.0213259478356141	0.0778462263753355	-0.243288769820314	0.290887417499621	0.112002666958319
stepwiseqtl	2011	Brix	3	68.63005	BC	0.110768323106265	0.0941114986257992	-0.243288769820314	0.290887417499621	0.112002666958319
stepwiseqtl	2011	Brix	3	68.63005	AC	0.0451252716752676	0.0799793946577351	-0.243288769820314	0.290887417499621	0.112002666958319
stepwiseqtl	2011	Brix	3	68.63005	AD	-0.156319770553702	0.0822981181461354	-0.243288769820314	0.290887417499621	0.112002666958319
stepwiseqtl	2011	Brix	9	55.290031	AD	-0.0862962094683922	0.0853699510472353	-0.227133833541712	0.219247011424457	-0.127356598415184
stepwiseqtl	2011	Brix	9	55.290031	BC	0.136894213014692	0.0783408398799816	-0.227133833541712	0.219247011424457	-0.127356598415184
stepwiseqtl	2011	Brix	9	55.290031	AC	-0.0403510029637557	0.0912643165555479	-0.227133833541712	0.219247011424457	-0.127356598415184
stepwiseqtl	2011	Brix	9	55.290031	BD	-0.0364075919051281	0.0804875617267515	-0.227133833541712	0.219247011424457	-0.127356598415184
stepwiseqtl	2011	Brix	7	38.26003	BD	0.164076429509877	0.0802849967074131	-0.271740757014715	-0.295432435608173	0.0378757036291407
stepwiseqtl	2011	Brix	7	38.26003	BC	-0.00257764010878048	0.0877862533954743	-0.271740757014715	-0.295432435608173	0.0378757036291407
stepwiseqtl	2011	Brix	7	38.26003	AD	0.00926819918794857	0.106315589313346	-0.271740757014715	-0.295432435608173	0.0378757036291407
stepwiseqtl	2011	Brix	7	38.26003	AC	-0.119510166801568	0.0686131698754624	-0.271740757014715	-0.295432435608173	0.0378757036291407
stepwiseqtl	2014	Brix	11	44.640041	BD	0.0523736652784352	0.021365197721317	-0.143682509601173	-0.0762614226663332	-0.0499746568786962
stepwiseqtl	2014	Brix	11	44.640041	AD	0.00551973891719672	0.0185839715632973	-0.143682509601173	-0.0762614226663332	-0.0499746568786962
stepwiseqtl	2014	Brix	11	44.640041	BC	0.0392302823846168	0.016125120256797	-0.143682509601173	-0.0762614226663332	-0.0499746568786962
stepwiseqtl	2014	Brix	11	44.640041	AC	-0.057598300855318	0.014121535905556	-0.143682509601173	-0.0762614226663332	-0.0499746568786962
stepwiseqtl	2014	Brix	10	45.250051	BD	0.0233843640301582	0.0183230074668117	-0.0481608952604215	-0.0307767359831534	0.0173493199618791
stepwiseqtl	2014	Brix	10	45.250051	AC	-0.0160844515916292	0.0178170953360064	-0.0481608952604215	-0.0307767359831534	0.0173493199618791
stepwiseqtl	2014	Brix	10	45.250051	AD	-0.00937074358099204	0.0218075924778381	-0.0481608952604215	-0.0307767359831534	0.0173493199618791
stepwiseqtl	2014	Brix	10	45.250051	BC	-6.7866394235802e-4	0.0220993869115218	-0.0481608952604215	-0.0307767359831534	0.0173493199618791
stepwiseqtl	2014	Brix	4	41.390038	BD	0.024701803776471	0.0183153166975902	-0.00237650406435148	-0.117637723126471	-0.0174934220768058
stepwiseqtl	2014	Brix	4	41.390038	AD	0.0322602627826982	0.0177992884337509	-0.00237650406435148	-0.117637723126471	-0.0174934220768058
stepwiseqtl	2014	Brix	4	41.390038	BC	-0.0253703467483617	0.020944365935022	-0.00237650406435148	-0.117637723126471	-0.0174934220768058
stepwiseqtl	2014	Brix	4	41.390038	AC	-0.0353053098189404	0.0173245551890365	-0.00237650406435148	-0.117637723126471	-0.0174934220768058
stepwiseqtl	2014	Brix	6	28.080031	AC	-0.0206046686498929	0.0213552004618189	-0.0390658862034855	-0.0527615329195624	0.00685277379564549
stepwiseqtl	2014	Brix	6	28.080031	AD	0.00234971091206553	0.0199759608885007	-0.0390658862034855	-0.0527615329195624	0.00685277379564549
stepwiseqtl	2014	Brix	6	28.080031	BD	0.025309040911631	0.0213552004618189	-0.0390658862034855	-0.0527615329195624	0.00685277379564549
stepwiseqtl	2014	Brix	6	28.080031	BC	-0.00449811244597294	0.0166611031195711	-0.0390658862034855	-0.0527615329195624	0.00685277379564549
stepwiseqtl	2014	Brix	9	14.02001	BC	0.00291180872581265	0.0217765569753872	-0.0405802053201915	0.0314555674496448	0.0814532299592446
stepwiseqtl	2014	Brix	9	14.02001	AD	-0.0331060776591055	0.0160519402103327	-0.0405802053201915	0.0314555674496448	0.0814532299592446
stepwiseqtl	2014	Brix	9	14.02001	AC	0.0233483210453392	0.0238657255363138	-0.0405802053201915	0.0314555674496448	0.0814532299592446
stepwiseqtl	2014	Brix	9	14.02001	BD	0.0279106399806126	0.0190159912532209	-0.0405802053201915	0.0314555674496448	0.0814532299592446
stepwiseqtl	2014	Brix	2	42.110042	BD	-0.0425150410508901	0.0185071645743907	0.0120262489677362	0.0934430510245949	-0.0699294241528752
stepwiseqtl	2014	Brix	2	42.110042	BC	0.0391711965378449	0.0211637523754485	0.0120262489677362	0.0934430510245949	-0.0699294241528752
stepwiseqtl	2014	Brix	2	42.110042	AC	0.0102196089452754	0.0159111082197052	0.0120262489677362	0.0934430510245949	-0.0699294241528752
stepwiseqtl	2014	Brix	2	42.110042	AD	-0.00153720449058442	0.0203939020821717	0.0120262489677362	0.0934430510245949	-0.0699294241528752
stepwiseqtl	2014	Brix	2	57.45006	AC	0.0382230436437117	0.0161788037335963	0.0970213146116296	0.0507799993022766	0.026114054523565
stepwiseqtl	2014	Brix	2	57.45006	BC	-0.0233446409238856	0.0189713290017876	0.0970213146116296	0.0507799993022766	0.026114054523565
stepwiseqtl	2014	Brix	2	57.45006	BD	-0.0356776133132414	0.0210467998398899	0.0970213146116296	0.0507799993022766	0.026114054523565
stepwiseqtl	2014	Brix	2	57.45006	AD	-2.239832692091e-4	0.0189713290017876	0.0970213146116296	0.0507799993022766	0.026114054523565
stepwiseqtl	2014	Brix	8	72.970072	AC	0.00873526193413936	0.018570651698576	0.0100377766039731	0.0359629562491092	-0.00929155674511851
stepwiseqtl	2014	Brix	8	72.970072	AD	-0.00460043781785597	0.0215384673020593	0.0100377766039731	0.0359629562491092	-0.00929155674511851
stepwiseqtl	2014	Brix	8	72.970072	BD	-0.0142651044924017	0.0195837686882833	0.0100377766039731	0.0359629562491092	-0.00929155674511851
stepwiseqtl	2014	Brix	8	72.970072	BC	0.00836215200471209	0.0195837686882833	0.0100377766039731	0.0359629562491092	-0.00929155674511851
stepwiseqtl	2014	Brix	3	11.200008	BC	0.0157250178567271	0.0182286494316706	-0.144036016947164	-0.0508004440246594	0.021168858889591
stepwiseqtl	2014	Brix	3	11.200008	AC	-0.0457085611720592	0.016196580050871	-0.144036016947164	-0.0508004440246594	0.021168858889591
stepwiseqtl	2014	Brix	3	11.200008	AD	-0.030892768604525	0.0195807104875047	-0.144036016947164	-0.0508004440246594	0.021168858889591
stepwiseqtl	2014	Brix	3	11.200008	BD	0.0517096693138523	0.0157864734845075	-0.144036016947164	-0.0508004440246594	0.021168858889591
stepwiseqtl	2014	Brix	8	49.720037	AC	0.00272210645126732	0.0171425366999288	-0.0105584530978787	-0.0173987016730153	0.045999722795015
stepwiseqtl	2014	Brix	8	49.720037	AD	-0.0115784041097325	0.0223005077886045	-0.0105584530978787	-0.0173987016730153	0.045999722795015
stepwiseqtl	2014	Brix	8	49.720037	BD	0.0167006838367143	0.0189517873961871	-0.0105584530978787	-0.0173987016730153	0.045999722795015
stepwiseqtl	2014	Brix	8	49.720037	BC	-0.0149985283973008	0.0214893070073483	-0.0105584530978787	-0.0173987016730153	0.045999722795015
stepwiseqtl	all-years	Brix	9	84.810054	BD	-0.0106358074659003	0.0447957521953549	-0.172918047279233	0.248236283108656	0.0468055016931751
stepwiseqtl	all-years	Brix	9	84.810054	AC	0.0270233104488114	0.0549674281243113	-0.172918047279233	0.248236283108656	0.0468055016931751
stepwiseqtl	all-years	Brix	9	84.810054	AD	-0.120497581952104	0.0526194824572494	-0.172918047279233	0.248236283108656	0.0468055016931751
stepwiseqtl	all-years	Brix	9	84.810054	BC	0.0900795832418404	0.0494822288489391	-0.172918047279233	0.248236283108656	0.0468055016931751
stepwiseqtl	all-years	Brix	11	39.890039	BD	0.12656401874002	0.0512911667674062	-0.33571540150812	-0.237922235314803	-0.138580104821471
stepwiseqtl	all-years	Brix	11	39.890039	AD	0.0279963703966957	0.0462332329395644	-0.33571540150812	-0.237922235314803	-0.138580104821471
stepwiseqtl	all-years	Brix	11	39.890039	BC	0.0768929534933542	0.0459029378563631	-0.33571540150812	-0.237922235314803	-0.138580104821471
stepwiseqtl	all-years	Brix	11	39.890039	AC	-0.160254799671441	0.0398242797225103	-0.33571540150812	-0.237922235314803	-0.138580104821471
stepwiseqtl	all-years	Brix	10	47.240054	BD	0.128868251409952	0.0445160204060056	-0.126663557322644	-0.215303853303217	0.230594596205309
stepwiseqtl	all-years	Brix	10	47.240054	AC	-0.0421154539029783	0.0434431875615993	-0.126663557322644	-0.215303853303217	0.230594596205309
stepwiseqtl	all-years	Brix	10	47.240054	AD	-0.0497608253540243	0.0532068211629716	-0.126663557322644	-0.215303853303217	0.230594596205309
stepwiseqtl	all-years	Brix	10	47.240054	BC	-0.0940809733443107	0.0574699352239631	-0.126663557322644	-0.215303853303217	0.230594596205309
stepwiseqtl	all-years	Brix	11	8.300006	AD	0.0548070835641084	0.0541992430408013	-0.137864863808002	-0.329645804933042	0.0110105900728982
stepwiseqtl	all-years	Brix	11	8.300006	BD	0.129244810504559	0.0473958631233633	-0.137864863808002	-0.329645804933042	0.0110105900728982
stepwiseqtl	all-years	Brix	11	8.300006	AC	-0.104510523865964	0.0398895628060284	-0.137864863808002	-0.329645804933042	0.0110105900728982
stepwiseqtl	all-years	Brix	11	8.300006	BC	-0.0410833869984115	0.0541992430408013	-0.137864863808002	-0.329645804933042	0.0110105900728982
stepwiseqtl	all-years	Brix	2	25.640029	BD	-0.0990642922915519	0.0534410449781753	0.0271339870960622	0.31376652275647	-0.0154824816524339
stepwiseqtl	all-years	Brix	2	25.640029	BC	0.0655602099129002	0.0479663956925931	0.0271339870960622	0.31376652275647	-0.0154824816524339
stepwiseqtl	all-years	Brix	2	25.640029	AC	0.0713859626347143	0.0485354366918259	0.0271339870960622	0.31376652275647	-0.0154824816524339
stepwiseqtl	all-years	Brix	2	25.640029	AD	-0.0777560579173038	0.053221698932098	0.0271339870960622	0.31376652275647	-0.0154824816524339
stepwiseqtl	all-years	Brix	6	90.090101	BC	0.081821729575671	0.0463889063771574	0.0532579774362538	0.130708262891336	-0.289120594027511
stepwiseqtl	all-years	Brix	6	90.090101	AD	0.0430965868481296	0.0476600706756276	0.0532579774362538	0.130708262891336	-0.289120594027511
stepwiseqtl	all-years	Brix	6	90.090101	AC	-0.0361095787199574	0.0522089916026635	0.0532579774362538	0.130708262891336	-0.289120594027511
stepwiseqtl	all-years	Brix	6	90.090101	BD	-0.128092698883753	0.0522089916026635	0.0532579774362538	0.130708262891336	-0.289120594027511
stepwiseqtl	all-years	Brix	5	60.970034	BD	0.0129178620971015	0.04416898492983	-0.11690071672133	-0.0466032526566243	-0.134252784196161
stepwiseqtl	all-years	Brix	5	60.970034	BC	0.05674262786687	0.0592561374087105	-0.11690071672133	-0.0466032526566243	-0.134252784196161
stepwiseqtl	all-years	Brix	5	60.970034	AC	-0.0688341225918758	0.0475126578910074	-0.11690071672133	-0.0466032526566243	-0.134252784196161
stepwiseqtl	all-years	Brix	5	60.970034	AD	0.021593895834517	0.0658813848994038	-0.11690071672133	-0.0466032526566243	-0.134252784196161
stepwiseqtl	all-years	Brix	3	22.980017	BC	0.0760622311663475	0.0517969751296253	-0.245946968274486	0.230651754188086	0.111719134105432
stepwiseqtl	all-years	Brix	3	22.980017	AC	0.00894831408182073	0.0440635455252177	-0.245946968274486	0.230651754188086	0.111719134105432
stepwiseqtl	all-years	Brix	3	22.980017	BD	0.0165959211250207	0.0474989503111641	-0.245946968274486	0.230651754188086	0.111719134105432
stepwiseqtl	all-years	Brix	3	22.980017	AD	-0.162237130064938	0.0633497654056518	-0.245946968274486	0.230651754188086	0.111719134105432
stepwiseqtl	all-years	Brix	6	40.360047	AC	0.0290353289841276	0.0552409730210893	0.0309349965881021	-0.062499989743386	0.13186511481678
stepwiseqtl	all-years	Brix	6	40.360047	AD	-0.0056472335525692	0.0518898587534783	0.0309349965881021	-0.062499989743386	0.13186511481678
stepwiseqtl	all-years	Brix	6	40.360047	BD	0.0448178255617695	0.0571798394196208	0.0309349965881021	-0.062499989743386	0.13186511481678
stepwiseqtl	all-years	Brix	6	40.360047	BC	-0.0523647267183132	0.0466871433841168	0.0309349965881021	-0.062499989743386	0.13186511481678
stepwiseqtl	all-years	Brix	8	7.550007	AC	0.0152958701282755	0.050422737836557	0.126750281045107	-0.248845588370067	0.167934197475016
stepwiseqtl	all-years	Brix	8	7.550007	BD	0.0763435237907557	0.0510914669677353	0.126750281045107	-0.248845588370067	0.167934197475016
stepwiseqtl	all-years	Brix	8	7.550007	BC	-0.132046369131786	0.0464122433116096	0.126750281045107	-0.248845588370067	0.167934197475016
stepwiseqtl	all-years	Brix	8	7.550007	AD	0.0557515655758008	0.0501599116276989	0.126750281045107	-0.248845588370067	0.167934197475016
stepwiseqtl	2012	MFM	3	45.510041	BC	-0.0302972701737871	0.0214804674830061	-0.117644910128177	-0.164535314826669	0.0610649137578712
stepwiseqtl	2012	MFM	3	45.510041	AC	-0.0585872683589402	0.020839114428254	-0.117644910128177	-0.164535314826669	0.0610649137578712
stepwiseqtl	2012	MFM	3	45.510041	BD	0.082502844118483007	0.0197118288459863	-0.117644910128177	-0.164535314826669	0.0610649137578712
stepwiseqtl	2012	MFM	3	45.510041	AD	-0.00685206782454128	0.0221849314214486	-0.117644910128177	-0.164535314826669	0.0610649137578712
stepwiseqtl	2012	MFM	7	0.59	AD	0.0384959828752201	0.0242512242218871	0.014802980481005	-0.165233727676226	0.0282365667329938
stepwiseqtl	2012	MFM	7	0.59	BD	0.0452127760012145	0.0234811468841277	0.014802980481005	-0.165233727676226	0.0282365667329938
stepwiseqtl	2012	MFM	7	0.59	BC	-0.0515223712033955	0.0283193286770452	0.014802980481005	-0.165233727676226	0.0282365667329938
stepwiseqtl	2012	MFM	7	0.59	AC	-0.030002597596396	0.0187849175073021	0.014802980481005	-0.165233727676226	0.0282365667329938
stepwiseqtl	2012	MFM	10	62.450067	BD	-0.0626039208234135	0.021702341708481	0.159346988769275	0.0395400474989778	-0.045570224398572
stepwiseqtl	2012	MFM	10	62.450067	BC	-0.0200487848746386	0.025692478055985	0.159346988769275	0.0395400474989778	-0.045570224398572
stepwiseqtl	2012	MFM	10	62.450067	AC	0.0368395973107132	0.0206407724647847	0.159346988769275	0.0395400474989778	-0.045570224398572
stepwiseqtl	2012	MFM	10	62.450067	AD	0.0398546857605103	0.0230963882234415	0.159346988769275	0.0395400474989778	-0.045570224398572
stepwiseqtl	2012	MFM	2	17.050017	BD	0.0256224690800112	0.0230415153718117	-0.0434183167017457	-0.0733635000189306	-0.0114774049855778
stepwiseqtl	2012	MFM	2	17.050017	AC	-0.032768439280327	0.0241644257420395	-0.0434183167017457	-0.0733635000189306	-0.0114774049855778
stepwiseqtl	2012	MFM	2	17.050017	BC	-0.00532057843666525	0.024907519607238	-0.0434183167017457	-0.0733635000189306	-0.0114774049855778
stepwiseqtl	2012	MFM	2	17.050017	AD	0.00965201322192723	0.0257249956456403	-0.0434183167017457	-0.0733635000189306	-0.0114774049855778
stepwiseqtl	2012	MFM	9	1.13	BD	0.0519533509629411	0.0213817283070977	-0.111156970500166	-0.0541511524172431	0.049353248508439
stepwiseqtl	2012	MFM	9	1.13	BC	2.0115050010005e-4	0.0288311165677434	-0.111156970500166	-0.0541511524172431	0.049353248508439
stepwiseqtl	2012	MFM	9	1.13	AD	-0.0283017585413614	0.0213817283070977	-0.111156970500166	-0.0541511524172431	0.049353248508439
stepwiseqtl	2012	MFM	9	1.13	AC	-0.0307007104957634	0.023905498985551	-0.111156970500166	-0.0541511524172431	0.049353248508439
stepwiseqtl	2012	MFM	9	56.290032	AD	0.0401376806192842	0.0254733029231927	0.134013521862903	-0.00653754807493745	-0.0075444174574937
stepwiseqtl	2012	MFM	9	56.290032	BC	-0.0301378543496359	0.0220685889784407	0.134013521862903	-0.00653754807493745	-0.0075444174574937
stepwiseqtl	2012	MFM	9	56.290032	AC	0.0330966978530686	0.0273234815790382	0.134013521862903	-0.00653754807493745	-0.0075444174574937
stepwiseqtl	2012	MFM	9	56.290032	BD	-0.030641289040914	0.0226733198207445	0.134013521862903	-0.00653754807493745	-0.0075444174574937
stepwiseqtl	2012	MFM	12	38.110015	BD	-0.0196755716984785	0.0270546767677209	0.0289818706867488	0.0849715385424809	0.0466287374296291
stepwiseqtl	2012	MFM	12	38.110015	AC	0.0373011329161364	0.0270133476944974	0.0289818706867488	0.0849715385424809	0.0466287374296291
stepwiseqtl	2012	MFM	12	38.110015	AD	-0.0284990050699186	0.0323875757734641	0.0289818706867488	0.0849715385424809	0.0466287374296291
stepwiseqtl	2012	MFM	12	38.110015	BC	-5.0417114205257e-4	0.0216436906467315	0.0289818706867488	0.0849715385424809	0.0466287374296291
stepwiseqtl	2012	MFM	6	43.530051	AC	-0.0412065035326811	0.0239521877516407	-0.0836236369427216	-0.0337543588162117	-0.0464392609599933
stepwiseqtl	2012	MFM	6	43.530051	AD	-0.00110969364457858	0.0239521877516407	-0.0836236369427216	-0.0337543588162117	-0.0464392609599933
stepwiseqtl	2012	MFM	6	43.530051	BD	0.0174824943467856	0.0276072409680097	-0.0836236369427216	-0.0337543588162117	-0.0464392609599933
stepwiseqtl	2012	MFM	6	43.530051	BC	0.0238249454186763	0.0220610414984398	-0.0836236369427216	-0.0337543588162117	-0.0464392609599933
stepwiseqtl	2012	MFM	5	60.970034	BD	0.0168015254081264	0.0208414705813495	-0.051509167000969	-0.0402349588739237	-0.0260962675549854
stepwiseqtl	2012	MFM	5	60.970034	BC	0.00973217974865724	0.0279532520186755	-0.051509167000969	-0.0402349588739237	-0.0260962675549854
stepwiseqtl	2012	MFM	5	60.970034	AC	-0.0290705375293199	0.0227369456653468	-0.051509167000969	-0.0402349588739237	-0.0260962675549854
stepwiseqtl	2012	MFM	5	60.970034	AD	0.00409507568513464	0.0304429783703921	-0.051509167000969	-0.0402349588739237	-0.0260962675549854
stepwiseqtl	2014	MFM	11	35.390027	BD	-0.0598136569644462	0.0272108605460969	0.0512426063010701	0.181111025636345	0.0189653381458916
stepwiseqtl	2014	MFM	11	35.390027	AD	-0.043675022886857	0.0246080311872412	0.0512426063010701	0.181111025636345	0.0189653381458916
stepwiseqtl	2014	MFM	11	35.390027	AC	0.0563631590042612	0.0212828281442545	0.0512426063010701	0.181111025636345	0.0189653381458916
stepwiseqtl	2014	MFM	11	35.390027	BC	0.0212591867807804	0.0247789355380723	0.0512426063010701	0.181111025636345	0.0189653381458916
stepwiseqtl	2014	MFM	9	60.960039	BD	5.3991915636284e-4	0.0227089699447932	0.13133438677142	0.0168277895702198	0.126158919411441
stepwiseqtl	2014	MFM	9	60.960039	BC	-0.0541256457642478	0.0229092581465491	0.13133438677142	0.0168277895702198	0.126158919411441
stepwiseqtl	2014	MFM	9	60.960039	AD	0.00312765283635221	0.0253056832426919	0.13133438677142	0.0168277895702198	0.126158919411441
stepwiseqtl	2014	MFM	9	60.960039	AC	0.0746210073271827	0.027695942590483	0.13133438677142	0.0168277895702198	0.126158919411441
stepwiseqtl	2014	MFM	1	102.730086	AC	-0.0551330961532228	0.0217034373586081	-0.0592272363365696	-0.216176131430951	0.0490925102943484
stepwiseqtl	2014	MFM	1	102.730086	AD	0.0284087144150783	0.020169446594474	-0.0592272363365696	-0.216176131430951	0.0490925102943484
stepwiseqtl	2014	MFM	1	102.730086	BD	0.0825685877305373	0.026238176341415	-0.0592272363365696	-0.216176131430951	0.0490925102943484
stepwiseqtl	2014	MFM	1	102.730086	BC	-0.0500657331321122	0.026238176341415	-0.0592272363365696	-0.216176131430951	0.0490925102943484
stepwiseqtl	2014	MFM	8	32.640027	AC	-0.0014129825143417	0.024023660795428	0.0316568345378682	0.0113298175797576	-0.051687813168664
stepwiseqtl	2014	MFM	8	32.640027	AD	0.0187660152801115	0.0288486366350707	0.0316568345378682	0.0113298175797576	-0.051687813168664
stepwiseqtl	2014	MFM	8	32.640027	BC	0.00860250680105619	0.0279595105927756	0.0316568345378682	0.0113298175797576	-0.051687813168664
stepwiseqtl	2014	MFM	8	32.640027	BD	-0.0229063085731546	0.0269854285909924	0.0316568345378682	0.0113298175797576	-0.051687813168664
stepwiseqtl	2014	MFM	9	47.180026	AD	0.0278896643522737	0.0234767879708869	0.0674767265330904	-0.0878955106274867	0.0397978463839521
stepwiseqtl	2014	MFM	9	47.180026	BC	-0.0497964542280148	0.0257145970183298	0.0674767265330904	-0.0878955106274867	0.0397978463839521
stepwiseqtl	2014	MFM	9	47.180026	AC	0.00384083223050648	0.0331493391935085	0.0674767265330904	-0.0878955106274867	0.0397978463839521
stepwiseqtl	2014	MFM	9	47.180026	BD	0.0140502242777046	0.026063617785452	0.0674767265330904	-0.0878955106274867	0.0397978463839521
stepwiseqtl	2014	MFM	4	28.700025	BD	0.0100455790755082	0.0242560781957145	0.0335462846609367	-0.143530670944486	-0.0861584577758499
stepwiseqtl	2014	MFM	4	28.700025	BC	-0.0186405275088101	0.0253883859520248	0.0335462846609367	-0.143530670944486	-0.0861584577758499
stepwiseqtl	2014	MFM	4	28.700025	AC	-0.0449466140662667	0.0227965217775475	0.0335462846609367	-0.143530670944486	-0.0861584577758499
stepwiseqtl	2014	MFM	4	28.700025	AD	0.0698979502939015	0.0266311308355457	0.0335462846609367	-0.143530670944486	-0.0861584577758499
stepwiseqtl	2014	MFM	2	2.260003	BD	0.00271400330829521	0.0305851121209862	0.0695730103248509	-0.0548913534525151	0.025823828446696
stepwiseqtl	2014	MFM	2	2.260003	AC	0.0100548317444631	0.0265511110174771	0.0695730103248509	-0.0548913534525151	0.025823828446696
stepwiseqtl	2014	MFM	2	2.260003	BC	-0.0376435876413103	0.0253981837155593	0.0695730103248509	-0.0548913534525151	0.025823828446696
stepwiseqtl	2014	MFM	2	2.260003	AD	0.0245885942473727	0.023748035645289	0.0695730103248509	-0.0548913534525151	0.025823828446696
stepwiseqtl	2014	MFM	1	90.510079	AC	-0.0633118935512163	0.025469058443026	-0.0634200867740911	-0.135803895421148	-0.0595463559448854
stepwiseqtl	2014	MFM	1	90.510079	BD	0.0363000975464031	0.0338407444387924	-0.0634200867740911	-0.135803895421148	-0.0595463559448854
stepwiseqtl	2014	MFM	1	90.510079	AD	0.0343632321318002	0.0222312167989373	-0.0634200867740911	-0.135803895421148	-0.0595463559448854
stepwiseqtl	2014	MFM	1	90.510079	BC	-0.00182867219172802	0.0222833196979384	-0.0634200867740911	-0.135803895421148	-0.0595463559448854
stepwiseqtl	2014	MFM	1	58.000054	AD	0.0198837500514687	0.0228843454837958	-0.0502272415672787	-0.0451824196379965	-0.102987940333178
stepwiseqtl	2014	MFM	1	58.000054	BD	-0.00649659933148104	0.0290854955031862	-0.0502272415672787	-0.0451824196379965	-0.102987940333178
stepwiseqtl	2014	MFM	1	58.000054	AC	-0.0542014299341186	0.0280274847664321	-0.0502272415672787	-0.0451824196379965	-0.102987940333178
stepwiseqtl	2014	MFM	1	58.000054	BC	0.0224061610161098	0.0240586548959612	-0.0502272415672787	-0.0451824196379965	-0.102987940333178
stepwiseqtl	2014	MFM	4	26.49002	BD	0.00910983616317205	0.0237645300163754	0.0292972867878219	-0.141363691059896	-0.0852373045234359
stepwiseqtl	2014	MFM	4	26.49002	BC	-0.0189533571050577	0.0260327383169549	0.0292972867878219	-0.141363691059896	-0.0852373045234359
stepwiseqtl	2014	MFM	4	26.49002	AC	-0.0469233659728648	0.0232699660918502	0.0292972867878219	-0.141363691059896	-0.0852373045234359
stepwiseqtl	2014	MFM	4	26.49002	AD	0.066377131818801	0.0262848384984431	0.0292972867878219	-0.141363691059896	-0.0852373045234359
stepwiseqtl	all-years	MFM	4	28.700025	BD	7.47153632707621e-13	3.51998155300959e-13	-4.69429124825323e-13	-3.43270588622803e-12	-1.3011203604972399e-12
stepwiseqtl	all-years	MFM	4	28.700025	BC	-3.18639130157772e-13	3.76327167190645e-13	-4.69429124825323e-13	-3.43270588622803e-12	-1.3011203604972399e-12
stepwiseqtl	all-years	MFM	4	28.700025	AC	-1.20391387281906e-12	3.35090356836304e-13	-4.69429124825323e-13	-3.43270588622803e-12	-1.3011203604972399e-12
stepwiseqtl	all-years	MFM	4	28.700025	AD	1.16299925054358e-12	3.89838854691455e-13	-4.69429124825323e-13	-3.43270588622803e-12	-1.3011203604972399e-12
stepwiseqtl	all-years	MFM	10	61.460066	BD	-9.40577566765947e-13	3.83442418195388e-13	2.18437638833301e-12	7.74957018397888e-13	-8.52139315629298e-13
stepwiseqtl	all-years	MFM	10	61.460066	BC	-1.27029399752354e-13	4.5119547062711297e-13	2.18437638833301e-12	7.74957018397888e-13	-8.52139315629298e-13
stepwiseqtl	all-years	MFM	10	61.460066	AC	5.39089136599501e-13	3.63765417906065e-13	2.18437638833301e-12	7.74957018397888e-13	-8.52139315629298e-13
stepwiseqtl	all-years	MFM	10	61.460066	AD	5.77680285215206e-13	4.0670210115078996e-13	2.18437638833301e-12	7.74957018397888e-13	-8.52139315629298e-13
stepwiseqtl	all-years	MFM	11	37.200031	BD	-1.9762204913000998e-13	4.52946179835468e-13	-3.38169854906086e-13	1.5657141335823599e-12	5.068979380310789e-13
stepwiseqtl	all-years	MFM	11	37.200031	AD	-6.20155945598592e-13	4.23692354898105e-13	-3.38169854906086e-13	1.5657141335823599e-12	5.068979380310789e-13
stepwiseqtl	all-years	MFM	11	37.200031	BC	3.31786048645631e-13	4.37587582516203e-13	-3.38169854906086e-13	1.5657141335823599e-12	5.068979380310789e-13
stepwiseqtl	all-years	MFM	11	37.200031	AC	4.16150090208128e-13	3.61326054314686e-13	-3.38169854906086e-13	1.5657141335823599e-12	5.068979380310789e-13
stepwiseqtl	all-years	MFM	1	0	BD	1.0256898941751e-12	4.35467451583727e-13	-1.59284779538429e-13	-2.35333891892751e-12	1.2405464930078199e-12
stepwiseqtl	all-years	MFM	1	0	BC	-7.71252811792566e-13	3.60635823090089e-13	-1.59284779538429e-13	-2.35333891892751e-12	1.2405464930078199e-12
stepwiseqtl	all-years	MFM	1	0	AD	3.25774257901975e-13	3.7513220553607997e-13	-1.59284779538429e-13	-2.35333891892751e-12	1.2405464930078199e-12
stepwiseqtl	all-years	MFM	1	0	AC	-2.3062195505786997e-13	4.69957999491507e-13	-1.59284779538429e-13	-2.35333891892751e-12	1.2405464930078199e-12
stepwiseqtl	all-years	MFM	9	60.880038	BD	-3.21445421009062e-14	3.7081967533557097e-13	2.22059471269799e-12	-3.2107384050203e-13	1.33061240298435e-12
stepwiseqtl	all-years	MFM	9	60.880038	BC	-8.579876638440979e-13	3.7280457224989e-13	2.22059471269799e-12	-3.2107384050203e-13	1.33061240298435e-12
stepwiseqtl	all-years	MFM	9	60.880038	AD	4.1284661275591e-13	4.1510337928556797e-13	2.22059471269799e-12	-3.2107384050203e-13	1.33061240298435e-12
stepwiseqtl	all-years	MFM	9	60.880038	AC	9.17615893997072e-13	4.50698750891584e-13	2.22059471269799e-12	-3.2107384050203e-13	1.33061240298435e-12
stepwiseqtl	all-years	MFM	2	59.230066	AC	-2.88494113578064e-13	3.40190671311048e-13	-7.13297168203444e-13	-1.88043392545443e-12	1.0749206122159899e-12
stepwiseqtl	all-years	MFM	2	59.230066	BC	-4.69305835584337e-13	4.45414143428776e-13	-7.13297168203444e-13	-1.88043392545443e-12	1.0749206122159899e-12
stepwiseqtl	all-years	MFM	2	59.230066	BD	1.00837143325088e-12	4.62228101226878e-13	-7.13297168203444e-13	-1.88043392545443e-12	1.0749206122159899e-12
stepwiseqtl	all-years	MFM	2	59.230066	AD	1.14262543041158e-13	4.16646779983467e-13	-7.13297168203444e-13	-1.88043392545443e-12	1.0749206122159899e-12
stepwiseqtl	all-years	MFM	2	66.520074	AC	-7.68755718848235e-14	3.63642037915034e-13	2.85898640659278e-14	-1.2525969709970299e-12	6.6180994424557e-13
stepwiseqtl	all-years	MFM	2	66.520074	BD	5.35127981580726e-13	5.07220526340467e-13	2.85898640659278e-14	-1.2525969709970299e-12	6.6180994424557e-13
stepwiseqtl	all-years	MFM	2	66.520074	BC	-4.2207547604057197e-13	4.46097577261431e-13	2.85898640659278e-14	-1.2525969709970299e-12	6.6180994424557e-13
stepwiseqtl	all-years	MFM	2	66.520074	AD	2.18517941490905e-13	4.695547290781009e-13	2.85898640659278e-14	-1.2525969709970299e-12	6.6180994424557e-13
stepwiseqtl	all-years	MFM	1	108.100088	AC	-4.27298386456631e-13	3.97327422727302e-13	-8.41146594479822e-13	-2.22673623099614e-12	1.3808402630145998e-12
stepwiseqtl	all-years	MFM	1	108.100088	AD	-4.350402465861831e-15	3.47801359469902e-13	-8.41146594479822e-13	-2.22673623099614e-12	1.3808402630145998e-12
stepwiseqtl	all-years	MFM	1	108.100088	BD	1.10664302628135e-12	4.1009910210955e-13	-8.41146594479822e-13	-2.22673623099614e-12	1.3808402630145998e-12
stepwiseqtl	all-years	MFM	1	108.100088	BC	-6.97145220724019e-13	4.65763366253908e-13	-8.41146594479822e-13	-2.22673623099614e-12	1.3808402630145998e-12
stepwiseqtl	all-years	MFM	6	32.700036	AC	6.27023702848924e-13	4.58947121047989e-13	8.550046284442699e-13	9.77066174591167e-13	5.05557255875273e-13
stepwiseqtl	all-years	MFM	6	32.700036	AD	-1.14288012384296e-13	4.2930572140196e-13	8.550046284442699e-13	9.77066174591167e-13	5.05557255875273e-13
stepwiseqtl	all-years	MFM	6	32.700036	BD	-2.89011698668794e-13	4.43385042512361e-13	8.550046284442699e-13	9.77066174591167e-13	5.05557255875273e-13
stepwiseqtl	all-years	MFM	6	32.700036	BC	-5.32572393108471e-14	3.6611314935383996e-13	8.550046284442699e-13	9.77066174591167e-13	5.05557255875273e-13
stepwiseqtl	all-years	MFM	1	74.280071	AC	-1.92529616037451e-13	4.49235593605603e-13	8.83532763478949e-14	-4.4140527418637697e-13	-4.2324874904839997e-13
stepwiseqtl	all-years	MFM	1	74.280071	BD	-1.60036171182102e-14	6.15141170630031e-13	8.83532763478949e-14	-4.4140527418637697e-13	-4.2324874904839997e-13
stepwiseqtl	all-years	MFM	1	74.280071	AD	2.39797395579937e-13	3.79673373311266e-13	8.83532763478949e-14	-4.4140527418637697e-13	-4.2324874904839997e-13
stepwiseqtl	all-years	MFM	1	74.280071	BC	-2.50818796871986e-14	3.6279047003641997e-13	8.83532763478949e-14	-4.4140527418637697e-13	-4.2324874904839997e-13
stepwiseqtl	2011	PAC	7	49.58004	BD	-0.0509749047672376	0.0211204192872003	0.234161855752323	0.0132130734543956	0.0351727814958479
stepwiseqtl	2011	PAC	7	49.58004	BC	-0.0619547587879638	0.0162510270330244	0.234161855752323	0.0132130734543956	0.0351727814958479
stepwiseqtl	2011	PAC	7	49.58004	AD	0.0485196323610001	0.0225774858978659	0.234161855752323	0.0132130734543956	0.0351727814958479
stepwiseqtl	2011	PAC	7	49.58004	AC	0.0727125598361218	0.017882328822361	0.234161855752323	0.0132130734543956	0.0351727814958479
stepwiseqtl	2011	PAC	8	66.000067	AC	-0.0820902417959172	0.0178982600406454	-0.166572506228772	-0.171904700796498	0.0107415652681924
stepwiseqtl	2011	PAC	8	66.000067	AD	-0.00150867403176456	0.0208888643476542	-0.166572506228772	-0.171904700796498	0.0107415652681924
stepwiseqtl	2011	PAC	8	66.000067	BD	0.0871483617167175	0.0177826021432633	-0.166572506228772	-0.171904700796498	0.0107415652681924
stepwiseqtl	2011	PAC	8	66.000067	BC	-0.00417477131562747	0.0177809415485179	-0.166572506228772	-0.171904700796498	0.0107415652681924
stepwiseqtl	2011	PAC	11	39.890039	BD	-0.0610312926037216	0.0237386720445503	0.138304676431124	0.1102980723878	0.0369898792574172
stepwiseqtl	2011	PAC	11	39.890039	AD	-0.010373894016868	0.0213977498170124	0.138304676431124	0.1102980723878	0.0369898792574172
stepwiseqtl	2011	PAC	11	39.890039	BC	-0.0243771960385301	0.021224014341908	0.138304676431124	0.1102980723878	0.0369898792574172
stepwiseqtl	2011	PAC	11	39.890039	AC	0.0632700818057407	0.0188606411732525	0.138304676431124	0.1102980723878	0.0369898792574172
stepwiseqtl	2011	PAC	6	40.360047	AC	-0.00593544114464791	0.0247319416220187	0.0509818075518773	-0.0245401844890907	-0.0478675436457024
stepwiseqtl	2011	PAC	6	40.360047	AD	0.0302684229227487	0.0232316139141119	0.0509818075518773	-0.0245401844890907	-0.0478675436457024
stepwiseqtl	2011	PAC	6	40.360047	BD	-0.0191562526760412	0.0255999916935311	0.0509818075518773	-0.0245401844890907	-0.0478675436457024
stepwiseqtl	2011	PAC	6	40.360047	BC	-0.00749257309773536	0.0209023056895464	0.0509818075518773	-0.0245401844890907	-0.0478675436457024
stepwiseqtl	2011	PAC	9	12.780009	BD	0.0510555703311083	0.0207928091838825	-0.0619925367289067	-0.114241446877055	0.0480211623048074
stepwiseqtl	2011	PAC	9	12.780009	BC	-0.0300757342598227	0.0255685801327834	-0.0619925367289067	-0.114241446877055	0.0480211623048074
stepwiseqtl	2011	PAC	9	12.780009	AD	-0.00395127918574875	0.0198928363357419	-0.0619925367289067	-0.114241446877055	0.0480211623048074
stepwiseqtl	2011	PAC	9	12.780009	AC	-0.0370614214718723	0.0246760240348537	-0.0619925367289067	-0.114241446877055	0.0480211623048074
stepwiseqtl	2011	PAC	9	47.180026	AD	0.0211980606670462	0.0207088789701712	-0.0630167361363801	-0.117545317080247	-0.0571831730252691
stepwiseqtl	2011	PAC	9	47.180026	BC	-0.00606622980488716	0.022051355902108	-0.0630167361363801	-0.117545317080247	-0.0571831730252691
stepwiseqtl	2011	PAC	9	47.180026	AC	-0.0661661843857118	0.0289535584714298	-0.0630167361363801	-0.117545317080247	-0.0571831730252691
stepwiseqtl	2011	PAC	9	47.180026	BD	0.0241148422226017	0.0230727734914433	-0.0630167361363801	-0.117545317080247	-0.0571831730252691
stepwiseqtl	2011	PAC	10	43.210045	BD	0.00406346716511941	0.0217276835224584	-0.0437950971060181	-0.0301325834107476	-0.0665674784638905
stepwiseqtl	2011	PAC	10	43.210045	AC	-0.0329003730932634	0.0219718101448989	-0.0437950971060181	-0.0301325834107476	-0.0665674784638905
stepwiseqtl	2011	PAC	10	43.210045	AD	0.0154496578440556	0.0244422114592737	-0.0437950971060181	-0.0301325834107476	-0.0665674784638905
stepwiseqtl	2011	PAC	10	43.210045	BC	0.0222809146916909	0.0256626187861772	-0.0437950971060181	-0.0301325834107476	-0.0665674784638905
stepwiseqtl	2011	PAC	4	17.250014	BD	-0.0218741508429932	0.0224718188325872	0.0331639154005823	-0.0134142596224166	-0.0706637797144814
stepwiseqtl	2011	PAC	4	17.250014	BC	0.00675060920303915	0.0275222448660521	0.0331639154005823	-0.0134142596224166	-0.0706637797144814
stepwiseqtl	2011	PAC	4	17.250014	AC	-0.0119993229539104	0.021872462318492	0.0331639154005823	-0.0134142596224166	-0.0706637797144814
stepwiseqtl	2011	PAC	4	17.250014	AD	0.0300396967145386	0.0224718188325872	0.0331639154005823	-0.0134142596224166	-0.0706637797144814
stepwiseqtl	2011	PAC	9	85.400056	BD	0.015334090718867	0.0211541267634343	-0.0232488083616385	-0.0151687022508079	0.0284475920020512
stepwiseqtl	2011	PAC	9	85.400056	AC	-0.00387466458735617	0.0259084082622838	-0.0232488083616385	-0.0151687022508079	0.0284475920020512
stepwiseqtl	2011	PAC	9	85.400056	AD	-0.0105141094629779	0.0250299003348561	-0.0232488083616385	-0.0151687022508079	0.0284475920020512
stepwiseqtl	2011	PAC	9	85.400056	BC	-0.00647405640756255	0.0235114973896908	-0.0232488083616385	-0.0151687022508079	0.0284475920020512
stepwiseqtl	2011	PAC	11	20.180015	AD	-0.025063924416557	0.0246612553552975	0.0956870750604709	0.100489029892478	0.0606944868372268
stepwiseqtl	2011	PAC	11	20.180015	BD	-0.0425602185281791	0.0218506881431513	0.0956870750604709	0.100489029892478	0.0606944868372268
stepwiseqtl	2011	PAC	11	20.180015	AC	0.0555278339482955	0.0180125568472976	0.0956870750604709	0.100489029892478	0.0606944868372268
stepwiseqtl	2011	PAC	11	20.180015	BC	-0.0226629470005533	0.0238722019538223	0.0956870750604709	0.100489029892478	0.0606944868372268
stepwiseqtl	2012	PAC	7	24.260023	BD	-0.121651381992768	0.025396179808098	0.166183233776152	0.235517485202541	-0.0470535185650451
stepwiseqtl	2012	PAC	7	24.260023	AD	-0.0150330058221699	0.027149658221374	0.166183233776152	0.235517485202541	-0.0470535185650451
stepwiseqtl	2012	PAC	7	24.260023	BC	0.0196341198910248	0.0281745318458463	0.166183233776152	0.235517485202541	-0.0470535185650451
stepwiseqtl	2012	PAC	7	24.260023	AC	0.079198977496578	0.0207358939819378	0.166183233776152	0.235517485202541	-0.0470535185650451
stepwiseqtl	2012	PAC	11	38.690036	BD	-0.0674786653298386	0.0299268710901209	0.235761267788387	0.0769885226626626	0.079039998937578
stepwiseqtl	2012	PAC	11	38.690036	AD	0.0108819690955659	0.0269757170574079	0.235761267788387	0.0769885226626626	0.079039998937578
stepwiseqtl	2012	PAC	11	38.690036	BC	-0.0685044034672963	0.0261702895892868	0.235761267788387	0.0769885226626626	0.079039998937578
stepwiseqtl	2012	PAC	11	38.690036	AC	0.0888962298956862	0.0235463362554825	0.235761267788387	0.0769885226626626	0.079039998937578
stepwiseqtl	2014	PAC	7	21.950019	BD	-0.0630247590715938	0.0162622217218061	0.0752461157289441	0.14674690214769	-0.0101147762559037
stepwiseqtl	2014	PAC	7	21.950019	AD	-0.0203443130791699	0.0176655561355823	0.0752461157289441	0.14674690214769	-0.0101147762559037
stepwiseqtl	2014	PAC	7	21.950019	BC	0.0154060801302029	0.0189383213077419	0.0752461157289441	0.14674690214769	-0.0101147762559037
stepwiseqtl	2014	PAC	7	21.950019	AC	0.0479717498667231	0.0135528377980478	0.0752461157289441	0.14674690214769	-0.0101147762559037
stepwiseqtl	2014	PAC	1	76.170073	AC	-0.00265603147979593	0.0177684596542532	-0.108891347265809	0.0870896643285626	0.0112300745777073
stepwiseqtl	2014	PAC	1	76.170073	BD	0.00824480998882724	0.0243304654118873	-0.108891347265809	0.0870896643285626	0.0112300745777073
stepwiseqtl	2014	PAC	1	76.170073	AD	-0.0518159009329309	0.0150170892767641	-0.108891347265809	0.0870896643285626	0.0112300745777073
stepwiseqtl	2014	PAC	1	76.170073	BC	0.0461746048642549	0.0143493256579509	-0.108891347265809	0.0870896643285626	0.0112300745777073
stepwiseqtl	2014	PAC	9	14.02001	BC	-0.0124604627233585	0.020443626253319	-0.0649290107749118	-0.0269528443529432	0.0911699434858861
stepwiseqtl	2014	PAC	9	14.02001	AD	-0.0314485459343428	0.0154363947490873	-0.0649290107749118	-0.0269528443529432	0.0911699434858861
stepwiseqtl	2014	PAC	9	14.02001	AC	6.6000363212867e-4	0.0228775445660836	-0.0649290107749118	-0.0269528443529432	0.0911699434858861
stepwiseqtl	2014	PAC	9	14.02001	BD	0.0466009311960562	0.0175173545914232	-0.0649290107749118	-0.0269528443529432	0.0911699434858861
stepwiseqtl	2014	PAC	3	17.760012	BC	0.0104896334787192	0.0182555118143289	-0.108412205898693	-0.0596074534013308	0.00453771621895592
stepwiseqtl	2014	PAC	3	17.760012	AC	-0.0414476113611494	0.0165698153777909	-0.108412205898693	-0.0596074534013308	0.00453771621895592
stepwiseqtl	2014	PAC	3	17.760012	AD	-0.013912742769962	0.0204069397836437	-0.108412205898693	-0.0596074534013308	0.00453771621895592
stepwiseqtl	2014	PAC	3	17.760012	BD	0.0425622182888625	0.016780238128028	-0.108412205898693	-0.0596074534013308	0.00453771621895592
stepwiseqtl	2014	PAC	12	5.400001	BD	0.0251352672656715	0.0202422372149449	-0.0675023430018888	-0.0344500670551819	0.00109827046560913
stepwiseqtl	2014	PAC	12	5.400001	AC	-0.0258409377628639	0.0205788099061358	-0.0675023430018888	-0.0344500670551819	0.00109827046560913
stepwiseqtl	2014	PAC	12	5.400001	AD	-0.00916503946807751	0.0221782224644121	-0.0675023430018888	-0.0344500670551819	0.00109827046560913
stepwiseqtl	2014	PAC	12	5.400001	BC	0.00736109850527595	0.0168062273662431	-0.0675023430018888	-0.0344500670551819	0.00109827046560913
stepwiseqtl	2014	PAC	7	57.550055	BD	-0.0661018472638581	0.0239229002036058	0.092129718209561	0.114396252574778	-0.0244239408926019
stepwiseqtl	2014	PAC	7	57.550055	AD	-0.00782501771277661	0.0180168989637058	0.092129718209561	0.114396252574778	-0.0244239408926019
stepwiseqtl	2014	PAC	7	57.550055	BC	0.00330824946983193	0.015512081105955	0.092129718209561	0.114396252574778	-0.0244239408926019
stepwiseqtl	2014	PAC	7	57.550055	AC	0.0371611381283115	0.0171804240128916	0.092129718209561	0.114396252574778	-0.0244239408926019
stepwiseqtl	2014	PAC	1	25.210026	AD	-0.00717827407766314	0.0174213236013185	-0.127343667531445	-0.0742494384018961	-0.0335124573473104
stepwiseqtl	2014	PAC	1	25.210026	BD	0.039737331014404	0.0191638411929213	-0.127343667531445	-0.0742494384018961	-0.0335124573473104
stepwiseqtl	2014	PAC	1	25.210026	AC	-0.0610592219522664	0.0190142063788006	-0.127343667531445	-0.0742494384018961	-0.0335124573473104
stepwiseqtl	2014	PAC	1	25.210026	BC	0.0193688404871111	0.0155736547131133	-0.127343667531445	-0.0742494384018961	-0.0335124573473104
stepwiseqtl	2014	PAC	5	49.800025	AD	0.0103150787124352	0.0223053381002142	0.0261473263827483	0.0852800797187254	-0.0691132197411671
stepwiseqtl	2014	PAC	5	49.800025	BD	-0.0373151943495225	0.0151007852795442	0.0261473263827483	0.0852800797187254	-0.0691132197411671
stepwiseqtl	2014	PAC	5	49.800025	AC	0.0183985087012143	0.0154255705065571	0.0261473263827483	0.0852800797187254	-0.0691132197411671
stepwiseqtl	2014	PAC	5	49.800025	BC	0.0398814553804238	0.0246594791001431	0.0261473263827483	0.0852800797187254	-0.0691132197411671
stepwiseqtl	all-years	PAC	7	25.820025	BD	-0.0950320930521586	0.0208607115165908	0.158642150025394	0.168218749282024	-0.0112559790761486
stepwiseqtl	all-years	PAC	7	25.820025	BC	-0.0052947288730723	0.0218476642616692	0.158642150025394	0.168218749282024	-0.0112559790761486
stepwiseqtl	all-years	PAC	7	25.820025	AD	-0.0100830285013874	0.0219874866212584	0.158642150025394	0.168218749282024	-0.0112559790761486
stepwiseqtl	all-years	PAC	7	25.820025	AC	0.0683983566015503	0.016798563121094	0.158642150025394	0.168218749282024	-0.0112559790761486
stepwiseqtl	all-years	PAC	9	87.010057	BD	0.0139775064290598	0.0219371461199476	-0.0560446191725342	-0.00885792745034676	0.00128254970242768
stepwiseqtl	all-years	PAC	9	87.010057	AC	-0.0184737668823807	0.0268674072033737	-0.0560446191725342	-0.00885792745034676	0.00128254970242768
stepwiseqtl	all-years	PAC	9	87.010057	AD	-0.0146860780084211	0.0259563813318248	-0.0560446191725342	-0.00885792745034676	0.00128254970242768
stepwiseqtl	all-years	PAC	9	87.010057	BC	0.00890726785267263	0.0243817747479867	-0.0560446191725342	-0.00885792745034676	0.00128254970242768
stepwiseqtl	all-years	PAC	1	21.650018	AD	-0.0169136704868553	0.0216344357248566	-0.14990675767487	-0.0641412274108563	-0.033118817595989
stepwiseqtl	all-years	PAC	1	21.650018	BD	0.0414802995525851	0.0242220681886631	-0.14990675767487	-0.0641412274108563	-0.033118817595989
stepwiseqtl	all-years	PAC	1	21.650018	AC	-0.0655436929902779	0.0261465489773005	-0.14990675767487	-0.0641412274108563	-0.033118817595989
stepwiseqtl	all-years	PAC	1	21.650018	BC	0.0259690946451515	0.0209769263835812	-0.14990675767487	-0.0641412274108563	-0.033118817595989
stepwiseqtl	all-years	PAC	7	54.49005	BD	-0.0770456965559421	0.0268973589722466	0.186256579674375	0.0923993809287948	-0.0109254980980863
stepwiseqtl	all-years	PAC	7	54.49005	BC	-0.0253832570425016	0.0187558647266475	0.186256579674375	0.0923993809287948	-0.0109254980980863
stepwiseqtl	all-years	PAC	7	54.49005	AD	0.0215453423302887	0.0223686288831517	0.186256579674375	0.0923993809287948	-0.0109254980980863
stepwiseqtl	all-years	PAC	7	54.49005	AC	0.062282283745643	0.0217007575495239	0.186256579674375	0.0923993809287948	-0.0109254980980863
stepwiseqtl	all-years	PAC	11	21.880016	AD	-0.0436117720280874	0.0258129993813243	0.0573146140699071	0.103120832821355	0.0931443979296372
stepwiseqtl	all-years	PAC	11	21.880016	BD	-0.0256968800982223	0.0233151555364295	0.0573146140699071	0.103120832821355	0.0931443979296372
stepwiseqtl	all-years	PAC	11	21.880016	AC	0.0545208433474087	0.0194064558753717	0.0573146140699071	0.103120832821355	0.0931443979296372
stepwiseqtl	all-years	PAC	11	21.880016	BC	-0.0207086626523634	0.0242065090383782	0.0573146140699071	0.103120832821355	0.0931443979296372
stepwiseqtl	all-years	PAC	7	81.68007	BD	-0.0371643501353141	0.0266939859573257	0.115419282399552	0.0477651356146312	0.0307994528207417
stepwiseqtl	all-years	PAC	7	81.68007	AC	0.0444278588717774	0.0220804694860565	0.115419282399552	0.0477651356146312	0.0307994528207417
stepwiseqtl	all-years	PAC	7	81.68007	BC	-0.0286815087383693	0.0233432135518564	0.115419282399552	0.0477651356146312	0.0307994528207417
stepwiseqtl	all-years	PAC	7	81.68007	AD	0.00514556465409094	0.0226855258819959	0.115419282399552	0.0477651356146312	0.0307994528207417
stepwiseqtl	all-years	PAC	1	16.140013	BD	0.024305501952425	0.0231475995302061	-0.066485634130572	-0.0683553239980948	-0.035210581579396
stepwiseqtl	all-years	PAC	1	16.140013	AC	-0.0431149771119084	0.0238186834132545	-0.066485634130572	-0.0683553239980948	-0.035210581579396
stepwiseqtl	all-years	PAC	1	16.140013	AD	0.00866797567683697	0.0253569248295798	-0.066485634130572	-0.0683553239980948	-0.035210581579396
stepwiseqtl	all-years	PAC	1	16.140013	BC	0.00773313074307559	0.0238186834132545	-0.066485634130572	-0.0683553239980948	-0.035210581579396
stepwiseqtl	all-years	PAC	6	90.090101	BC	-0.0061551541482126404	0.0231452139346514	0.00482399915883455	-0.0388095603232933	-0.0227687414332544
stepwiseqtl	all-years	PAC	6	90.090101	AD	0.0156616255928513	0.023779446813413	0.00482399915883455	-0.0388095603232933	-0.0227687414332544
stepwiseqtl	all-years	PAC	6	90.090101	AC	-0.0151275252854226	0.0260490788494012	0.00482399915883455	-0.0388095603232933	-0.0227687414332544
stepwiseqtl	all-years	PAC	6	90.090101	BD	0.00186525529680679	0.0260490788494012	0.00482399915883455	-0.0388095603232933	-0.0227687414332544
stepwiseqtl	all-years	PAC	8	49.720037	AC	-0.0528298307440093	0.0199602672618768	-0.119850907714326	-0.0720345446571594	-0.0349241463895918
stepwiseqtl	all-years	PAC	8	49.720037	AD	6.4951477936629e-4	0.0259660576102462	-0.119850907714326	-0.0720345446571594	-0.0349241463895918
stepwiseqtl	all-years	PAC	8	49.720037	BD	0.0431128954417332	0.0220669057409533	-0.119850907714326	-0.0720345446571594	-0.0349241463895918
stepwiseqtl	all-years	PAC	8	49.720037	BC	0.0245576963079494	0.0250215191979711	-0.119850907714326	-0.0720345446571594	-0.0349241463895918
stepwiseqtl	2011	PFR	4	80.730061	BD	-0.306279520498358	0.913034601839953	-4.88698899943469	3.8100685856832	-2.49507342736851
stepwiseqtl	2011	PFR	4	80.730061	AD	-1.50223730653144	0.736112029314884	-4.88698899943469	3.8100685856832	-2.49507342736851
stepwiseqtl	2011	PFR	4	80.730061	BC	2.8462914860275	0.79842559762549	-4.88698899943469	3.8100685856832	-2.49507342736851
stepwiseqtl	2011	PFR	4	80.730061	AC	-0.844739727374101	0.79842559762549	-4.88698899943469	3.8100685856832	-2.49507342736851
stepwiseqtl	2011	PFR	10	41.590043	BD	2.47043368760182	0.733420843644285	-3.79384599562753	-4.66642990552168	2.13528855077178
stepwiseqtl	2011	PFR	10	41.590043	AC	-1.75970426297279	0.773537174190335	-3.79384599562753	-4.66642990552168	2.13528855077178
stepwiseqtl	2011	PFR	10	41.590043	AD	-0.494133585597838	0.820862331440469	-3.79384599562753	-4.66642990552168	2.13528855077178
stepwiseqtl	2011	PFR	10	41.590043	BC	-0.930425540544913	0.960521305361991	-3.79384599562753	-4.66642990552168	2.13528855077178
stepwiseqtl	2011	PFR	6	75.660087	BC	1.71354781174007	0.767145517886232	-1.91750569152918	6.40366464926116	1.6339836451389
stepwiseqtl	2011	PFR	6	75.660087	AD	-2.4470373586551	0.747100143761659	-1.91750569152918	6.40366464926116	1.6339836451389
stepwiseqtl	2011	PFR	6	75.660087	AC	1.57178678854494	0.814440835661591	-1.91750569152918	6.40366464926116	1.6339836451389
stepwiseqtl	2011	PFR	6	75.660087	BD	-0.671292690321057	0.869861254167782	-1.91750569152918	6.40366464926116	1.6339836451389
stepwiseqtl	2011	PFR	9	75.260048	BD	-0.656493552483323	0.786453281551802	4.54302726667736	0.0889974064001474	1.86256851408998
stepwiseqtl	2011	PFR	9	75.260048	BC	-1.54327910632824	0.908118027617995	4.54302726667736	0.0889974064001474	1.86256851408998
stepwiseqtl	2011	PFR	9	75.260048	AD	0.683735823810368	0.855579867045196	4.54302726667736	0.0889974064001474	1.86256851408998
stepwiseqtl	2011	PFR	9	75.260048	AC	1.65951878405543	0.924814802761498	4.54302726667736	0.0889974064001474	1.86256851408998
stepwiseqtl	2011	PFR	3	8.820006	BC	-1.76795056738046	0.921974648692213	1.40579379487641	-3.15212873775765	2.23263800104529
stepwiseqtl	2011	PFR	3	8.820006	AC	0.0512653305803831	0.819195972712748	1.40579379487641	-3.15212873775765	2.23263800104529
stepwiseqtl	2011	PFR	3	8.820006	AD	0.511010698936566	1.03079899400364	1.40579379487641	-3.15212873775765	2.23263800104529
stepwiseqtl	2011	PFR	3	8.820006	BD	0.924432802021005	0.779210797094053	1.40579379487641	-3.15212873775765	2.23263800104529
stepwiseqtl	2011	PFR	6	0.900002	AC	-1.33189388912564	0.878316033283982	-0.328696785342234	-4.85957380194746	-0.727263713470944
stepwiseqtl	2011	PFR	6	0.900002	BC	-0.803913639719046	0.749030429931052	-0.328696785342234	-4.85957380194746	-0.727263713470944
stepwiseqtl	2011	PFR	6	0.900002	BD	1.26224140451921	0.852091712447853	-0.328696785342234	-4.85957380194746	-0.727263713470944
stepwiseqtl	2011	PFR	6	0.900002	AD	1.46152486858357	1.01419199650014	-0.328696785342234	-4.85957380194746	-0.727263713470944
stepwiseqtl	2011	PFR	8	21.760018	AC	-2.03638729742545	0.849064407980589	-2.80317779622376	-3.54874629140647	-1.8250504958109
stepwiseqtl	2011	PFR	8	21.760018	BD	1.13957474638966	0.825142286426686	-2.80317779622376	-3.54874629140647	-1.8250504958109
stepwiseqtl	2011	PFR	8	21.760018	BC	0.277726848591879	0.825142286426686	-2.80317779622376	-3.54874629140647	-1.8250504958109
stepwiseqtl	2011	PFR	8	21.760018	AD	0.650511096183231	0.935623408340674	-2.80317779622376	-3.54874629140647	-1.8250504958109
stepwiseqtl	2011	PFR	1	69.310067	AD	-0.951716209955375	0.736076103829923	-4.81558472598835	-1.40515806248659	0.963937955769894
stepwiseqtl	2011	PFR	1	69.310067	BD	1.93804513092375	1.11631468253701	-4.81558472598835	-1.40515806248659	0.963937955769894
stepwiseqtl	2011	PFR	1	69.310067	AC	-1.17232626331372	1.01905122149957	-4.81558472598835	-1.40515806248659	0.963937955769894
stepwiseqtl	2011	PFR	1	69.310067	BC	0.753497121795504	0.752619205432151	-4.81558472598835	-1.40515806248659	0.963937955769894
stepwiseqtl	2011	PFR	3	34.780029	BC	0.5998749275801	1.10497710050405	-2.59474525285769	0.619711872929285	0.635092011235765
stepwiseqtl	2011	PFR	3	34.780029	AC	-0.379951693230861	0.762186655516065	-2.59474525285769	0.619711872929285	0.635092011235765
stepwiseqtl	2011	PFR	3	34.780029	BD	0.60756499673334	0.792696691425817	-2.59474525285769	0.619711872929285	0.635092011235765
stepwiseqtl	2011	PFR	3	34.780029	AD	-1.00735363531339	1.10212008298368	-2.59474525285769	0.619711872929285	0.635092011235765
stepwiseqtl	2011	PFR	1	35.960038	AD	-0.752860100834287	0.701642732280517	-5.21165675018709	-1.79793722778225	-0.48350992537819
stepwiseqtl	2011	PFR	1	35.960038	BD	1.61121331157016	1.05776621811557	-5.21165675018709	-1.79793722778225	-0.48350992537819
stepwiseqtl	2011	PFR	1	35.960038	AC	-1.89358367741451	1.10939456885509	-5.21165675018709	-1.79793722778225	-0.48350992537819
stepwiseqtl	2011	PFR	1	35.960038	BC	0.95399966036813	0.765554983688359	-5.21165675018709	-1.79793722778225	-0.48350992537819
stepwiseqtl	2012	PFR	11	27.29002	AD	0.832211074436312	1.10708237218726	7.59210702735622	2.46554732721809	0.172434112967208
stepwiseqtl	2012	PFR	11	27.29002	BD	-2.8776253827582	1.04555466139674	7.59210702735622	2.46554732721809	0.172434112967208
stepwiseqtl	2012	PFR	11	27.29002	AC	2.15120179452896	0.783970913746743	7.59210702735622	2.46554732721809	0.172434112967208
stepwiseqtl	2012	PFR	11	27.29002	BC	-1.73106877563275	1.10066268973655	7.59210702735622	2.46554732721809	0.172434112967208
stepwiseqtl	2012	PFR	9	64.230041	BD	-1.0193701953577	0.909303962108796	6.32692218096654	1.86437472280385	3.13992998295044
stepwiseqtl	2012	PFR	9	64.230041	BC	-1.657147825431	0.958490535226413	6.32692218096654	1.86437472280385	3.13992998295044
stepwiseqtl	2012	PFR	9	64.230041	AD	0.57412590365035	1.01663273574258	6.32692218096654	1.86437472280385	3.13992998295044
stepwiseqtl	2012	PFR	9	64.230041	AC	3.07627825652749	1.1278527560108	6.32692218096654	1.86437472280385	3.13992998295044
stepwiseqtl	2012	PFR	11	59.470055	BD	-2.56847936812585	1.1404546694428	-1.38093323219716	8.91054951458146	1.0724375998105
stepwiseqtl	2012	PFR	11	59.470055	AD	-3.79516478412968	1.3835111021088	-1.38093323219716	8.91054951458146	1.0724375998105
stepwiseqtl	2012	PFR	11	59.470055	AC	1.1963287730663	0.857230849246779	-1.38093323219716	8.91054951458146	1.0724375998105
stepwiseqtl	2012	PFR	11	59.470055	BC	1.35057658925963	0.770407966522319	-1.38093323219716	8.91054951458146	1.0724375998105
stepwiseqtl	2012	PFR	6	55.340073	BC	0.931133076315072	0.902028690199545	4.28570117317014	8.06316592629354	-0.618119046211377
stepwiseqtl	2012	PFR	6	55.340073	AD	-0.957599300246629	0.903977951417586	4.28570117317014	8.06316592629354	-0.618119046211377
stepwiseqtl	2012	PFR	6	55.340073	AC	2.76492413979445	0.930111220917894	4.28570117317014	8.06316592629354	-0.618119046211377
stepwiseqtl	2012	PFR	6	55.340073	BD	-3.40950940993739	1.02280439559142	4.28570117317014	8.06316592629354	-0.618119046211377
stepwiseqtl	2012	PFR	10	0	BD	2.58842871855672	0.968683651952658	-6.31099402217082	-2.05460102591644	2.87711100381008
stepwiseqtl	2012	PFR	10	0	AC	-1.59436880548691	0.83600788893794	-6.31099402217082	-2.05460102591644	2.87711100381008
stepwiseqtl	2012	PFR	10	0	BC	0.122572703693458	1.09264545311116	-6.31099402217082	-2.05460102591644	2.87711100381008
stepwiseqtl	2012	PFR	10	0	AD	-2.00562379443373	1.43834700781006	-6.31099402217082	-2.05460102591644	2.87711100381008
stepwiseqtl	2012	PFR	10	9.600009	BD	2.10252203442683	0.86111288800606	-6.52673837053331	-1.42804774059398	0.864296919508616
stepwiseqtl	2012	PFR	10	9.600009	BC	0.956349704375529	1.16595236214804	-6.52673837053331	-1.42804774059398	0.864296919508616
stepwiseqtl	2012	PFR	10	9.600009	AC	-1.87487102113682	0.86111288800606	-6.52673837053331	-1.42804774059398	0.864296919508616
stepwiseqtl	2012	PFR	10	9.600009	AD	-1.59299561059414	1.21779752495243	-6.52673837053331	-1.42804774059398	0.864296919508616
stepwiseqtl	2014	PFR	1	62.750057	AD	-0.16561909173901	0.169526395425947	-1.8736531865641	-2.15757962819392	1.42531867635561
stepwiseqtl	2014	PFR	1	62.750057	BD	1.48386683972085	0.213316036312357	-1.8736531865641	-2.15757962819392	1.42531867635561
stepwiseqtl	2014	PFR	1	62.750057	AC	-0.531749567658163	0.184737106481105	-1.8736531865641	-2.15757962819392	1.42531867635561
stepwiseqtl	2014	PFR	1	62.750057	BC	-0.307582312553919	0.165233891223347	-1.8736531865641	-2.15757962819392	1.42531867635561
stepwiseqtl	2014	PFR	10	66.900071	BD	0.645619222778379	0.198114045821538	-2.0197787564677	-0.319472542297033	0.0552882793544232
stepwiseqtl	2014	PFR	10	66.900071	BC	0.458238811952651	0.270472514963709	-2.0197787564677	-0.319472542297033	0.0552882793544232
stepwiseqtl	2014	PFR	10	66.900071	AD	-0.391914295132682	0.225844309795675	-2.0197787564677	-0.319472542297033	0.0552882793544232
stepwiseqtl	2014	PFR	10	66.900071	AC	-0.524006426603986	0.186484801233758	-2.0197787564677	-0.319472542297033	0.0552882793544232
stepwiseqtl	all-years	PFR	9	77.74005	BD	-0.521852018200364	0.431397756384595	2.20460046445091	2.23980187466779	1.97512397041837
stepwiseqtl	all-years	PFR	9	77.74005	BC	-0.389513066075651	0.482317354308424	2.20460046445091	2.23980187466779	1.97512397041837
stepwiseqtl	all-years	PFR	9	77.74005	AD	-0.40711377118409	0.467916563972256	2.20460046445091	2.23980187466779	1.97512397041837
stepwiseqtl	all-years	PFR	9	77.74005	AC	1.70034915135899	0.515618940433537	2.20460046445091	2.23980187466779	1.97512397041837
stepwiseqtl	all-years	PFR	10	43.960048	BD	1.79346975079566	0.399310861880223	-3.74059224397927	-1.93059929119474	1.74918980528066
stepwiseqtl	all-years	PFR	10	43.960048	AC	-1.04212601679134	0.394456103676045	-3.74059224397927	-1.93059929119474	1.74918980528066
stepwiseqtl	all-years	PFR	10	43.960048	AD	-0.951421273834299	0.460682516990028	-3.74059224397927	-1.93059929119474	1.74918980528066
stepwiseqtl	all-years	PFR	10	43.960048	BC	-0.0464247974420344	0.475049847819749	-3.74059224397927	-1.93059929119474	1.74918980528066
stepwiseqtl	all-years	PFR	7	81.600069	BD	-0.254155800110651	0.586024594439858	0.288061110829402	-0.266914755252295	-0.952941184336517
stepwiseqtl	all-years	PFR	7	81.600069	AC	-0.243582622322098	0.482200042016177	0.288061110829402	-0.266914755252295	-0.952941184336517
stepwiseqtl	all-years	PFR	7	81.600069	BC	0.08885741443146	0.50977623291053	0.288061110829402	-0.266914755252295	-0.952941184336517
stepwiseqtl	all-years	PFR	7	81.600069	AD	0.366345347472308	0.495476373062982	0.288061110829402	-0.266914755252295	-0.952941184336517
stepwiseqtl	all-years	PFR	12	54.960034	BD	-0.868204658971642	0.434616190739469	2.71341037488399	1.56154367935096	0.744525515079726
stepwiseqtl	all-years	PFR	12	54.960034	BC	-0.459695576836027	0.501851549435204	2.71341037488399	1.56154367935096	0.744525515079726
stepwiseqtl	all-years	PFR	12	54.960034	AD	0.116237770930492	0.519465705251747	2.71341037488399	1.56154367935096	0.744525515079726
stepwiseqtl	all-years	PFR	12	54.960034	AC	1.26927236814583	0.458125690240967	2.71341037488399	1.56154367935096	0.744525515079726
stepwiseqtl	all-years	PFR	7	33.240027	BD	0.582819253745007	0.469129395549433	0.584014496780207	-2.7344094354192	-0.146222891038549
stepwiseqtl	all-years	PFR	7	33.240027	BC	-0.711274018445317	0.54880616437932	0.584014496780207	-2.7344094354192	-0.146222891038549
stepwiseqtl	all-years	PFR	7	33.240027	AD	0.947937947654385	0.635542238775916	0.584014496780207	-2.7344094354192	-0.146222891038549
stepwiseqtl	all-years	PFR	7	33.240027	AC	-0.492378215574488	0.417724473860768	0.584014496780207	-2.7344094354192	-0.146222891038549
stepwiseqtl	all-years	PFR	5	61.820036	BD	-0.714752779031319	0.426412160109429	-0.804110791746688	3.30639404120117	-0.524266705136773
stepwiseqtl	all-years	PFR	5	61.820036	BC	1.20057759413765	0.541960397082309	-0.804110791746688	3.30639404120117	-0.524266705136773
stepwiseqtl	all-years	PFR	5	61.820036	AC	0.536388845695922	0.43694244106478	-0.804110791746688	3.30639404120117	-0.524266705136773
stepwiseqtl	all-years	PFR	5	61.820036	AD	-0.854674822336277	0.541960397082309	-0.804110791746688	3.30639404120117	-0.524266705136773
stepwiseqtl	all-years	PFR	11	24.540019	AD	0.731091536898853	0.509394618646742	4.16155594848856	0.0194866063411603	0.546531090149146
stepwiseqtl	all-years	PFR	11	24.540019	BD	-1.07642089227085	0.459162104244063	4.16155594848856	0.0194866063411603	0.546531090149146
stepwiseqtl	all-years	PFR	11	24.540019	AC	1.01410038514401	0.367329683395251	4.16155594848856	0.0194866063411603	0.546531090149146
stepwiseqtl	all-years	PFR	11	24.540019	BC	-1.33994313417484	0.509394618646742	4.16155594848856	0.0194866063411603	0.546531090149146
stepwiseqtl	all-years	PFR	4	46.740044	BD	0.871521996942217	0.421408136897396	-4.41467330619968	-0.20098682777013	-1.24833854755755
stepwiseqtl	all-years	PFR	4	46.740044	AD	-0.711645382378849	0.434041529036615	-4.41467330619968	-0.20098682777013	-1.24833854755755
stepwiseqtl	all-years	PFR	4	46.740044	BC	1.39519785683593	0.461629484989857	-4.41467330619968	-0.20098682777013	-1.24833854755755
stepwiseqtl	all-years	PFR	4	46.740044	AC	-1.43630807004269	0.439040145865636	-4.41467330619968	-0.20098682777013	-1.24833854755755
stepwiseqtl	all-years	PFR	2	51.49005	BD	1.15526151778393	0.518384259982696	-2.0023194834663	-1.66203679483285	0.626481730354012
stepwiseqtl	all-years	PFR	2	51.49005	BC	0.011002255190495	0.518384259982696	-2.0023194834663	-1.66203679483285	0.626481730354012
stepwiseqtl	all-years	PFR	2	51.49005	AC	-0.676916621365648	0.428041714989593	-2.0023194834663	-1.66203679483285	0.626481730354012
stepwiseqtl	all-years	PFR	2	51.49005	AD	-0.159139089126229	0.518384259982696	-2.0023194834663	-1.66203679483285	0.626481730354012
stepwiseqtl	all-years	PFR	6	79.240088	BC	0.498224915373996	0.438323756196	1.25588617739525	3.91745074553051	0.627167965770989
stepwiseqtl	all-years	PFR	6	79.240088	AD	-0.832557368693638	0.426804478779614	1.25588617739525	3.91745074553051	0.627167965770989
stepwiseqtl	all-years	PFR	6	79.240088	AC	1.43975198695711	0.4643917426131	1.25588617739525	3.91745074553051	0.627167965770989
stepwiseqtl	all-years	PFR	6	79.240088	BD	-1.14691647450577	0.527465270034748	1.25588617739525	3.91745074553051	0.627167965770989
stepwiseqtl	2011	SFY	4	41.390038	BD	5.6588118019443	2.68716544509597	10.4190709449173	-26.6430867699175	9.39379450919737
stepwiseqtl	2011	SFY	4	41.390038	AD	6.17145001980428	2.61145540730753	10.4190709449173	-26.6430867699175	9.39379450919737
stepwiseqtl	2011	SFY	4	41.390038	BC	-12.3596288376131	3.07289124940119	10.4190709449173	-26.6430867699175	9.39379450919737
stepwiseqtl	2011	SFY	4	41.390038	AC	-2.45319611055579	2.54180404435825	10.4190709449173	-26.6430867699175	9.39379450919737
stepwiseqtl	2011	SFY	11	20.180015	AD	-7.75066766625277	3.38954043722107	-23.0417072584236	-4.35170979877246	12.0493848524226
stepwiseqtl	2011	SFY	11	20.180015	BD	9.79487838917033	2.79530267041821	-23.0417072584236	-4.35170979877246	12.0493848524226
stepwiseqtl	2011	SFY	11	20.180015	AC	-3.90183013942772	2.40909974705192	-23.0417072584236	-4.35170979877246	12.0493848524226
stepwiseqtl	2011	SFY	11	20.180015	BC	1.59433106357281	3.20592978916953	-23.0417072584236	-4.35170979877246	12.0493848524226
stepwiseqtl	2011	SFY	6	80.730092	BC	-3.5472018631143998	2.75040514153938	-12.182704299364	-28.9067678999828	-4.08623866555114
stepwiseqtl	2011	SFY	6	80.730092	AD	4.814829937195	2.32466417797141	-12.182704299364	-28.9067678999828	-4.08623866555114
stepwiseqtl	2011	SFY	6	80.730092	BD	8.8630627541014	2.75057974915851	-12.182704299364	-28.9067678999828	-4.08623866555114
stepwiseqtl	2011	SFY	6	80.730092	AC	-11.6816733455719	2.75778539326731	-12.182704299364	-28.9067678999828	-4.08623866555114
stepwiseqtl	2011	SFY	5	60.970034	BD	-1.34894328074242	2.62052123855069	11.7439739212216	-10.9987909931127	-7.4341134787777
stepwiseqtl	2011	SFY	5	60.970034	BC	-3.13128203790994	3.57834618563825	11.7439739212216	-10.9987909931127	-7.4341134787777
stepwiseqtl	2011	SFY	5	60.970034	AC	-0.976351816687988	2.8487229062433	11.7439739212216	-10.9987909931127	-7.4341134787777
stepwiseqtl	2011	SFY	5	60.970034	AD	8.24010041925723	3.85484982804964	11.7439739212216	-10.9987909931127	-7.4341134787777
stepwiseqtl	2011	SFY	1	74.280071	AC	3.31394654204354	3.30162385800092	12.9906526407402	4.49091009110337	-2.01994972434341
stepwiseqtl	2011	SFY	1	74.280071	BD	-5.42683482387827	4.52093465856084	12.9906526407402	4.49091009110337	-2.01994972434341
stepwiseqtl	2011	SFY	1	74.280071	AD	2.07846635866356	2.79038145110265	12.9906526407402	4.49091009110337	-2.01994972434341
stepwiseqtl	2011	SFY	1	74.280071	BC	-2.17140491615488	2.66630179882673	12.9906526407402	4.49091009110337	-2.01994972434341
stepwiseqtl	2011	SFY	5	89.53006	BD	-0.563717227727101	2.71157008990094	13.058583062892	-11.9291414195081	-0.116404892536216
stepwiseqtl	2011	SFY	5	89.53006	BC	-6.47008549121305	3.320981561025	13.058583062892	-11.9291414195081	-0.116404892536216
stepwiseqtl	2011	SFY	5	89.53006	AD	6.02377674998699	3.01374165918628	13.058583062892	-11.9291414195081	-0.116404892536216
stepwiseqtl	2011	SFY	5	89.53006	AC	0.00100359396482343	3.20837299786411	13.058583062892	-11.9291414195081	-0.116404892536216
stepwiseqtl	2011	SFY	8	50.62004	AC	0.83471118126746	2.76826640497313	-9.72408412384425	5.12769546453245	9.24770483527923
stepwiseqtl	2011	SFY	8	50.62004	AD	-6.35298896863838	3.39042008213647	-9.72408412384425	5.12769546453245	9.24770483527923
stepwiseqtl	2011	SFY	8	50.62004	BD	3.13290551092336	2.99006945912409	-9.72408412384425	5.12769546453245	9.24770483527923
stepwiseqtl	2011	SFY	8	50.62004	BC	1.07290082554997	3.39042008213647	-9.72408412384425	5.12769546453245	9.24770483527923
stepwiseqtl	2011	SFY	3	69.870051	BD	5.10770809357586	2.79141593551004	-10.1571256907297	-10.9138738074956	-0.724212161461795
stepwiseqtl	2011	SFY	3	69.870051	BC	0.0128772705589549	3.76394447959714	-10.1571256907297	-10.9138738074956	-0.724212161461795
stepwiseqtl	2011	SFY	3	69.870051	AC	-5.42779165553682	2.79141593551004	-10.1571256907297	-10.9138738074956	-0.724212161461795
stepwiseqtl	2011	SFY	3	69.870051	AD	0.391251328941879	3.12089789263831	-10.1571256907297	-10.9138738074956	-0.724212161461795
stepwiseqtl	2011	SFY	9	80.890052	BD	-5.91467913508952	3.14034934149749	16.8284893407713	-7.04148483898963	-13.9587455717354
stepwiseqtl	2011	SFY	9	80.890052	AD	9.47893832116386	2.96867959244643	16.8284893407713	-7.04148483898963	-13.9587455717354
stepwiseqtl	2011	SFY	9	80.890052	AC	-1.02117688419867	3.26781111729715	16.8284893407713	-7.04148483898963	-13.9587455717354
stepwiseqtl	2011	SFY	9	80.890052	BC	-2.45604876871662	2.91662448805656	16.8284893407713	-7.04148483898963	-13.9587455717354
stepwiseqtl	2011	SFY	6	38.120044	AC	-3.17722235194821	3.40546993772549	-0.11811302975099	-12.8199250883715	-0.922449335971932
stepwiseqtl	2011	SFY	6	38.120044	AD	3.69396486022352	3.09041361171007	-0.11811302975099	-12.8199250883715	-0.922449335971932
stepwiseqtl	2011	SFY	6	38.120044	BD	3.29179670711305	3.53402316994852	-0.11811302975099	-12.8199250883715	-0.922449335971932
stepwiseqtl	2011	SFY	6	38.120044	BC	-2.65694116908675	2.65691187982466	-0.11811302975099	-12.8199250883715	-0.922449335971932
stepwiseqtl	2012	SFY	11	36.880029	BD	30.655484445674	8.10976583181043	-79.0662995277305	-43.9590151764368	-18.7277472126819
stepwiseqtl	2012	SFY	11	36.880029	AD	0.486208288149737	7.3100441346496	-79.0662995277305	-43.9590151764368	-18.7277472126819
stepwiseqtl	2012	SFY	11	36.880029	BC	18.0398504637966	7.3100441346496	-79.0662995277305	-43.9590151764368	-18.7277472126819
stepwiseqtl	2012	SFY	11	36.880029	AC	-30.8571729064096	6.23402658439369	-79.0662995277305	-43.9590151764368	-18.7277472126819
stepwiseqtl	2012	SFY	6	38.120044	AC	-19.5251485076669	8.92318343221091	-2.09480006158395	-71.2788586830676	-10.8688051271525
stepwiseqtl	2012	SFY	6	38.120044	AD	21.5486833974432	8.09765701737733	-2.09480006158395	-71.2788586830676	-10.8688051271525
stepwiseqtl	2012	SFY	6	38.120044	BD	17.1616808646589	9.26002507019519	-2.09480006158395	-71.2788586830676	-10.8688051271525
stepwiseqtl	2012	SFY	6	38.120044	BC	-13.0433459132987	6.9617739990183	-2.09480006158395	-71.2788586830676	-10.8688051271525
stepwiseqtl	all-years	SFY	10	62.450067	BD	-24.1177986523038	5.83597830739955	38.7311115853183	38.2352154135055	-21.6625762895673
stepwiseqtl	all-years	SFY	10	62.450067	BC	5.8310971992326	7.13910370801004	38.7311115853183	38.2352154135055	-21.6625762895673
stepwiseqtl	all-years	SFY	10	62.450067	AC	14.3653648471081	5.65090865640928	38.7311115853183	38.2352154135055	-21.6625762895673
stepwiseqtl	all-years	SFY	10	62.450067	AD	6.07904528513901	6.45850523687525	38.7311115853183	38.2352154135055	-21.6625762895673
stepwiseqtl	all-years	SFY	12	46.970026	BD	-12.080453366895	6.27200713792742	26.7373337575393	18.3274442838226	-7.69783090353535
stepwiseqtl	all-years	SFY	12	46.970026	AC	10.451935653786	6.80294689936237	26.7373337575393	18.3274442838226	-7.69783090353535
stepwiseqtl	all-years	SFY	12	46.970026	BC	0.932184226784024	6.61127601889483	26.7373337575393	18.3274442838226	-7.69783090353535
stepwiseqtl	all-years	SFY	12	46.970026	AD	5.13712896364235	8.09712639749564	26.7373337575393	18.3274442838226	-7.69783090353535
stepwiseqtl	all-years	SFY	11	27.29002	AD	-7.33545843289926	7.5459965051965	-49.2416044018063	-16.6861138468839	5.16457094244684
stepwiseqtl	all-years	SFY	11	27.29002	BD	19.8676292392273	6.77007070653648	-49.2416044018063	-16.6861138468839	5.16457094244684
stepwiseqtl	all-years	SFY	11	27.29002	AC	-13.0962298851178	5.31054689391824	-49.2416044018063	-16.6861138468839	5.16457094244684
stepwiseqtl	all-years	SFY	11	27.29002	BC	8.94228684456194	7.10968231306392	-49.2416044018063	-16.6861138468839	5.16457094244684
stepwiseqtl	all-years	SFY	10	36.020036	BD	-3.821769483326	6.14106981075819	18.2778176970031	16.004344077995	21.400743867788
stepwiseqtl	all-years	SFY	10	36.020036	AC	13.319311404173	7.29236002094201	18.2778176970031	16.004344077995	21.400743867788
stepwiseqtl	all-years	SFY	10	36.020036	AD	-5.38323256871844	7.02646982837864	18.2778176970031	16.004344077995	21.400743867788
stepwiseqtl	all-years	SFY	10	36.020036	BC	-6.5199693782225	9.94136856404769	18.2778176970031	16.004344077995	21.400743867788
stepwiseqtl	all-years	SFY	10	4.800006	BD	2.11591121969103	6.02600372725541	-10.3991441120461	-8.65884878002041	-19.4922269733686
stepwiseqtl	all-years	SFY	10	4.800006	AC	-7.41308522634223	5.89608240688997	-10.3991441120461	-8.65884878002041	-19.4922269733686
stepwiseqtl	all-years	SFY	10	4.800006	BC	7.5326003163651	8.76793702319166	-10.3991441120461	-8.65884878002041	-19.4922269733686
stepwiseqtl	all-years	SFY	10	4.800006	AD	6.66245265035226	9.65948635763984	-10.3991441120461	-8.65884878002041	-19.4922269733686
stepwiseqtl	all-years	SFY	12	25.540012	BD	-10.7401927834511	7.27792496651781	26.0462852475669	26.9319925125307	16.7973047206147
stepwiseqtl	all-years	SFY	12	25.540012	AC	15.7489460965977	5.80577567230052	26.0462852475669	26.9319925125307	16.7973047206147
stepwiseqtl	all-years	SFY	12	25.540012	AD	-6.11570251997501	7.55265967139893	26.0462852475669	26.9319925125307	16.7973047206147
stepwiseqtl	all-years	SFY	12	25.540012	BC	-5.67284888749308	6.4185265073314	26.0462852475669	26.9319925125307	16.7973047206147
stepwiseqtl	all-years	SFY	11	59.470055	BD	20.6827314629912	7.89200640190055	-24.3094221440412	-38.0808919447647	7.34791226741464
stepwiseqtl	all-years	SFY	11	59.470055	AD	4.85406425726329	9.66569436571729	-24.3094221440412	-38.0808919447647	7.34791226741464
stepwiseqtl	all-years	SFY	11	59.470055	AC	-10.5124255814117	6.00590051389637	-24.3094221440412	-38.0808919447647	7.34791226741464
stepwiseqtl	all-years	SFY	11	59.470055	BC	-2.03167064309845	5.36221628925434	-24.3094221440412	-38.0808919447647	7.34791226741464
stepwiseqtl	all-years	SFY	9	14.02001	BC	1.96945919326549	8.29540168884297	-9.27060663945243	-1.38855211870333	0.77460136969734
stepwiseqtl	all-years	SFY	9	14.02001	AD	-1.97156806710906	6.02183128310563	-9.27060663945243	-1.38855211870333	0.77460136969734
stepwiseqtl	all-years	SFY	9	14.02001	AC	-2.27854344161206	9.07994267066782	-9.27060663945243	-1.38855211870333	0.77460136969734
stepwiseqtl	all-years	SFY	9	14.02001	BD	3.05103593746582	6.65433148231021	-9.27060663945243	-1.38855211870333	0.77460136969734
stepwiseqtl	all-years	SFY	2	78.400082	AC	2.54212834825552	5.80566143276207	20.202521675832	-19.8635673346955	7.52053959770065
stepwiseqtl	all-years	SFY	2	78.400082	BD	2.37265117768726	9.07290247218891	20.202521675832	-19.8635673346955	7.52053959770065
stepwiseqtl	all-years	SFY	2	78.400082	BC	-11.3194022885108	7.50768876691606	20.202521675832	-19.8635673346955	7.52053959770065
stepwiseqtl	all-years	SFY	2	78.400082	AD	8.71364221675294	7.92765197194423	20.202521675832	-19.8635673346955	7.52053959770065
stepwiseqtl	all-years	SFY	1	62.750057	AD	14.2898939166691	6.39194904292606	18.8237111185154	-12.8757976999316	-29.2843181071092
stepwiseqtl	all-years	SFY	1	62.750057	BD	-9.76412069614323	8.04302616546318	18.8237111185154	-12.8757976999316	-29.2843181071092
stepwiseqtl	all-years	SFY	1	62.750057	AC	-6.79016398685134	6.96546498259406	18.8237111185154	-12.8757976999316	-29.2843181071092
stepwiseqtl	all-years	SFY	1	62.750057	BC	-1.55986049255444	6.23010127838988	18.8237111185154	-12.8757976999316	-29.2843181071092
stepwiseqtl	2011	TA	11	21.880016	AD	-0.0132991035834968	0.00602325090476904	0.00505244892547752	0.0409167821130008	0.0098427711944706
stepwiseqtl	2011	TA	11	21.880016	BD	-0.0109039424490003	0.00542928499553241	0.00505244892547752	0.0409167821130008	0.0098427711944706
stepwiseqtl	2011	TA	11	21.880016	AC	0.0120806730702389	0.00452833671836924	0.00505244892547752	0.0409167821130008	0.0098427711944706
stepwiseqtl	2011	TA	11	21.880016	BC	0.00463306301026484	0.00560734143186956	0.00505244892547752	0.0409167821130008	0.0098427711944706
stepwiseqtl	2011	TA	3	21.490016	BC	-0.0060607951831038	0.00510711600691064	0.0492761340279919	0.0204160873836478	-0.00602886420622591
stepwiseqtl	2011	TA	3	21.490016	AC	0.0155628397277792	0.00431405687612105	0.0492761340279919	0.0204160873836478	-0.00602886420622591
stepwiseqtl	2011	TA	3	21.490016	BD	-0.0192832709780407	0.00465708635276936	0.0492761340279919	0.0204160873836478	-0.00602886420622591
stepwiseqtl	2011	TA	3	21.490016	AD	0.00836922813906825	0.00566155715938829	0.0492761340279919	0.0204160873836478	-0.00602886420622591
stepwiseqtl	2011	TA	6	24.590025	AC	0.0145467955273862	0.00579008155504078	0.0335989281415882	0.0188756439553512	0.00212784252112733
stepwiseqtl	2011	TA	6	24.590025	AD	0.00404505228914695	0.0062054567980529	0.0335989281415882	0.0188756439553512	0.00212784252112733
stepwiseqtl	2011	TA	6	24.590025	BD	-0.0116904905210835	0.00547165777379878	0.0335989281415882	0.0188756439553512	0.00212784252112733
stepwiseqtl	2011	TA	6	24.590025	BC	-0.0033165898039716	0.00476499448612253	0.0335989281415882	0.0188756439553512	0.00212784252112733
stepwiseqtl	2011	TA	1	31.680033	AD	0.012647267366845	0.00522411010870716	0.0352239456572047	-0.014068479678713	0.00129613951378176
stepwiseqtl	2011	TA	1	31.680033	BD	-0.00431663570486642	0.00554100552529804	0.0352239456572047	-0.014068479678713	0.00129613951378176
stepwiseqtl	2011	TA	1	31.680033	AC	0.00626109728437941	0.0061471937043358	0.0352239456572047	-0.014068479678713	0.00129613951378176
stepwiseqtl	2011	TA	1	31.680033	BC	-0.0119989453011138	0.00495602600730733	0.0352239456572047	-0.014068479678713	0.00129613951378176
stepwiseqtl	2011	TA	1	74.280071	AC	0.00351367352398657	0.00584225424619663	0.0210994303944879	-0.0205762772901061	0.009396862531776
stepwiseqtl	2011	TA	1	74.280071	BD	0.00325209697179568	0.00799983609330558	0.0210994303944879	-0.0205762772901061	0.009396862531776
stepwiseqtl	2011	TA	1	74.280071	AD	0.00910338090315162	0.00493760603337882	0.0210994303944879	-0.0205762772901061	0.009396862531776
stepwiseqtl	2011	TA	1	74.280071	BC	-0.0117344729391454	0.0047180459300621	0.0210994303944879	-0.0205762772901061	0.009396862531776
stepwiseqtl	2011	TA	6	79.240088	BC	-0.00131042745051025	0.00567827910385871	-0.00663878207616034	-0.00393125626417686	0.00983116041715794
stepwiseqtl	2011	TA	6	79.240088	AD	-0.00266419035650199	0.00542926523800696	-0.00663878207616034	-0.00393125626417686	0.00983116041715794
stepwiseqtl	2011	TA	6	79.240088	AC	2.8576171998854e-4	0.00602272448971255	-0.00663878207616034	-0.00393125626417686	0.00983116041715794
stepwiseqtl	2011	TA	6	79.240088	BD	0.00557078089015715	0.00675316888428645	-0.00663878207616034	-0.00393125626417686	0.00983116041715794
stepwiseqtl	2011	TA	6	44.390054	BC	-0.00200130136218442	0.00509652885955876	0.0255509030993612	0.0128439155995874	-0.00905834548417444
stepwiseqtl	2011	TA	6	44.390054	AD	0.00435219238770245	0.00550488033345878	0.0255509030993612	0.0128439155995874	-0.00905834548417444
stepwiseqtl	2011	TA	6	44.390054	AC	0.00624497744540894	0.00566447513140201	0.0255509030993612	0.0128439155995874	-0.00905834548417444
stepwiseqtl	2011	TA	6	44.390054	BD	-0.0129524319040654	0.00704186658327194	0.0255509030993612	0.0128439155995874	-0.00905834548417444
stepwiseqtl	2011	TA	2	2.380004	BD	0.00155173878363033	0.00703338107877885	-0.00520686876394223	-0.00532240274922399	-0.00422699870493827
stepwiseqtl	2011	TA	2	2.380004	AC	-0.00371289697295278	0.00606001438307289	-0.00520686876394223	-0.00532240274922399	-0.00422699870493827
stepwiseqtl	2011	TA	2	2.380004	BC	0.00100403676148747	0.00555936522576826	-0.00520686876394223	-0.00532240274922399	-0.00422699870493827
stepwiseqtl	2011	TA	2	2.380004	AD	0.00106180375412835	0.00538401343441304	-0.00520686876394223	-0.00532240274922399	-0.00422699870493827
stepwiseqtl	2011	TA	5	60.970034	BD	0.00682299056698058	0.00493268587100101	-0.00796918135679274	-0.0205838830094481	-8.94612057772137e-5
stepwiseqtl	2011	TA	5	60.970034	BC	-0.00342422033485489	0.00664560183308207	-0.00796918135679274	-0.0205838830094481	-8.94612057772137e-5
stepwiseqtl	2011	TA	5	60.970034	AC	-0.00745354161613987	0.00533912858561742	-0.00796918135679274	-0.0205838830094481	-8.94612057772137e-5
stepwiseqtl	2011	TA	5	60.970034	AD	0.00288313049147281	0.00702704475406304	-0.00796918135679274	-0.0205838830094481	-8.94612057772137e-5
stepwiseqtl	2011	TA	8	20.010016	AC	0.00729831489677449	0.00586819889754509	0.0207446282624112	-0.00504829684239023	0.0120533749854499
stepwiseqtl	2011	TA	8	20.010016	BD	-5.4985081323598e-4	0.0055325909784074	0.0207446282624112	-0.00504829684239023	0.0120533749854499
stepwiseqtl	2011	TA	8	20.010016	BC	-0.00910068672715607	0.0055325909784074	0.0207446282624112	-0.00504829684239023	0.0120533749854499
stepwiseqtl	2011	TA	8	20.010016	AD	0.00379577582524464	0.00606064976064662	0.0207446282624112	-0.00504829684239023	0.0120533749854499
stepwiseqtl	2012	TA	1	77.400074	AC	0.00899700365569677	0.0111547099280794	0.0331864050389796	-0.0217073911191265	0.0166991227072433
stepwiseqtl	2012	TA	1	77.400074	BD	0.0032574966957702	0.0152742156250898	0.0331864050389796	-0.0217073911191265	0.0166991227072433
stepwiseqtl	2012	TA	1	77.400074	AD	0.0115011378616384	0.00942745055597876	0.0331864050389796	-0.0217073911191265	0.0166991227072433
stepwiseqtl	2012	TA	1	77.400074	BC	-0.0159457602174147	0.00900824092197976	0.0331864050389796	-0.0217073911191265	0.0166991227072433
stepwiseqtl	2012	TA	2	39.72004	BD	-0.00620997401514075	0.00971020256395077	0.0589870396664376	-0.062020710247678	-0.0307240765267636
stepwiseqtl	2012	TA	2	39.72004	BC	-0.0218582908755979	0.0105450780753581	0.0589870396664376	-0.062020710247678	-0.0307240765267636
stepwiseqtl	2012	TA	2	39.72004	AC	-0.00772680930576097	0.0085354582755949	0.0589870396664376	-0.062020710247678	-0.0307240765267636
stepwiseqtl	2012	TA	2	39.72004	AD	0.0386455840814598	0.00997720551999084	0.0589870396664376	-0.062020710247678	-0.0307240765267636
stepwiseqtl	2012	TA	6	66.36008	BC	0.0115432026987691	0.0107553756389155	0.0193820538174021	0.0632740809601395	-0.00242644429674205
stepwiseqtl	2012	TA	6	66.36008	AD	-0.0104028108725996	0.0101029162272516	0.0193820538174021	0.0632740809601395	-0.00242644429674205
stepwiseqtl	2012	TA	6	66.36008	AC	0.0200210074590991	0.00955640203438366	0.0193820538174021	0.0632740809601395	-0.00242644429674205
stepwiseqtl	2012	TA	6	66.36008	BD	-0.0213070599296716	0.0104138476829312	0.0193820538174021	0.0632740809601395	-0.00242644429674205
stepwiseqtl	2012	TA	11	37.200031	BD	-0.0385456355315084	0.00976186588991398	0.0702978284197263	0.0728962848012608	0.00425135417365021
stepwiseqtl	2012	TA	11	37.200031	AD	-0.00552239840847036	0.0091313894039233	0.0702978284197263	0.0728962848012608	0.00425135417365021
stepwiseqtl	2012	TA	11	37.200031	BC	-0.00422317021770316	0.00943085842376795	0.0702978284197263	0.0728962848012608	0.00425135417365021
stepwiseqtl	2012	TA	11	37.200031	AC	0.0330514210789851	0.00778727504895391	0.0702978284197263	0.0728962848012608	0.00425135417365021
stepwiseqtl	2012	TA	12	54.960034	BD	0.00537311497160606	0.0095956894941110309	0.0288836244232427	-0.0479914187089102	-3.7987264296625e-4
stepwiseqtl	2012	TA	12	54.960034	BC	-0.0184326580613659	0.0110801478249701	0.0288836244232427	-0.0479914187089102	-3.7987264296625e-4
stepwiseqtl	2012	TA	12	54.960034	AD	0.0200048635047105	0.011469042609651	0.0288836244232427	-0.0479914187089102	-3.7987264296625e-4
stepwiseqtl	2012	TA	12	54.960034	AC	-0.00418078217122769	0.0101147448403799	0.0288836244232427	-0.0479914187089102	-3.7987264296625e-4
stepwiseqtl	2012	TA	9	50.800029	AD	-0.0081088926641038	0.00953687072971496	-0.0466518286626743	-0.0303897862103234	0.015070485417137
stepwiseqtl	2012	TA	9	50.800029	BC	2.21285620716498e-5	0.0100527444188304	-0.0466518286626743	-0.0303897862103234	0.015070485417137
stepwiseqtl	2012	TA	9	50.800029	AC	-0.015768543060697	0.012312047170373	-0.0466518286626743	-0.0303897862103234	0.015070485417137
stepwiseqtl	2012	TA	9	50.800029	BD	0.0227522643758019	0.010344188667772	-0.0466518286626743	-0.0303897862103234	0.015070485417137
stepwiseqtl	2012	TA	8	72.970072	AC	-0.00617682580450011	0.00986314414565624	-0.0502107776003188	0.0121675859784645	0.0138936689769181
stepwiseqtl	2012	TA	8	72.970072	AD	-0.0192074532821914	0.0114902152047541	-0.0502107776003188	0.0121675859784645	0.0138936689769181
stepwiseqtl	2012	TA	8	72.970072	BD	0.012844770006427	0.0104272003921922	-0.0502107776003188	0.0121675859784645	0.0138936689769181
stepwiseqtl	2012	TA	8	72.970072	BC	0.0119817285072002	0.0104272003921922	-0.0502107776003188	0.0121675859784645	0.0138936689769181
stepwiseqtl	2012	TA	6	4.470008	AC	0.00814887324673612	0.0107890770744961	0.0284427444524184	0.0396497975080213	-0.0402898349309673
stepwiseqtl	2012	TA	6	4.470008	BD	-0.0258973977334837	0.00990986403100717	0.0284427444524184	0.0396497975080213	-0.0402898349309673
stepwiseqtl	2012	TA	6	4.470008	BC	0.0140724184860106	0.0098405748465649	0.0284427444524184	0.0396497975080213	-0.0402898349309673
stepwiseqtl	2012	TA	6	4.470008	AD	0.00846889195820912	0.0115873506198285	0.0284427444524184	0.0396497975080213	-0.0402898349309673
stepwiseqtl	2012	TA	11	16.420014	AD	-0.00555988484223584	0.00995079404756097	0.0629329344017668	0.0686980439760668	0.00497041160130613
stepwiseqtl	2012	TA	11	16.420014	BD	-0.0345411462424662	0.00955748867084095	0.0629329344017668	0.0686980439760668	0.00497041160130613
stepwiseqtl	2012	TA	11	16.420014	AC	0.0312743429464506	0.00792226401490818	0.0629329344017668	0.0686980439760668	0.00497041160130613
stepwiseqtl	2012	TA	11	16.420014	BC	-0.00267733005508583	0.0102978502925599	0.0629329344017668	0.0686980439760668	0.00497041160130613
stepwiseqtl	2012	TA	10	70.800073	BD	0.0213102538732004	0.00906004884368446	5.0135686309749e-4	-0.0220032891152683	0.0786358528676937
stepwiseqtl	2012	TA	10	70.800073	AD	-0.0177569941290977	0.0104275572971547	5.0135686309749e-4	-0.0220032891152683	0.0786358528676937
stepwiseqtl	2012	TA	10	70.800073	AC	0.010559287747115	0.00917721892714262	5.0135686309749e-4	-0.0220032891152683	0.0786358528676937
stepwiseqtl	2012	TA	10	70.800073	BC	-0.0290093171182806	0.0120952915529788	5.0135686309749e-4	-0.0220032891152683	0.0786358528676937
stepwiseqtl	2014	TA	11	38.070035	BD	-0.039258142915572	0.00801610242545453	0.0826380801945287	0.0573471040252415	0.00131226784279383
stepwiseqtl	2014	TA	11	38.070035	AD	0.00140476326029548	0.00721134637562908	0.0826380801945287	0.0573471040252415	0.00131226784279383
stepwiseqtl	2014	TA	11	38.070035	BC	-0.0112407248243481	0.0072954395719124	0.0826380801945287	0.0573471040252415	0.00131226784279383
stepwiseqtl	2014	TA	11	38.070035	AC	0.0307344491943131	0.00614985685269022	0.0826380801945287	0.0573471040252415	0.00131226784279383
stepwiseqtl	2014	TA	6	31.850034	AC	0.0123653923264592	0.00964033319213002	0.0459367561523093	0.0232558065839645	-0.0202752178302922
stepwiseqtl	2014	TA	6	31.850034	AD	0.010875097949623	0.00908779698820898	0.0459367561523093	0.0232558065839645	-0.0202752178302922
stepwiseqtl	2014	TA	6	31.850034	BD	-0.0222308890416777	0.00929792354964275	0.0459367561523093	0.0232558065839645	-0.0202752178302922
stepwiseqtl	2014	TA	6	31.850034	BC	-4.6537683454938e-4	0.0077281080753509104	0.0459367561523093	0.0232558065839645	-0.0202752178302922
stepwiseqtl	2014	TA	8	41.690033	BC	0.00625757891918731	0.00912911058745413	-0.0442457802015323	-0.0160474498956495	0.00423118208389522
stepwiseqtl	2014	TA	8	41.690033	AD	-0.00784158623375409	0.00942850487223884	-0.0442457802015323	-0.0160474498956495	0.00423118208389522
stepwiseqtl	2014	TA	8	41.690033	AC	-0.0137497201396312	0.00837744642002521	-0.0442457802015323	-0.0160474498956495	0.00423118208389522
stepwiseqtl	2014	TA	8	41.690033	BD	0.0163968949089597	0.00885653816941597	-0.0442457802015323	-0.0160474498956495	0.00423118208389522
stepwiseqtl	2014	TA	9	87.940061	BD	0.00428625217003622	0.00769269508373714	-0.0596213251852124	0.0350576335870854	-0.00386349465369348
stepwiseqtl	2014	TA	9	87.940061	AC	-0.00799559362902729	0.00919452924696867	-0.0596213251852124	0.0350576335870854	-0.00386349465369348
stepwiseqtl	2014	TA	9	87.940061	AD	-0.0235926630957232	0.00860069456870734	-0.0596213251852124	0.0350576335870854	-0.00386349465369348
stepwiseqtl	2014	TA	9	87.940061	BC	0.0237468162904257	0.00834389933187211	-0.0596213251852124	0.0350576335870854	-0.00386349465369348
stepwiseqtl	2014	TA	12	64.380042	BD	-0.0095440122688593	0.00839005467408303	0.0476062519895857	0.00133946539257277	0.0114714975758596
stepwiseqtl	2014	TA	12	64.380042	BC	-0.0146100283605027	0.00977411790410904	0.0476062519895857	0.00133946539257277	0.0114714975758596
stepwiseqtl	2014	TA	12	64.380042	AD	0.00852336493800378	0.00839005467408303	0.0476062519895857	0.00133946539257277	0.0114714975758596
stepwiseqtl	2014	TA	12	64.380042	AC	0.01492884642222	0.00944269499400797	0.0476062519895857	0.00133946539257277	0.0114714975758596
stepwiseqtl	2014	TA	9	56.790033	AD	-0.0215167853110917	0.0093936945817308	-0.0283406589800417	0.0151434112198756	0.0395930793996612
stepwiseqtl	2014	TA	9	56.790033	BC	2.2524978886698e-4	0.00834651666524986	-0.0283406589800417	0.0151434112198756	0.0395930793996612
stepwiseqtl	2014	TA	9	56.790033	AC	0.00585145999867672	0.00972339765874996	-0.0283406589800417	0.0151434112198756	0.0395930793996612
stepwiseqtl	2014	TA	9	56.790033	BD	0.0124500838787597	0.00834651666524986	-0.0283406589800417	0.0151434112198756	0.0395930793996612
stepwiseqtl	2014	TA	3	71.360052	BD	-0.0178639933036193	0.0076944322546978	0.0681063715663652	-0.0274267616775689	-0.0266745950524713
stepwiseqtl	2014	TA	3	71.360052	BC	-0.0182400766161681	0.0100430242239218	0.0681063715663652	-0.0274267616775689	-0.0266745950524713
stepwiseqtl	2014	TA	3	71.360052	AC	0.00247581164077885	0.00775199581093833	0.0681063715663652	-0.0274267616775689	-0.0266745950524713
stepwiseqtl	2014	TA	3	71.360052	AD	0.0295264900057989	0.00804015501582927	0.0681063715663652	-0.0274267616775689	-0.0266745950524713
stepwiseqtl	2014	TA	1	7.510004	BD	-0.00844225898642696	0.00858631125432601	0.0481466857083529	-0.00933688719008468	1.4344542275903e-4
stepwiseqtl	2014	TA	1	7.510004	BC	-0.0131824252928488	0.00835730168368695	0.0481466857083529	-0.00933688719008468	1.4344542275903e-4
stepwiseqtl	2014	TA	1	7.510004	AD	0.01555936115637	0.00910715836996844	0.0481466857083529	-0.00933688719008468	1.4344542275903e-4
stepwiseqtl	2014	TA	1	7.510004	AC	0.0109626402727071	0.00973596182500358	0.0481466857083529	-0.00933688719008468	1.4344542275903e-4
stepwiseqtl	2014	TA	2	12.870011	BD	-0.00268623259496944	0.00873271703115708	0.0219548813538857	-0.0299137919758691	-0.0194562255703553
stepwiseqtl	2014	TA	2	12.870011	AC	-0.00666568790596112	0.00898589169175998	0.0219548813538857	-0.0299137919758691	-0.0194562255703553
stepwiseqtl	2014	TA	2	12.870011	BC	-0.00791501579772632	0.00926244514637164	0.0219548813538857	-0.0299137919758691	-0.0194562255703553
stepwiseqtl	2014	TA	2	12.870011	AD	0.018019320867151	0.00926244514637164	0.0219548813538857	-0.0299137919758691	-0.0194562255703553
stepwiseqtl	2014	TA	3	21.490016	BC	0.00767992989237327	0.0094810724968799	0.0253099470148506	0.00228920726342806	-0.0453704139377847
stepwiseqtl	2014	TA	3	21.490016	AC	-0.0023503035690938	0.00820437901020603	0.0253099470148506	0.00228920726342806	-0.0453704139377847
stepwiseqtl	2014	TA	3	21.490016	BD	-0.0161498807082331	0.00853233831575286	0.0253099470148506	0.00228920726342806	-0.0453704139377847
stepwiseqtl	2014	TA	3	21.490016	AD	0.0191902997680845	0.011903417984087	0.0253099470148506	0.00228920726342806	-0.0453704139377847
stepwiseqtl	all-years	TA	11	16.420014	AD	-0.0150672228141343	0.0157768779643695	0.121773747770259	0.117463599233398	0.0328230036148997
stepwiseqtl	all-years	TA	11	16.420014	BD	-0.0595425948918138	0.0128523343336833	0.121773747770259	0.117463599233398	0.0328230036148997
stepwiseqtl	all-years	TA	11	16.420014	AC	0.0600760786100148	0.010186011873476	0.121773747770259	0.117463599233398	0.0328230036148997
stepwiseqtl	all-years	TA	11	16.420014	BC	-0.0172222970825645	0.0153785224640111	0.121773747770259	0.117463599233398	0.0328230036148997
stepwiseqtl	all-years	TA	2	72.550077	AC	-0.015729300259587	0.0147381148156563	0.00423070996021029	-0.0296763402203954	-0.0483480755736283
stepwiseqtl	all-years	TA	2	72.550077	BD	-0.00300648512949441	0.0218267592891914	0.00423070996021029	-0.0296763402203954	-0.0483480755736283
stepwiseqtl	all-years	TA	2	72.550077	BC	0.00632938254712201	0.0164429036353323	0.00423070996021029	-0.0296763402203954	-0.0483480755736283
stepwiseqtl	all-years	TA	2	72.550077	AD	0.0232829076374249	0.0207841245846268	0.00423070996021029	-0.0296763402203954	-0.0483480755736283
stepwiseqtl	all-years	TA	6	43.810052	BC	0.00502210245235614	0.0142900963664439	0.0623420746589635	0.0644973427024592	-0.0327105011670405
stepwiseqtl	all-years	TA	6	43.810052	AD	0.00394446843060829	0.0154350681843639	0.0623420746589635	0.0644973427024592	-0.0327105011670405
stepwiseqtl	all-years	TA	6	43.810052	AC	0.0198378891983176	0.0158825541311794	0.0623420746589635	0.0644973427024592	-0.0327105011670405
stepwiseqtl	all-years	TA	6	43.810052	BD	-0.0435818194823937	0.0197446055634245	0.0623420746589635	0.0644973427024592	-0.0327105011670405
stepwiseqtl	all-years	TA	11	7.470005	AD	-0.00879506326715608	0.0162385003712461	0.098088159786908	0.0925176472502951	0.0184970186999815
stepwiseqtl	all-years	TA	11	7.470005	BD	-0.0485906338106194	0.0139031214847318	0.098088159786908	0.0925176472502951	0.0184970186999815
stepwiseqtl	all-years	TA	11	7.470005	AC	0.0467122697079822	0.0119112678610557	0.098088159786908	0.0925176472502951	0.0184970186999815
stepwiseqtl	all-years	TA	11	7.470005	BC	-0.0115803195354625	0.015898827676488	0.098088159786908	0.0925176472502951	0.0184970186999815
stepwiseqtl	all-years	TA	10	66.900071	BD	0.0184077298064722	0.0140697879471926	0.022887470777305	-0.00353971886063786	0.124205639815423
stepwiseqtl	all-years	TA	10	66.900071	BC	-0.045464949531558	0.0192286516540869	0.022887470777305	-0.00353971886063786	0.124205639815423
stepwiseqtl	all-years	TA	10	66.900071	AD	-0.0322513547125865	0.0161752440289088	0.022887470777305	-0.00353971886063786	0.124205639815423
stepwiseqtl	all-years	TA	10	66.900071	AC	0.0280816057648058	0.0131171046726809	0.022887470777305	-0.00353971886063786	0.124205639815423
stepwiseqtl	all-years	TA	5	23.690005	AD	4.6740025213431e-4	0.0182816602640634	0.0177284736656065	0.0112114167784362	0.00446541816107102
stepwiseqtl	all-years	TA	5	23.690005	BD	-0.0061641275001334	0.0165903363582342	0.0177284736656065	0.0112114167784362	0.00446541816107102
stepwiseqtl	all-years	TA	5	23.690005	BC	-0.00279112819145082	0.0176617617621589	0.0177284736656065	0.0112114167784362	0.00446541816107102
stepwiseqtl	all-years	TA	5	23.690005	AC	0.00830581772188792	0.01492691309929	0.0177284736656065	0.0112114167784362	0.00446541816107102
stepwiseqtl	all-years	TA	3	17.200011	BC	0.00333805008018925	0.0164700096183395	0.0559523344835701	0.0418342312215119	-0.0218542274868481
stepwiseqtl	all-years	TA	3	17.200011	AC	0.0203871035785502	0.0151139173737862	0.0559523344835701	0.0418342312215119	-0.0218542274868481
stepwiseqtl	all-years	TA	3	17.200011	AD	0.0103971017112184	0.0182718351342486	0.0559523344835701	0.0418342312215119	-0.0218542274868481
stepwiseqtl	all-years	TA	3	17.200011	BD	-0.0285061792739908	0.0151139173737862	0.0559523344835701	0.0418342312215119	-0.0218542274868481
stepwiseqtl	all-years	TA	10	44.430049	BD	0.00647889668374879	0.0152882123448773	-0.00423433523597041	1.2938573823571e-4	0.0244391524566715
stepwiseqtl	all-years	TA	10	44.430049	AC	0.00442642193488144	0.0152882123448773	-0.00423433523597041	1.2938573823571e-4	0.0244391524566715
stepwiseqtl	all-years	TA	10	44.430049	AD	-0.00785784716257214	0.0182729087801766	-0.00423433523597041	1.2938573823571e-4	0.0244391524566715
stepwiseqtl	all-years	TA	10	44.430049	BC	-0.00567598667546908	0.0189626936054031	-0.00423433523597041	1.2938573823571e-4	0.0244391524566715
stepwiseqtl	all-years	TA	9	89.860064	BD	-0.0118767743310826	0.0150311889995086	-0.0485863844279916	0.0511298956513784	-0.0496300738138074
stepwiseqtl	all-years	TA	9	89.860064	AC	-0.0106050187193892	0.016843804071241	-0.0485863844279916	0.0511298956513784	-0.0496300738138074
stepwiseqtl	all-years	TA	9	89.860064	AD	-0.0113549296381747	0.0159413747262628	-0.0485863844279916	0.0511298956513784	-0.0496300738138074
stepwiseqtl	all-years	TA	9	89.860064	BC	0.0385032104015103	0.0164214759063321	-0.0485863844279916	0.0511298956513784	-0.0496300738138074
stepwiseqtl	2011	TY	7	64.370059	BD	-5.76139694458391	3.20178177681111	-4.10780607168058	18.9407505241486	-4.87701959959547
stepwiseqtl	2011	TY	7	64.370059	AC	1.65507528165011	2.3228166371115	-4.10780607168058	18.9407505241486	-4.87701959959547
stepwiseqtl	2011	TY	7	64.370059	AD	-5.37679018062646	2.38646723402324	-4.10780607168058	18.9407505241486	-4.87701959959547
stepwiseqtl	2011	TY	7	64.370059	BC	6.14748811728814	2.26400160626265	-4.10780607168058	18.9407505241486	-4.87701959959547
stepwiseqtl	2011	TY	4	45.880042	BD	5.08751213981074	2.29392693387662	7.99609357324372	-21.6430554275149	9.82773500910972
stepwiseqtl	2011	TY	4	45.880042	AD	4.17169142187774	2.3604313414808	7.99609357324372	-21.6430554275149	9.82773500910972
stepwiseqtl	2011	TY	4	45.880042	BC	-10.6478830785016	2.80947524761242	7.99609357324372	-21.6430554275149	9.82773500910972
stepwiseqtl	2011	TY	4	45.880042	AC	-1.73596878732484	2.17621016911697	7.99609357324372	-21.6430554275149	9.82773500910972
stepwiseqtl	2011	TY	9	87.010057	BD	-3.66660748460679	2.18893628081671	19.335903170409	-6.77326272831889	-4.39235486166671
stepwiseqtl	2011	TY	9	87.010057	AC	2.61471273643824	2.68088848373325	19.335903170409	-6.77326272831889	-4.39235486166671
stepwiseqtl	2011	TY	9	87.010057	AD	8.19752153143104	2.5899843354866	19.335903170409	-6.77326272831889	-4.39235486166671
stepwiseqtl	2011	TY	9	87.010057	BC	-4.85706141793288	2.43286665661761	19.335903170409	-6.77326272831889	-4.39235486166671
stepwiseqtl	2011	TY	3	34.750028	BC	-3.31160198057448	2.9464186199468	-8.38366522323159	-17.3670450826203	3.57419570867597
stepwiseqtl	2011	TY	3	34.750028	AC	-5.71633673785229	2.05756760135705	-8.38366522323159	-17.3670450826203	3.57419570867597
stepwiseqtl	2011	TY	3	34.750028	BD	7.15901841507365	2.12239636056263	-8.38366522323159	-17.3670450826203	3.57419570867597
stepwiseqtl	2011	TY	3	34.750028	AD	1.18008794911987	2.97523783595601	-8.38366522323159	-17.3670450826203	3.57419570867597
stepwiseqtl	2011	TY	6	58.660075	BC	-1.9426338060173	2.56880656986026	-5.21280022840218	-17.3794342713328	-3.11985934016524
stepwiseqtl	2011	TY	6	58.660075	AD	4.14068321544803	2.42189406013966	-5.21280022840218	-17.3794342713328	-3.11985934016524
stepwiseqtl	2011	TY	6	58.660075	AC	-6.10896359030101	2.35729857758405	-5.21280022840218	-17.3794342713328	-3.11985934016524
stepwiseqtl	2011	TY	6	58.660075	BD	5.1871536595665	2.74616973637459	-5.21280022840218	-17.3794342713328	-3.11985934016524
stepwiseqtl	2011	TY	11	59.470055	BD	3.37531848394091	3.20178367284334	-6.78340518052115	-5.13245587811426	0.422014715929378
stepwiseqtl	2011	TY	11	59.470055	AD	-0.227391464284356	3.92136813262021	-6.78340518052115	-5.13245587811426	0.422014715929378
stepwiseqtl	2011	TY	11	59.470055	AC	-2.5826120453768	2.42032095719156	-6.78340518052115	-5.13245587811426	0.422014715929378
stepwiseqtl	2011	TY	11	59.470055	BC	0.598083186919085	2.17518367263579	-6.78340518052115	-5.13245587811426	0.422014715929378
stepwiseqtl	2011	TY	8	49.720037	AC	0.611565766351958	2.26557224225519	-11.8863684384608	6.69591656650205	9.43482182075359
stepwiseqtl	2011	TY	8	49.720037	AD	-7.45380342727586	2.9472540918794	-11.8863684384608	6.69591656650205	9.43482182075359
stepwiseqtl	2011	TY	8	49.720037	BD	3.20679170233136	2.50468435433487	-11.8863684384608	6.69591656650205	9.43482182075359
stepwiseqtl	2011	TY	8	49.720037	BC	1.83733907520558	2.84004510612191	-11.8863684384608	6.69591656650205	9.43482182075359
stepwiseqtl	2011	TY	6	31.050033	AC	-2.68160693992014	2.93551884615513	-4.05046947439662	-8.55346636084481	1.50171556099818
stepwiseqtl	2011	TY	6	31.050033	AD	0.84426846000318	2.8406029120484	-4.05046947439662	-8.55346636084481	1.50171556099818
stepwiseqtl	2011	TY	6	31.050033	BD	3.62036097770058	2.83481446048383	-4.05046947439662	-8.55346636084481	1.50171556099818
stepwiseqtl	2011	TY	6	31.050033	BC	-1.40722998322092	2.40206062260275	-4.05046947439662	-8.55346636084481	1.50171556099818
stepwiseqtl	2011	TY	5	64.730039	BD	-1.41738832387431	2.35751719863754	11.4425718145655	-8.07687359726394	-3.15997504076192
stepwiseqtl	2011	TY	5	64.730039	BC	-3.87583760212532	2.88147399717268	11.4425718145655	-8.07687359726394	-3.15997504076192
stepwiseqtl	2011	TY	5	64.730039	AC	0.265460784776464	2.59583000907608	11.4425718145655	-8.07687359726394	-3.15997504076192
stepwiseqtl	2011	TY	5	64.730039	AD	5.8838851037894	3.10166134552254	11.4425718145655	-8.07687359726394	-3.15997504076192
stepwiseqtl	2012	TY	12	54.960034	BD	-18.3186045799457	7.18162322201762	46.7319527387648	37.3737127933488	8.63064791296847
stepwiseqtl	2012	TY	12	54.960034	BC	-3.94707213975548	8.29262420090069	46.7319527387648	37.3737127933488	8.63064791296847
stepwiseqtl	2012	TY	12	54.960034	AD	0.732047832952512	8.58368153641571	46.7319527387648	37.3737127933488	8.63064791296847
stepwiseqtl	2012	TY	12	54.960034	AC	23.7342281861112	7.5700955595776	46.7319527387648	37.3737127933488	8.63064791296847
stepwiseqtl	2012	TY	10	64.440068	BD	-21.485787458376	7.07791265460047	32.1052413619845	20.5161557572166	-45.4317568741578
stepwiseqtl	2012	TY	10	64.440068	BC	11.4881688573112	10.5349933983826	32.1052413619845	20.5161557572166	-45.4317568741578
stepwiseqtl	2012	TY	10	64.440068	AD	17.2827116596952	8.67687910633152	32.1052413619845	20.5161557572166	-45.4317568741578
stepwiseqtl	2012	TY	10	64.440068	AC	4.82491110122456	7.05589410799583	32.1052413619845	20.5161557572166	-45.4317568741578
stepwiseqtl	2012	TY	5	87.210057	BD	14.8929112530328	7.0228379592168	3.84449888933485	-63.8753695210129	12.2917750997887
stepwiseqtl	2012	TY	5	87.210057	BC	-23.190661057368	9.32352968213612	3.84449888933485	-63.8753695210129	12.2917750997887
stepwiseqtl	2012	TY	5	87.210057	AD	10.6692731478059	7.58489654626599	3.84449888933485	-63.8753695210129	12.2917750997887
stepwiseqtl	2012	TY	5	87.210057	AC	-15.1225240628062	8.37735423132221	3.84449888933485	-63.8753695210129	12.2917750997887
stepwiseqtl	2012	TY	3	35.34003	BC	-7.30583160001509	10.2354091015125	-8.08012418242454	19.4886035800998	44.0929860218189
stepwiseqtl	2012	TY	3	35.34003	AC	10.7005993196821	7.23752718389802	-8.08012418242454	19.4886035800998	44.0929860218189
stepwiseqtl	2012	TY	3	35.34003	BD	4.99635962084445	7.23752718389802	-8.08012418242454	19.4886035800998	44.0929860218189
[truncated: 2,957 more rows]
