# Supplementary material for: Of buds and bits: a meta-QTL study identifies stable QTL for berry quality and yield traits in cranberry mapping populations (Vaccinium macrocarpon Ait.)
Source: Front Plant Sci. 2024 Sep 17;15:1294570. doi: 10.3389/fpls.2024.1294570 (PMC11442229; doi:10.3389/fpls.2024.1294570)
Supplement: Supplementary file 5 [file DataSheet5.csv]

Trait	UKSO	UN0	UCLP	UKTO	UKUY	UKUX	UKLvW	UKEC	ULvW	UBL	MFM	UMFM	UBM	UBW	UTBM	UNB	UNP	UNAF	UCD	URB	UL	UDM	USL	SFY	TY	UNAB	UNS	UCLS	Brix	BBITBM	TA	BBITY	BBISFY	PFR	Tacy	PAC	UBBL
UKSO	1	0.06	0.06	-0.1	-0.17	-0.41	-0.45	-0.42	-0.16	-0.18	-0.14	-0.07	-0.08	-0.07	-0.13	-0.11	-0.15	-0.21	-0.17	-0.22	0.06	0.05	0.02	-0	-0.06	0.01	0.06	0.06	-0.06	-0	-0.14	-0.08	-0.17	-0.08	0.15	0.04	-0.06
UN0	0.06	1	0.19	-0.04	-0.03	-0.06	-0.02	-0.01	0.06	0.05	0.09	0.07	0.05	-0.01	-0.08	-0.2	0.05	-0.23	-0.2	-0.02	0.03	-0.03	0.09	-0.08	0.04	-0.14	-0.02	-0.04	0.01	-0.19	-0.11	-0.06	0.11	0.28	0.08	0.02	-0.13
UCLP	0.06	0.19	1	0.26	0.16	-0.06	-0.07	-0.11	-0.14	-0.09	-0.01	-0.01	-0.01	0.04	0.03	0.06	-0.03	-0.12	-0.13	0.06	0.06	0.05	0.09	-0.04	0	-0.2	-0.15	-0.47	-0.03	0.05	0.14	-0.01	0.03	0.13	0.2	0.12	-0.08
UKTO	-0.1	-0.04	0.26	1	0.64	0.04	-0.12	-0.27	-0.46	-0.33	-0.12	-0.1	-0.13	0.09	-0.12	-0.07	-0.01	0.11	0.09	0.12	0.08	-0.03	0.02	0.02	-0.03	-0.08	0.07	-0.03	0.03	0.16	-0.08	-0.07	-0.08	-0.09	0.02	-0.07	-0.03
UKUY	-0.17	-0.03	0.16	0.64	1	0.61	0.36	0.21	-0.08	0.06	0.01	0.05	0.05	0.2	0.09	0.07	0.16	0.22	0.2	0.33	0.11	0.01	-0.08	0.02	0.01	-0.13	0.05	-0.13	0.02	0.15	-0.11	-0.08	-0.04	-0.08	-0	-0.08	-0.03
UKUX	-0.41	-0.06	-0.06	0.04	0.61	1	0.88	0.83	0.46	0.47	0.23	0.2	0.23	0.15	0.26	0.15	0.12	0.21	0.21	0.44	0.03	0.01	-0.09	-0	0.04	-0.15	-0	-0.17	-0.05	0.01	0.03	0.05	0.12	0.03	-0.07	-0.03	0.02
UKLvW	-0.45	-0.02	-0.07	-0.12	0.36	0.88	1	0.97	0.6	0.56	0.25	0.2	0.23	0.06	0.25	0.14	0.05	0.14	0.17	0.35	-0.05	-0.05	-0.05	-0.06	-0.01	-0.18	-0.09	-0.16	-0.09	0.02	0.11	0.07	0.14	0.11	-0.1	0.02	-0.02
UKEC	-0.42	-0.01	-0.11	-0.27	0.21	0.83	0.97	1	0.62	0.56	0.24	0.2	0.24	0.04	0.24	0.14	0.05	0.12	0.14	0.29	-0.1	-0.06	-0.07	-0.07	-0.01	-0.16	-0.09	-0.14	-0.08	-0.01	0.09	0.07	0.12	0.11	-0.09	0.03	-0.02
ULvW	-0.16	0.06	-0.14	-0.46	-0.08	0.46	0.6	0.62	1	0.79	0.25	0.26	0.28	-0.13	0.23	0.04	-0.12	-0.17	0.04	0.19	-0.05	-0.01	0.08	-0.1	-0	-0.04	-0.12	-0.06	-0.12	-0.06	0.13	0.12	0.18	0.25	0.03	0.02	-0.06
UBL	-0.18	0.05	-0.09	-0.33	0.06	0.47	0.56	0.56	0.79	1	0.67	0.74	0.78	0.5	0.66	0.15	-0.01	-0.21	0.14	0.19	0.06	0.18	0.05	0.12	0.25	0.02	0.17	0	-0.2	-0.1	0.31	0.16	0.25	0.19	-0.04	-0.14	-0.14
MFM	-0.14	0.09	-0.01	-0.12	0.01	0.23	0.25	0.24	0.25	0.67	1	0.86	0.88	0.76	0.71	0.09	-0.04	-0.29	0.1	0.15	0.12	0.2	0.06	0.39	0.49	0.08	0.28	0.11	-0.27	-0.09	0.4	0.06	0.18	-0.03	-0.12	-0.3	-0.29
UMFM	-0.07	0.07	-0.01	-0.1	0.05	0.2	0.2	0.2	0.26	0.74	0.86	1	0.96	0.84	0.73	0	-0.07	-0.28	0.14	0.1	0.14	0.3	0.03	0.26	0.38	0.08	0.36	0.09	-0.24	-0.13	0.38	0.19	0.32	0.1	-0.06	-0.23	-0.21
UBM	-0.08	0.05	-0.01	-0.13	0.05	0.23	0.23	0.24	0.28	0.78	0.88	0.96	1	0.86	0.82	0.16	0.01	-0.27	0.15	0.1	0.17	0.32	0.03	0.29	0.41	0.1	0.38	0.08	-0.2	-0.1	0.38	0.16	0.26	0.06	-0.08	-0.24	-0.21
UBW	-0.07	-0.01	0.04	0.09	0.2	0.15	0.06	0.04	-0.13	0.5	0.76	0.84	0.86	1	0.73	0.16	0.14	-0.1	0.17	0.05	0.19	0.3	-0.04	0.35	0.43	0.1	0.45	0.07	-0.16	-0.09	0.32	0.07	0.15	-0.07	-0.11	-0.27	-0.15
UTBM	-0.13	-0.08	0.03	-0.12	0.09	0.26	0.25	0.24	0.23	0.66	0.71	0.73	0.82	0.73	1	0.66	0.27	-0.18	0.1	0.14	0.21	0.39	0.05	0.4	0.51	0.15	0.26	0.07	-0.12	-0.08	0.38	0.07	0.17	-0.04	-0.14	-0.28	-0.17
UNB	-0.11	-0.2	0.06	-0.07	0.07	0.15	0.14	0.14	0.04	0.15	0.09	0	0.16	0.16	0.66	1	0.52	0.08	-0.01	0.11	0.19	0.28	0.02	0.3	0.34	0.12	-0.02	-0.01	0.11	-0.03	0.19	-0.06	-0.05	-0.14	-0.13	-0.17	-0.03
UNP	-0.15	0.05	-0.03	-0.01	0.16	0.12	0.05	0.05	-0.12	-0.01	-0.04	-0.07	0.01	0.14	0.27	0.52	1	0.59	0.02	-0	0.01	-0.06	0.03	0.36	0.37	0.42	0.04	-0.01	0.16	-0.14	-0.09	-0.22	-0.2	-0.25	-0.08	-0.24	0.06
UNAF	-0.21	-0.23	-0.12	0.11	0.22	0.21	0.14	0.12	-0.17	-0.21	-0.29	-0.28	-0.27	-0.1	-0.18	0.08	0.59	1	0.22	0.07	-0.19	-0.22	-0.14	0.1	0.01	-0.09	-0.12	0.02	0.19	-0.06	-0.1	-0.1	-0.17	-0.27	0	-0.03	0.18
UCD	-0.17	-0.2	-0.13	0.09	0.2	0.21	0.17	0.14	0.04	0.14	0.1	0.14	0.15	0.17	0.1	-0.01	0.02	0.22	1	0.3	0.05	0.09	0.06	-0.04	-0	-0.13	0.11	-0.04	-0	0	0.04	0.03	0.08	0.08	0.15	-0.08	0.11
URB	-0.22	-0.02	0.06	0.12	0.33	0.44	0.35	0.29	0.19	0.19	0.15	0.1	0.1	0.05	0.14	0.11	-0	0.07	0.3	1	0.16	0.11	-0.01	0.02	0.06	-0.07	0.1	-0.17	-0.03	-0.02	0.1	0.03	0.14	0.09	-0.01	-0.09	0.04
UL	0.06	0.03	0.06	0.08	0.11	0.03	-0.05	-0.1	-0.05	0.06	0.12	0.14	0.17	0.19	0.21	0.19	0.01	-0.19	0.05	0.16	1	0.59	0.26	0.15	0.14	0.05	0.09	0.07	0.07	0.01	0.22	-0.08	-0.04	-0.17	-0.16	-0.1	-0.07
UDM	0.05	-0.03	0.05	-0.03	0.01	0.01	-0.05	-0.06	-0.01	0.18	0.2	0.3	0.32	0.3	0.39	0.28	-0.06	-0.22	0.09	0.11	0.59	1	0.25	-0.04	0.02	-0.03	0.09	0.12	0.18	-0.02	0.2	-0.02	0.12	0.08	-0.07	-0.06	-0.08
USL	0.02	0.09	0.09	0.02	-0.08	-0.09	-0.05	-0.07	0.08	0.05	0.06	0.03	0.03	-0.04	0.05	0.02	0.03	-0.14	0.06	-0.01	0.26	0.25	1	0.16	0.14	0.14	0.07	-0.09	-0.04	-0.03	0.02	-0.06	-0.07	-0.14	-0.12	-0	-0.01
SFY	-0	-0.08	-0.04	0.02	0.02	-0	-0.06	-0.07	-0.1	0.12	0.39	0.26	0.29	0.35	0.4	0.3	0.36	0.1	-0.04	0.02	0.15	-0.04	0.16	1	0.93	0.27	0.16	-0	-0.18	-0.09	0.21	-0.2	-0.19	-0.68	-0.31	-0.46	-0.14
TY	-0.06	0.04	0	-0.03	0.01	0.04	-0.01	-0.01	-0	0.25	0.49	0.38	0.41	0.43	0.51	0.34	0.37	0.01	-0	0.06	0.14	0.02	0.14	0.93	1	0.27	0.14	-0.04	-0.18	-0.17	0.23	-0.2	-0.08	-0.41	-0.22	-0.49	-0.16
UNAB	0.01	-0.14	-0.2	-0.08	-0.13	-0.15	-0.18	-0.16	-0.04	0.02	0.08	0.08	0.1	0.1	0.15	0.12	0.42	-0.09	-0.13	-0.07	0.05	-0.03	0.14	0.27	0.27	1	0.19	0.05	-0.01	-0.1	-0.12	-0.09	-0.15	-0.24	-0.14	-0.3	-0.01
UNS	0.06	-0.02	-0.15	0.07	0.05	-0	-0.09	-0.09	-0.12	0.17	0.28	0.36	0.38	0.45	0.26	-0.02	0.04	-0.12	0.11	0.1	0.09	0.09	0.07	0.16	0.14	0.19	1	0.16	-0.13	-0.03	-0.02	-0.04	-0.05	-0.1	-0.16	-0.07	-0.05
UCLS	0.06	-0.04	-0.47	-0.03	-0.13	-0.17	-0.16	-0.14	-0.06	0	0.11	0.09	0.08	0.07	0.07	-0.01	-0.01	0.02	-0.04	-0.17	0.07	0.12	-0.09	-0	-0.04	0.05	0.16	1	0.18	-0.1	-0.06	-0.03	0.02	-0.11	-0.19	-0.12	-0.12
Brix	-0.06	0.01	-0.03	0.03	0.02	-0.05	-0.09	-0.08	-0.12	-0.2	-0.27	-0.24	-0.2	-0.16	-0.12	0.11	0.16	0.19	-0	-0.03	0.07	0.18	-0.04	-0.18	-0.18	-0.01	-0.13	0.18	1	0.02	-0.09	-0.05	-0.01	0.05	0.04	-0.04	-0.02
BBITBM	-0	-0.19	0.05	0.16	0.15	0.01	0.02	-0.01	-0.06	-0.1	-0.09	-0.13	-0.1	-0.09	-0.08	-0.03	-0.14	-0.06	0	-0.02	0.01	-0.02	-0.03	-0.09	-0.17	-0.1	-0.03	-0.1	0.02	1	0.09	0.06	-0.07	-0.09	-0.1	0.05	-0.05
TA	-0.14	-0.11	0.14	-0.08	-0.11	0.03	0.11	0.09	0.13	0.31	0.4	0.38	0.38	0.32	0.38	0.19	-0.09	-0.1	0.04	0.1	0.22	0.2	0.02	0.21	0.23	-0.12	-0.02	-0.06	-0.09	0.09	1	0.11	0.25	-0.06	-0.08	-0.04	-0.17
BBITY	-0.08	-0.06	-0.01	-0.07	-0.08	0.05	0.07	0.07	0.12	0.16	0.06	0.19	0.16	0.07	0.07	-0.06	-0.22	-0.1	0.03	0.03	-0.08	-0.02	-0.06	-0.2	-0.2	-0.09	-0.04	-0.03	-0.05	0.06	0.11	1	0.77	0.21	0.06	0.07	-0.05
BBISFY	-0.17	0.11	0.03	-0.08	-0.04	0.12	0.14	0.12	0.18	0.25	0.18	0.32	0.26	0.15	0.17	-0.05	-0.2	-0.17	0.08	0.14	-0.04	0.12	-0.07	-0.19	-0.08	-0.15	-0.05	0.02	-0.01	-0.07	0.25	0.77	1	0.45	0.15	-0.04	-0.06
PFR	-0.08	0.28	0.13	-0.09	-0.08	0.03	0.11	0.11	0.25	0.19	-0.03	0.1	0.06	-0.07	-0.04	-0.14	-0.25	-0.27	0.08	0.09	-0.17	0.08	-0.14	-0.68	-0.41	-0.24	-0.1	-0.11	0.05	-0.09	-0.06	0.21	0.45	1	0.38	0.24	0.03
Tacy	0.15	0.08	0.2	0.02	-0	-0.07	-0.1	-0.09	0.03	-0.04	-0.12	-0.06	-0.08	-0.11	-0.14	-0.13	-0.08	0	0.15	-0.01	-0.16	-0.07	-0.12	-0.31	-0.22	-0.14	-0.16	-0.19	0.04	-0.1	-0.08	0.06	0.15	0.38	1	0.25	0.16
PAC	0.04	0.02	0.12	-0.07	-0.08	-0.03	0.02	0.03	0.02	-0.14	-0.3	-0.23	-0.24	-0.27	-0.28	-0.17	-0.24	-0.03	-0.08	-0.09	-0.1	-0.06	-0	-0.46	-0.49	-0.3	-0.07	-0.12	-0.04	0.05	-0.04	0.07	-0.04	0.24	0.25	1	0.09
UBBL	-0.06	-0.13	-0.08	-0.03	-0.03	0.02	-0.02	-0.02	-0.06	-0.14	-0.29	-0.21	-0.21	-0.15	-0.17	-0.03	0.06	0.18	0.11	0.04	-0.07	-0.08	-0.01	-0.14	-0.16	-0.01	-0.05	-0.12	-0.02	-0.05	-0.17	-0.05	-0.06	0.03	0.16	0.09	1
