# Supplementary material for: Of buds and bits: a meta-QTL study identifies stable QTL for berry quality and yield traits in cranberry mapping populations (Vaccinium macrocarpon Ait.)
Source: Front Plant Sci. 2024 Sep 17;15:1294570. doi: 10.3389/fpls.2024.1294570 (PMC11442229; doi:10.3389/fpls.2024.1294570)
Supplement: Supplementary file 6 [file DataSheet6.csv]

Trait	UKSO	UKTO	UKUY	UKUX	UKLvW	UKEC	ULvW	UBL	UBM	UMFM	MFM	UBW	UTBM	UNB	UNP	UNAF	TY	SFY	UNAB	UNS	UN0	BBITBM	UCLP	Tacy	PAC	BBISFY	BBITY	UBBL	URB	TA	USL	UDM	UL	UCD	PFR	Brix	UCLS
UKSO	1	0.35	0.3	-0.29	-0.53	-0.53	-0.46	-0.41	-0.21	-0.26	-0.19	0.14	-0.27	-0.1	-0.11	0.03	-0.32	-0.27	-0.13	-0.07	0.01	-0.09	-0.07	0.09	0.12	-0.05	-0.02	0.07	-0.09	-0.08	-0.09	0.09	0.09	0.14	-0.04	0.08	0
UKTO	0.35	1	0.68	-0.26	-0.51	-0.49	-0.52	-0.41	-0.06	-0.03	-0.07	0.28	0.07	0.11	0.04	-0.06	-0.02	0.01	-0.05	-0.17	0.04	0.07	-0.13	0.02	0.12	0.07	0.1	0.02	-0.1	-0.13	0.11	0.17	0.11	0.21	-0.16	0.25	0.06
UKUY	0.3	0.68	1	0.36	-0.07	-0.08	-0.25	-0.15	0.04	0.04	0.03	0.22	0.06	0.04	-0.06	-0.21	-0.2	-0.13	-0.13	-0.15	0.01	-0.05	-0.3	-0.14	0.1	0.06	0.12	-0.06	-0.13	-0.03	0.11	0.14	0.33	0.26	-0.15	0.22	0.03
UKUX	-0.29	-0.26	0.36	1	0.83	0.75	0.51	0.44	0.15	0.15	0.04	-0.18	0.01	-0.12	-0.18	-0.33	-0.21	-0.16	-0.04	-0.03	-0.02	-0.09	-0.25	-0.33	-0.04	0.1	0.11	-0.06	0.13	0.23	-0.03	-0.01	0.18	0.04	0.02	-0.03	-0.08
UKLvW	-0.53	-0.51	-0.07	0.83	1	0.91	0.62	0.52	0.16	0.2	0.09	-0.26	0.01	-0.15	-0.16	-0.23	-0.09	-0.08	0.03	0.04	-0.06	-0.1	-0.07	-0.21	-0.09	0.09	0.07	0.04	0.14	0.17	-0.1	-0.11	-0.05	-0.07	0.09	-0.12	-0.1
UKEC	-0.53	-0.49	-0.08	0.75	0.91	1	0.57	0.47	0.11	0.15	0.08	-0.24	0.02	-0.1	-0.15	-0.2	-0.08	-0.08	0.02	0.02	-0.08	-0.1	-0.08	-0.13	-0.02	0.11	0.08	0.11	0.06	0.2	0.03	0.04	-0.03	-0.09	0.07	-0.14	-0.15
ULvW	-0.46	-0.52	-0.25	0.51	0.62	0.57	1	0.86	0.3	0.31	0.19	-0.37	0.08	-0.19	-0.26	-0.29	0	-0.01	0.09	0.16	0.01	0.02	-0.02	-0.11	0.03	0.16	0.16	-0.17	0.22	0.27	-0.03	-0.05	-0.15	-0.15	0.15	-0.29	-0.04
UBL	-0.41	-0.41	-0.15	0.44	0.52	0.47	0.86	1	0.71	0.67	0.54	0.15	0.41	-0.12	-0.24	-0.39	0.09	0.08	0.12	0.4	0.11	-0.17	-0.09	-0.04	-0.07	0.2	0.19	-0.19	0.14	0.28	-0.1	-0.04	-0.05	-0.04	0.15	-0.44	-0.03
UBM	-0.21	-0.06	0.04	0.15	0.16	0.11	0.3	0.71	1	0.93	0.84	0.72	0.67	-0.01	-0.12	-0.32	0.15	0.13	0.15	0.48	0.12	-0.32	-0.15	0.06	-0.19	0.21	0.15	-0.18	0.05	0.18	-0.18	-0.05	0.1	0.24	0.18	-0.39	0.1
UMFM	-0.26	-0.03	0.04	0.15	0.2	0.15	0.31	0.67	0.93	1	0.82	0.63	0.52	-0.23	-0.2	-0.31	0.09	0.05	0.17	0.48	0.14	-0.32	-0.22	0.08	-0.15	0.27	0.18	-0.21	0.02	0.19	-0.18	-0.05	0.05	0.23	0.28	-0.36	0.18
MFM	-0.19	-0.07	0.03	0.04	0.09	0.08	0.19	0.54	0.84	0.82	1	0.61	0.51	-0.08	-0.09	-0.2	0.2	0.14	0.17	0.44	0.13	-0.35	-0.1	0.13	-0.16	0.13	0.03	-0.07	-0.06	0.17	-0.15	-0.17	0.07	0.33	0.27	-0.31	0.17
UBW	0.14	0.28	0.22	-0.18	-0.26	-0.24	-0.37	0.15	0.72	0.63	0.61	1	0.56	0.14	0.06	-0.15	0.17	0.16	0.04	0.41	0.19	-0.34	-0.13	0.15	-0.18	0.06	0.03	-0.03	-0.18	-0	-0.12	0.02	0.2	0.23	-0	-0.25	0.01
UTBM	-0.27	0.07	0.06	0.01	0.01	0.02	0.08	0.41	0.67	0.52	0.51	0.56	1	0.69	0.29	-0.15	0.41	0.43	0.07	0.29	0.04	-0.1	0.04	0.18	-0.18	-0.05	-0.05	-0.04	0.09	0.03	-0.03	0.06	0.11	0.03	-0.18	-0.26	-0.08
UNB	-0.1	0.11	0.04	-0.12	-0.15	-0.1	-0.19	-0.12	-0.01	-0.23	-0.08	0.14	0.69	1	0.53	0.1	0.43	0.48	-0.02	-0.03	-0.06	0.14	0.25	0.15	-0.11	-0.29	-0.23	0.15	0.05	-0.11	0.11	0.11	0.13	-0.13	-0.42	0.03	-0.26
UNP	-0.11	0.04	-0.06	-0.18	-0.16	-0.15	-0.26	-0.24	-0.12	-0.2	-0.09	0.06	0.29	0.53	1	0.58	0.51	0.48	0.28	-0.07	0.3	0.09	0.14	0.05	-0.24	-0.34	-0.35	-0.19	-0.17	-0.32	0.2	0.09	0.01	-0.12	-0.1	0.23	-0.03
UNAF	0.03	-0.06	-0.21	-0.33	-0.23	-0.2	-0.29	-0.39	-0.32	-0.31	-0.2	-0.15	-0.15	0.1	0.58	1	0.23	0.21	0.02	-0.11	-0.1	0.03	0.15	0.06	-0.22	-0.36	-0.37	-0.12	-0.16	-0.28	-0.07	-0.19	-0.31	-0.12	0.05	0.2	0.09
TY	-0.32	-0.02	-0.2	-0.21	-0.09	-0.08	0	0.09	0.15	0.09	0.2	0.17	0.41	0.43	0.51	0.23	1	0.96	0.28	0.16	0.11	-0.02	0.1	-0.09	-0.33	-0.4	-0.45	-0.17	-0.01	-0.12	0.19	0.06	-0.05	-0.05	-0.16	-0.07	0.04
SFY	-0.27	0.01	-0.13	-0.16	-0.08	-0.08	-0.01	0.08	0.13	0.05	0.14	0.16	0.43	0.48	0.48	0.21	0.96	1	0.26	0.13	0.06	-0.01	0.12	-0.09	-0.31	-0.41	-0.44	-0.13	0.05	-0.1	0.15	0.04	-0.06	-0.08	-0.38	-0.13	-0.01
UNAB	-0.13	-0.05	-0.13	-0.04	0.03	0.02	0.09	0.12	0.15	0.17	0.17	0.04	0.07	-0.02	0.28	0.02	0.28	0.26	1	0.16	-0.07	-0.1	0.04	-0.13	-0.22	-0.24	-0.3	-0.25	0.03	0.08	0.12	0.14	-0.06	-0.06	0.03	0.04	-0.05
UNS	-0.07	-0.17	-0.15	-0.03	0.04	0.02	0.16	0.4	0.48	0.48	0.44	0.41	0.29	-0.03	-0.07	-0.11	0.16	0.13	0.16	1	0.24	-0.14	0.02	0.18	-0.21	0.1	0.06	0.02	-0.19	0.1	-0.24	-0.11	-0.09	0.08	0.2	-0.41	-0.11
UN0	0.01	0.04	0.01	-0.02	-0.06	-0.08	0.01	0.11	0.12	0.14	0.13	0.19	0.04	-0.06	0.3	-0.1	0.11	0.06	-0.07	0.24	1	0.26	-0.04	0.13	-0.01	0.06	0.07	-0.13	-0.16	-0.11	0.11	0.12	0.09	-0.05	0.16	-0.13	-0.05
BBITBM	-0.09	0.07	-0.05	-0.09	-0.1	-0.1	0.02	-0.17	-0.32	-0.32	-0.35	-0.34	-0.1	0.14	0.09	0.03	-0.02	-0.01	-0.1	-0.14	0.26	1	0.2	0.09	0.03	-0.05	-0.01	0.03	-0.02	-0.03	0.2	0.14	-0.03	-0.03	-0.1	0.04	-0.2
UCLP	-0.07	-0.13	-0.3	-0.25	-0.07	-0.08	-0.02	-0.09	-0.15	-0.22	-0.1	-0.13	0.04	0.25	0.14	0.15	0.1	0.12	0.04	0.02	-0.04	0.2	1	0.23	0.19	-0.04	-0.03	0.07	-0.02	0.13	-0.02	0.04	0	-0.21	-0.04	-0	-0.39
Tacy	0.09	0.02	-0.14	-0.33	-0.21	-0.13	-0.11	-0.04	0.06	0.08	0.13	0.15	0.18	0.15	0.05	0.06	-0.09	-0.09	-0.13	0.18	0.13	0.09	0.23	1	0.32	0.16	0.11	0.2	-0.18	-0.21	-0.07	-0.03	-0.06	0.12	0.08	-0.11	-0.16
PAC	0.12	0.12	0.1	-0.04	-0.09	-0.02	0.03	-0.07	-0.19	-0.15	-0.16	-0.18	-0.18	-0.11	-0.24	-0.22	-0.33	-0.31	-0.22	-0.21	-0.01	0.03	0.19	0.32	1	0.38	0.38	0.17	-0.05	0.14	0.03	-0.02	0.03	-0.01	0.01	0.02	-0.11
BBISFY	-0.05	0.07	0.06	0.1	0.09	0.11	0.16	0.2	0.21	0.27	0.13	0.06	-0.05	-0.29	-0.34	-0.36	-0.4	-0.41	-0.24	0.1	0.06	-0.05	-0.04	0.16	0.38	1	0.94	0.19	-0.14	0.05	-0.05	0.08	0.06	0.25	0.18	-0.21	0.07
BBITY	-0.02	0.1	0.12	0.11	0.07	0.08	0.16	0.19	0.15	0.18	0.03	0.03	-0.05	-0.23	-0.35	-0.37	-0.45	-0.44	-0.3	0.06	0.07	-0.01	-0.03	0.11	0.38	0.94	1	0.21	-0.12	0.04	-0.08	0.08	0.07	0.14	0.08	-0.2	0.03
UBBL	0.07	0.02	-0.06	-0.06	0.04	0.11	-0.17	-0.19	-0.18	-0.21	-0.07	-0.03	-0.04	0.15	-0.19	-0.12	-0.17	-0.13	-0.25	0.02	-0.13	0.03	0.07	0.2	0.17	0.19	0.21	1	0.06	-0.01	-0.13	0	-0	0.11	-0.14	-0.02	-0.13
URB	-0.09	-0.1	-0.13	0.13	0.14	0.06	0.22	0.14	0.05	0.02	-0.06	-0.18	0.09	0.05	-0.17	-0.16	-0.01	0.05	0.03	-0.19	-0.16	-0.02	-0.02	-0.18	-0.05	-0.14	-0.12	0.06	1	0.09	-0.29	-0.01	-0.04	-0.14	-0.25	-0.03	-0.06
TA	-0.08	-0.13	-0.03	0.23	0.17	0.2	0.27	0.28	0.18	0.19	0.17	-0	0.03	-0.11	-0.32	-0.28	-0.12	-0.1	0.08	0.1	-0.11	-0.03	0.13	-0.21	0.14	0.05	0.04	-0.01	0.09	1	0.06	0.17	0.21	-0.02	-0.05	-0.28	-0.14
USL	-0.09	0.11	0.11	-0.03	-0.1	0.03	-0.03	-0.1	-0.18	-0.18	-0.15	-0.12	-0.03	0.11	0.2	-0.07	0.19	0.15	0.12	-0.24	0.11	0.2	-0.02	-0.07	0.03	-0.05	-0.08	-0.13	-0.29	0.06	1	0.51	0.25	-0.06	0	0.12	0.02
UDM	0.09	0.17	0.14	-0.01	-0.11	0.04	-0.05	-0.04	-0.05	-0.05	-0.17	0.02	0.06	0.11	0.09	-0.19	0.06	0.04	0.14	-0.11	0.12	0.14	0.04	-0.03	-0.02	0.08	0.08	0	-0.01	0.17	0.51	1	0.5	0.11	-0.1	0.09	-0.23
UL	0.09	0.11	0.33	0.18	-0.05	-0.03	-0.15	-0.05	0.1	0.05	0.07	0.2	0.11	0.13	0.01	-0.31	-0.05	-0.06	-0.06	-0.09	0.09	-0.03	0	-0.06	0.03	0.06	0.07	-0	-0.04	0.21	0.25	0.5	1	0.27	0	0.13	-0.01
UCD	0.14	0.21	0.26	0.04	-0.07	-0.09	-0.15	-0.04	0.24	0.23	0.33	0.23	0.03	-0.13	-0.12	-0.12	-0.05	-0.08	-0.06	0.08	-0.05	-0.03	-0.21	0.12	-0.01	0.25	0.14	0.11	-0.14	-0.02	-0.06	0.11	0.27	1	0.21	0.02	0.09
PFR	-0.04	-0.16	-0.15	0.02	0.09	0.07	0.15	0.15	0.18	0.28	0.27	-0	-0.18	-0.42	-0.1	0.05	-0.16	-0.38	0.03	0.2	0.16	-0.1	-0.04	0.08	0.01	0.18	0.08	-0.14	-0.25	-0.05	0	-0.1	0	0.21	1	0.17	0.12
Brix	0.08	0.25	0.22	-0.03	-0.12	-0.14	-0.29	-0.44	-0.39	-0.36	-0.31	-0.25	-0.26	0.03	0.23	0.2	-0.07	-0.13	0.04	-0.41	-0.13	0.04	-0	-0.11	0.02	-0.21	-0.2	-0.02	-0.03	-0.28	0.12	0.09	0.13	0.02	0.17	1	0.26
UCLS	0	0.06	0.03	-0.08	-0.1	-0.15	-0.04	-0.03	0.1	0.18	0.17	0.01	-0.08	-0.26	-0.03	0.09	0.04	-0.01	-0.05	-0.11	-0.05	-0.2	-0.39	-0.16	-0.11	0.07	0.03	-0.13	-0.06	-0.14	0.02	-0.23	-0.01	0.09	0.12	0.26	1
